# Supplementary material for: Multi-label transcriptional classification of colorectal cancer reflects tumor cell population heterogeneity
Source: Genome Med. 2023 May 15;15:37. doi: 10.1186/s13073-023-01176-5 (PMC10184353; doi:10.1186/s13073-023-01176-5)
Supplement: Supplementary file 2 — Additional file 2: Table S2. Assignment of 620 TCGA samples using the Nearest Template PredictionmultiCRIS classifier. In the results, we identified samples with single label class CRIS, multi-label classes CRIS, and not classified. For classassignmentby NTP, FDR < 0.2 was considered significant. [file 13073_2023_1176_MOESM2_ESM.xlsx]

## Sheet: Table S2
	Table S2: Assignment of 620 TCGA samples using the Nearest Template Prediction (NTP) multiCRIS classifier. In the results, we identified samples with single label class CRIS (SC), multi-label classes CRIS (MC), and not classified (NC). For class(es) assignment(s) by NTP, FDR < 0.2 was considered significant.
	aliquot_id	NTP Not Classified	NTP assignment Single-label	NTP assignment Multi-labels	NTP analysis - CRIS assignment(s)	distCRIS.A	distCRIS.B	distCRIS.C	distCRIS.D	distCRIS.E	BH.FDR.CRIS.A	BH.FDR.CRIS.B	BH.FDR.CRIS.C	BH.FDR.CRIS.D	BH.FDR.CRIS.E
	TCGA-4N-A93T-01A-11R-A37K-07		SC		CRIS-C	0.950423	1.02394	0.810985	1.09715	0.962194	0.882878	1	0.00207358	1	1
	TCGA-4T-AA8H-01A-11R-A41B-07			MC	CRIS-A/-B	0.891271	0.958085	1.01974	1.17364	1.10555	0.000962	0.0466901	0.435051	1	1
	TCGA-5M-AAT4-01A-11R-A41B-07	NC				1.1585	0.991774	1.01071	1.03549	1.19618	1	0.752158	0.874323	0.961281	1
	TCGA-5M-AAT5-01A-21R-A41B-07		SC		CRIS-D	1.15196	1.14123	1.14988	0.956858	1.11871	1	1	1	0.0451339	1
	TCGA-5M-AAT6-01A-11R-A41B-07		SC		CRIS-B	0.959272	0.818806	1.19378	0.959972	1.08457	1	0.00913639	1	1	1
	TCGA-5M-AATA-01A-31R-A41B-07		SC		CRIS-D	1.16553	0.977974	1.07337	0.783127	1.15507	1	1	1	0.000151	1
	TCGA-5M-AATE-01A-11R-A41B-07		SC		CRIS-E	1.22454	1.09689	1.13112	0.930115	0.804833	1	1	1	0.254419	9.68e-05
	TCGA-A6-2671-01A-01R-1410-07		SC		CRIS-D	1.14556	1.02545	1.05739	0.968405	1.04131	1	0.638132	0.920985	0.142983	0.792771
	TCGA-A6-2672-01A-01R-0826-07			MC	CRIS-A/-B	0.870274	0.901159	1.2099	1.12894	1.0409	0.013579	0.0708044	1	1	1
	TCGA-A6-2674-01A-02R-A278-07	NC				0.969683	0.909211	0.965201	0.990625	1.08197	0.991035	0.823407	0.988533	0.995842	0.996548
	TCGA-A6-2675-01A-02R-1723-07		SC		CRIS-C	0.926452	0.945558	0.659763	1.0573	1.0284	0.490087	0.987931	9.92e-06	1	1
	TCGA-A6-2676-01A-01R-0826-07		SC		CRIS-A	0.88784	0.968588	1.13027	1.07535	1.12862	0.00553791	0.264467	1	1	1
	TCGA-A6-2677-01A-01R-0821-07		SC		CRIS-C	1.08462	1.05478	0.760132	0.946296	1.10788	1	1	4.02e-05	1	1
	TCGA-A6-2678-01A-01R-0821-07			MC	CRIS-A/-E	0.901277	1.15192	1.00141	1.17947	0.870676	0.0851604	1	1	1	0.0176419
	TCGA-A6-2679-01A-02R-1410-07		SC		CRIS-E	1.05001	1.05566	1.08552	1.07158	0.959151	0.536033	0.598683	0.920325	0.777376	0.0212879
	TCGA-A6-2680-01A-01R-1410-07			MC	CRIS-B/-C/-E	1.1759	0.956749	1.01856	1.04807	0.926398	1	0.00593677	0.141357	0.385151	0.000714
	TCGA-A6-2681-01A-01R-1410-07			MC	CRIS-B/-C/-E	1.06755	1.04495	1.07108	1.01333	0.938903	0.219655	0.0879942	0.249753	0.0173676	7.61e-05
	TCGA-A6-2682-01A-01R-1410-07			MC	CRIS-A/-C/-D	0.850174	1.03934	0.985717	0.960094	1.00003	1.36e-05	0.902768	0.163625	0.0495456	0.287517
	TCGA-A6-2683-01A-01R-0821-07		SC		CRIS-E	1.11308	1.11973	1.13032	1.11523	1.04889	0.672874	0.73232	0.819066	0.692532	0.149047
	TCGA-A6-2684-01A-01R-A278-07	NC				1.04055	0.950309	1.04255	1.03132	1.00265	0.982006	0.915092	0.98201	0.981953	0.980328
	TCGA-A6-2685-01A-01R-1410-07			MC	CRIS-A/-B	0.891876	0.851811	0.971151	1.01617	1.04147	0.00483054	0.000283	0.268534	0.87412	1
	TCGA-A6-2686-01A-01R-A32Z-07	NC				0.97553	1.01514	1.12129	1.03275	1.1221	0.773544	0.960103	0.998547	0.985843	0.998547
	TCGA-A6-3807-01A-01R-1022-07			MC	CRIS-B/-C/-E	1.14992	0.765707	0.891517	1.02702	0.914403	1	9.92e-06	0.0504629	1	0.176546
	TCGA-A6-3808-01A-01R-1022-07		SC		CRIS-A	0.60929	1.01247	1.09698	0.942062	1.01231	9.92e-06	1	1	1	1
	TCGA-A6-3809-01A-01R-A278-07	NC				1.04073	0.995452	1.17289	1.17899	1.16937	0.977522	0.873205	0.986396	0.986396	0.986396
	TCGA-A6-3810-01A-01R-A278-07	NC				1.18339	0.975596	1.00396	0.961248	0.929825	0.991209	0.976105	0.98966	0.953998	0.833422
	TCGA-A6-4105-01A-02R-1774-07		SC		CRIS-D	1.06785	1.11614	1.14818	0.859119	1.02601	1	1	1	0.0173155	1
	TCGA-A6-4107-01A-02R-1410-07			MC	CRIS-A/-B/-C/-E	0.808202	0.907335	0.962568	1.0643	0.94231	9.92e-06	0.00300575	0.0985451	1	0.0311686
	TCGA-A6-5656-01A-21R-A278-07		SC		CRIS-C	1.17214	1.00057	0.764043	1.03044	0.91139	1	1	0.0541872	1	1
	TCGA-A6-5657-01A-01R-A32Z-07		SC		CRIS-B	1.04793	0.887063	1.19796	0.936264	1.08064	1	0.0411535	1	0.29965	1
	TCGA-A6-5659-01A-01R-A278-07	NC				1.12031	1.04631	0.987311	1.05885	0.985614	0.980443	0.979805	0.922969	0.980256	0.917672
	TCGA-A6-5660-01A-01R-1653-07			MC	CRIS-C/-E	1.17053	1.04812	0.794543	0.99125	0.886775	1	1	1.36e-05	1	0.0161335
	TCGA-A6-5661-01A-01R-1653-07			MC	CRIS-A/-B	0.799811	0.942389	1.13866	1.12939	0.980256	9.92e-06	0.0640136	1	1	0.384935
	TCGA-A6-5662-01A-01R-1653-07			MC	CRIS-D/-E	1.1529	0.964827	0.916151	0.831608	0.895264	1	0.773076	0.209855	0.00196134	0.0900101
	TCGA-A6-5664-01A-21R-1839-07			MC	CRIS-A/-D	0.772265	1.03508	1.0912	0.769096	0.996565	9.92e-06	1	1	9.92e-06	1
	TCGA-A6-5665-01A-01R-1653-07		SC		CRIS-A	0.733614	0.966865	1.13781	1.1425	1.15175	9.92e-06	0.465078	1	1	1
	TCGA-A6-5666-01A-01R-1653-07		SC		CRIS-D	1.11416	1.06956	1.08047	0.934064	1.01395	1	0.991636	1	0.0125446	0.360438
	TCGA-A6-5667-01A-21R-1723-07		SC		CRIS-C	1.21511	1.05545	0.580829	0.978564	1.137	1	1	9.92e-06	1	1
	TCGA-A6-6137-01A-11R-1774-07		SC		CRIS-C	0.92079	1.0579	0.582847	1.09123	1.00094	0.521821	1	9.92e-06	1	1
	TCGA-A6-6138-01A-11R-1774-07		SC		CRIS-E	1.21852	1.04837	1.04296	1.10675	0.867735	1	1	1	1	0.000157
	TCGA-A6-6140-01A-11R-1774-07		SC		CRIS-C	1.24047	1.13393	0.6058	1.01931	0.99363	1	1	9.92e-06	1	1
	TCGA-A6-6141-01A-11R-1774-07		SC		CRIS-A	0.627744	1.13787	1.0383	1.05395	1.00336	9.92e-06	1	1	1	0.65705
	TCGA-A6-6142-01A-11R-1774-07			MC	CRIS-B/-C/-D/-E	1.16065	0.858562	0.891586	0.763765	0.905722	1	6.94e-05	0.000962	9.92e-06	0.00282719
	TCGA-A6-6648-01A-11R-1774-07		SC		CRIS-C	1.025	1.14339	0.667433	0.997068	1.03743	1	1	9.92e-06	1	1
	TCGA-A6-6649-01A-11R-1774-07		SC		CRIS-A	0.65209	0.865468	1.08328	0.973386	1.0154	9.92e-06	1	1	1	1
	TCGA-A6-6650-01A-11R-1774-07			MC	CRIS-C/-E	1.13119	1.18083	0.883377	1.15546	0.909434	1	1	0.00288751	1	0.0149644
	TCGA-A6-6651-01A-21R-1839-07		SC		CRIS-D	1.08255	1.02337	1.07082	0.705065	1.09327	1	1	1	9.92e-06	1
	TCGA-A6-6652-01A-11R-1774-07			MC	CRIS-D/-E	1.23159	1.02793	1.02681	0.708841	0.88689	1	1	1	9.92e-06	0.182964
	TCGA-A6-6653-01A-11R-1774-07			MC	CRIS-A/-B/-E	0.705147	0.962907	1.09339	1.04656	1.01149	9.92e-06	0.00624959	1	0.371087	0.0824846
	TCGA-A6-6654-01A-21R-1839-07			MC	CRIS-B/-D	1.07186	0.878576	1.19024	0.938661	1.09304	1	0.00277537	1	0.090318	1
	TCGA-A6-6780-01A-11R-A278-07	NC				0.936415	1.01672	0.981632	1.12255	1.03434	0.832735	0.993106	0.977142	0.994138	0.994004
	TCGA-A6-6781-01A-22R-1928-07			MC	CRIS-A/-B/-D	0.738808	0.894041	1.13111	0.888489	1.03701	9.92e-06	0.0469215	1	0.0331923	1
	TCGA-A6-6782-01A-11R-1839-07			MC	CRIS-C/-D	1.28442	1.09658	0.959114	0.983164	0.99533	1	1	0.0840714	0.197549	0.287579
	TCGA-A6-A565-01A-31R-A28H-07		SC		CRIS-A	0.630377	0.985535	0.957963	1.03884	1.07238	9.92e-06	1	1	1	1
	TCGA-A6-A566-01A-11R-A28H-07	NC				0.917958	0.989825	1.10504	0.92493	1.15098	0.304892	0.931663	1	0.366077	1
	TCGA-A6-A567-01A-31R-A28H-07	NC				1.28193	0.961015	1.00492	1.01625	0.911718	1	0.66651	0.984758	1	0.211305
	TCGA-A6-A56B-01A-31R-A28H-07	NC				1.20935	1.08736	1.10815	0.924667	0.967455	1	1	1	0.689397	0.941988
	TCGA-A6-A5ZU-01A-11R-A28H-07			MC	CRIS-B/-E	1.2384	0.938758	1.08204	0.992221	0.716321	1	0.137144	1	1	9.92e-06
	TCGA-AA-3488-01A-01R-1410-07			MC	CRIS-C/-E	1.15015	1.10546	0.971348	1.06267	0.993316	1	1	0.0279711	0.627599	0.0782571
	TCGA-AA-3489-01A-21R-1839-07	NC				1.02705	1.08733	1.055	0.911013	0.994526	1	1	1	0.63796	1
	TCGA-AA-3492-01A-01R-1410-07			MC	CRIS-B/-E	1.0113	0.95322	1.07174	1.11455	0.934093	0.317493	0.0324583	0.996066	1	0.0117503
	TCGA-AA-3494-01A-01R-1410-07			MC	CRIS-C/-D	1.17272	1.08408	0.717186	0.954719	1.05317	1	1	9.92e-06	0.192715	1
	TCGA-AA-3495-01A-01R-1410-07		SC		CRIS-C	1.13486	1.05073	0.750405	1.08847	0.955734	1	1	9.92e-06	1	1
	TCGA-AA-3496-01A-21R-1839-07	NC				1.13477	1.13774	0.975815	0.919661	0.989936	1	1	0.788129	0.260194	0.896693
	TCGA-AA-3502-01A-01R-1410-07		SC		CRIS-A	0.705152	1.08044	1.09994	1.10445	1.09625	9.92e-06	1	1	1	1
	TCGA-AA-3506-01A-01R-1410-07			MC	CRIS-B/-D/-E	1.0977	0.974731	1.11205	0.8475	0.868273	1	0.0155744	1	9.92e-06	9.92e-06
	TCGA-AA-3509-01A-01R-1410-07			MC	CRIS-B/-E	1.04059	0.927854	0.976588	0.979786	0.824944	1	0.16369	0.743357	0.79528	0.000214
	TCGA-AA-3510-01A-01R-1410-07			MC	CRIS-A/-C	0.960953	1.16393	0.938389	1.15139	0.991557	0.109946	1	0.0404344	1	0.311249
	TCGA-AA-3511-01A-21R-1839-07			MC	CRIS-C/-E	1.18388	1.07185	0.987386	1.1888	0.892784	1	0.81837	0.0373188	1	3.28e-05
	TCGA-AA-3514-01A-02R-0821-07			MC	CRIS-C/-D	1.1353	1.08979	1.01869	0.748406	1.09617	1	1	0.09917	9.92e-06	1
	TCGA-AA-3516-01A-02R-0826-07			MC	CRIS-A/-B	0.804549	0.808911	1.15027	1.11449	1.09556	9.92e-06	9.92e-06	1	1	1
	TCGA-AA-3517-01A-01R-0821-07			MC	CRIS-D/-E	1.15179	0.971897	0.97457	0.747432	0.839776	1	1	1	7.94e-05	0.0704266
	TCGA-AA-3518-01A-02R-0826-07		SC		CRIS-A	0.782915	1.00558	1.23863	1.0836	0.992825	1.36e-05	1	1	1	1
	TCGA-AA-3519-01A-02R-0821-07			MC	CRIS-D/-E	1.09478	1.07204	1.04551	0.863448	0.840267	1	1	1	0.00308072	0.000633
	TCGA-AA-3520-01A-01R-0821-07	NC				0.940233	1.11843	1.16575	1.02244	0.936943	0.407243	1	1	1	0.377137
	TCGA-AA-3521-01A-01R-0821-07		SC		CRIS-E	1.18101	1.04343	1.02685	1.02712	0.845035	1	1	0.984578	0.992851	9.92e-06
	TCGA-AA-3522-01A-01R-0821-07			MC	CRIS-A/-C/-E	0.673356	1.07833	0.917685	1.18767	0.932934	9.92e-06	1	0.00633887	1	0.0170028
	TCGA-AA-3524-01A-02R-0821-07		SC		CRIS-C	1.11316	1.05067	0.826996	1.04164	1.04706	1	1	9.92e-06	1	1
	TCGA-AA-3525-01A-02R-0826-07		SC		CRIS-A	0.66517	1.00909	1.04826	1.04004	1.0264	9.92e-06	0.692643	1	1	1
	TCGA-AA-3526-01A-02R-A32Z-07			MC	CRIS-A/-D	0.932502	1.01186	0.969701	0.943334	0.966079	0.0749001	0.736895	0.297334	0.118414	0.266369
	TCGA-AA-3527-01A-01R-0821-07			MC	CRIS-B/-D/-E	1.09787	0.988905	1.11491	0.956721	0.991467	0.259299	0.00144911	0.425814	0.000125	0.00169124
	TCGA-AA-3529-01A-02R-0821-07			MC	CRIS-B/-C/-D	1.00733	0.911937	0.892608	0.670469	1.10854	1	0.0555023	0.017608	9.92e-06	1
	TCGA-AA-3530-01A-01R-1022-07	NC				0.872304	1.15259	0.870333	1.03833	0.961251	0.279078	1	0.263814	1	0.981722
	TCGA-AA-3531-01A-01R-0821-07			MC	CRIS-C/-D	1.22302	1.16485	0.978169	0.748493	1.06155	1	1	0.174433	9.92e-06	1
	TCGA-AA-3532-01A-01R-0821-07			MC	CRIS-A/-C/-E	0.930188	0.974589	0.810905	1.13733	0.872122	0.0341247	0.341962	9.92e-06	1	0.000496
	TCGA-AA-3534-01A-01R-0821-07		SC		CRIS-D	1.14372	1.05569	1.02261	0.550885	0.939944	1	1	1	9.92e-06	1
	TCGA-AA-3538-01A-01R-0821-07			MC	CRIS-C/-D	1.15938	0.98096	0.696111	0.881695	1.01045	1	1	9.92e-06	0.0715627	1
	TCGA-AA-3542-01A-02R-1873-07			MC	CRIS-C/-D	1.23017	1.00777	0.847981	0.993523	1.13233	1	0.204048	9.56e-06	0.114591	1
	TCGA-AA-3543-01A-01R-0826-07			MC	CRIS-A/-B	0.727434	0.806159	1.06062	1.07896	1.04548	9.92e-06	9.92e-06	1	1	1
	TCGA-AA-3544-01A-01R-1873-07			MC	CRIS-B/-E	1.18025	0.873625	1.053	1.06553	0.713476	1	1.98e-05	0.553376	0.845024	9.92e-06
	TCGA-AA-3548-01A-01R-1873-07			MC	CRIS-A/-E	0.886333	1.02463	1.00024	1.1009	0.837732	0.000278	0.91855	0.377525	1	9.92e-06
	TCGA-AA-3549-01A-02R-0821-07			MC	CRIS-B/-E	1.12962	0.976679	1.03884	1.09258	0.790673	1	0.0231532	0.460495	1	9.92e-06
	TCGA-AA-3552-01A-01R-0821-07		SC		CRIS-C	0.980466	0.951172	0.749554	0.976223	0.965988	1	1	9.92e-06	1	1
	TCGA-AA-3553-01A-01R-0821-07			MC	CRIS-B/-C	1.31715	0.868547	0.801575	0.979067	1.17148	1	0.000179	9.92e-06	0.294336	1
	TCGA-AA-3554-01A-01R-0826-07			MC	CRIS-A/-B	0.767977	0.727487	1.16576	1.02214	1.11332	9.92e-06	9.92e-06	1	1	1
	TCGA-AA-3555-01A-01R-0821-07		SC		CRIS-A	0.611577	1.06503	1.16401	0.986631	1.1227	9.92e-06	1	1	1	1
	TCGA-AA-3556-01A-01R-0821-07			MC	CRIS-A/-B	0.756038	0.850261	1.1173	1.05769	1.06646	9.92e-06	0.00332319	1	1	1
	TCGA-AA-3560-01A-01R-0821-07			MC	CRIS-A/-E	0.918147	1.12941	1.05763	1.16068	0.963536	5.8e-05	1	0.234895	1	0.00169073
	TCGA-AA-3561-01A-01R-0821-07		SC		CRIS-E	1.21457	1.15254	1.16918	1.18321	0.833959	1	1	1	1	9.56e-06
	TCGA-AA-3562-01A-02R-0821-07		SC		CRIS-C	1.02397	1.06336	0.657633	1.05806	1.00824	1	1	9.92e-06	1	1
	TCGA-AA-3655-01A-02R-1723-07		SC		CRIS-A	0.777148	1.00089	0.958075	1.12338	1.03816	0.000254	1	1	1	1
	TCGA-AA-3660-01A-01R-1723-07			MC	CRIS-C/-E	1.1587	0.980292	0.901048	0.940593	0.75503	1	1	0.0452053	0.319642	9.92e-06
	TCGA-AA-3662-01A-01R-1723-07			MC	CRIS-B/-C/-E	1.23723	0.824882	1.10768	0.885063	0.79583	1	0.00141202	1	0.070601	0.000154
	TCGA-AA-3663-01A-01R-1723-07		SC		CRIS-A	0.847928	1.04428	1.2545	1.18423	1.19774	2.51e-05	0.965971	1	1	1
	TCGA-AA-3664-01A-01R-0905-07		SC		CRIS-A	0.807658	0.991753	1.15388	1.12089	1.0314	0.0142732	1	1	1	1
	TCGA-AA-3666-01A-02R-0905-07		SC		CRIS-E	1.15211	1.0309	1.06805	1.16076	0.666724	1	1	1	1	9.92e-06
	TCGA-AA-3667-01A-01R-0905-07			MC	CRIS-C/-D/-E	1.29414	1.09329	0.941856	0.990278	1.02218	1	0.713654	0.000565	0.0151964	0.076192
	TCGA-AA-3672-01A-01R-0905-07			MC	CRIS-A/-B/-D/-E	0.970415	1.02803	1.15198	0.986396	1.04003	0.00746773	0.128139	1	0.018292	0.198186
	TCGA-AA-3673-01A-01R-0905-07			MC	CRIS-A/-C	0.932864	1.04212	0.877978	0.985156	0.957182	0.152156	1	0.00903269	0.683239	0.349867
	TCGA-AA-3675-01A-02R-0905-07			MC	CRIS-A/-E	0.967838	1.1049	1.14459	1.07158	0.872814	0.00705293	1	1	0.654456	9.56e-06
	TCGA-AA-3678-01A-01R-0905-07			MC	CRIS-C/-D/-E	1.04792	1.01316	0.873818	0.908003	0.926488	1	1	0.00940972	0.0623455	0.138424
	TCGA-AA-3679-01A-02R-0905-07			MC	CRIS-C/-D/-E	1.13235	1.0452	0.818406	0.938181	0.832608	1	1	9.92e-06	0.0200384	9.92e-06
	TCGA-AA-3680-01A-01R-0905-07		SC		CRIS-A	0.627034	1.04417	0.927617	1.02686	0.887232	9.92e-06	1	1	1	0.512893
	TCGA-AA-3681-01A-01R-0905-07			MC	CRIS-A/-B/-E	0.943551	0.83653	1.21567	1.12927	0.920174	0.00870974	9.92e-06	1	1	0.00175584
	TCGA-AA-3684-01A-02R-0905-07			MC	CRIS-A/-B/-D	0.947677	0.879374	1.01841	0.944236	1.09575	0.0124334	0.0001	0.311124	0.0102021	1
	TCGA-AA-3685-01A-02R-A32Z-07		SC		CRIS-E	1.20963	1.13148	1.03376	1.0494	0.940609	1	1	0.367888	0.542979	0.00568891
	TCGA-AA-3688-01A-01R-0905-07		SC		CRIS-C	1.10036	1.16159	0.726483	1.0484	0.969151	1	1	9.92e-06	1	1
	TCGA-AA-3692-01A-01R-0905-07			MC	CRIS-A/-C/-E	0.862143	1.11899	0.892955	0.907022	0.881234	0.0517308	1	0.189956	0.299952	0.121969
	TCGA-AA-3693-01A-01R-0905-07			MC	CRIS-C/-E	1.24646	1.07446	0.81558	1.08214	0.863575	1	1	1.36e-05	1	0.000751
	TCGA-AA-3696-01A-01R-0905-07			MC	CRIS-D/-E	0.985037	1.09943	1.03155	0.762625	0.894206	1	1	1	9.92e-06	0.186287
	TCGA-AA-3697-01A-01R-1723-07		SC		CRIS-C	1.27407	1.05911	0.91038	1.09094	1.01955	1	1	0.0334598	1	0.909291
	TCGA-AA-3710-01A-01R-1022-07			MC	CRIS-A/-B	0.786773	0.837905	1.19049	1.05357	1.12536	1.36e-05	0.000806	1	1	1
	TCGA-AA-3712-01A-21R-1723-07	NC				1.2467	1.04555	1.06565	1.05717	1.09257	0.991644	0.831376	0.922491	0.89065	0.975604
	TCGA-AA-3713-01A-21R-1723-07		SC		CRIS-A	0.724733	1.04183	1.05964	1.12832	1.14545	9.92e-06	1	1	1	1
	TCGA-AA-3715-01A-01R-0905-07			MC	CRIS-A/-B	0.870773	0.808903	1.21642	0.983553	1.11856	0.000556	9.92e-06	1	0.425815	1
	TCGA-AA-3811-01A-01R-1022-07	NC				1.00593	0.928226	1.04819	1.03278	1.02521	0.973381	0.311499	1	1	1
	TCGA-AA-3812-01A-01R-0905-07			MC	CRIS-A/-B/-C/-D/-E	0.933122	0.968247	0.992757	0.919884	1.02917	5.43e-05	0.000873	0.00466583	1.36e-05	0.0368605
	TCGA-AA-3814-01A-01R-0905-07			MC	CRIS-C/-E	1.11115	1.02407	0.945651	1.05271	0.929077	1	0.344062	0.01056	0.682996	0.00352285
	TCGA-AA-3815-01A-01R-1022-07			MC	CRIS-A/-E	0.861631	1.00025	1.11201	1.07033	0.906143	0.000508	0.607589	1	1	0.0118174
	TCGA-AA-3818-01A-01R-0905-07			MC	CRIS-A/-E	0.849764	1.1388	1.10236	1.19131	1.03399	9.92e-06	1	1	1	0.125815
	TCGA-AA-3819-01A-01R-0905-07	NC				1.06322	1.21527	1.01807	1.08637	1.08196	0.963574	1	0.754434	0.991257	0.988159
	TCGA-AA-3821-01A-01R-1022-07		SC		CRIS-A	0.561158	1.00403	1.12031	1.09096	1.09324	9.92e-06	1	1	1	1
	TCGA-AA-3831-01A-01R-0905-07			MC	CRIS-A/-C	0.967577	1.06483	0.874809	1.0017	1.12289	0.0730154	1	0.000313	0.269842	1
	TCGA-AA-3833-01A-01R-0905-07			MC	CRIS-A/-B/-D	0.74619	0.751361	1.14694	1.01451	1.14359	9.92e-06	9.92e-06	1	0.139346	1
	TCGA-AA-3837-01A-01R-0905-07			MC	CRIS-A/-B/-C	0.805379	0.977215	0.875573	1.05129	1.04144	9.92e-06	0.0451855	1.98e-05	1	0.807963
	TCGA-AA-3841-01A-01R-0905-07			MC	CRIS-B/-C/-D/-E	1.08373	0.907625	0.862726	0.942457	0.968014	1	0.000444569	1.74e-05	0.00526509	0.0261554
	TCGA-AA-3842-01A-01R-1022-07			MC	CRIS-B/-C/-E	1.03378	0.94738	0.997953	1.13102	0.862122	0.40303	0.005887	0.0989465	1	9.56e-06
	TCGA-AA-3844-01A-01R-1022-07		SC		CRIS-E	0.990763	1.10466	1.08375	1.19615	0.76852	0.714239	1	1	1	9.92e-06
	TCGA-AA-3845-01A-01R-1022-07			MC	CRIS-A/-B	0.891809	0.876385	1.07616	0.956834	1.06755	0.132089	0.0692947	1	0.720631	1
	TCGA-AA-3846-01A-01R-1022-07		SC		CRIS-E	1.13367	1.04401	0.935698	1.14208	0.900874	1	1	0.294664	1	0.0840803
	TCGA-AA-3848-01A-01R-0905-07			MC	CRIS-D/-E	1.04583	1.07396	0.991947	0.969666	0.943484	0.928835	1	0.374583	0.190356	0.0669238
	TCGA-AA-3850-01A-01R-1022-07			MC	CRIS-A/-C	0.85808	1.03891	0.909148	1.00857	0.996208	0.000236	1	0.00955629	0.562768	0.402625
	TCGA-AA-3851-01A-01R-1022-07			MC	CRIS-A/-C/-E	0.582926	1.04141	0.94076	1.04662	0.904972	9.92e-06	1	0.0139277	1	0.0010416
	TCGA-AA-3852-01A-01R-0905-07		SC		CRIS-A	0.670618	1.0668	1.14706	1.03228	1.10148	9.92e-06	1	1	0.584406	1
	TCGA-AA-3854-01A-01R-0905-07			MC	CRIS-A/-B	0.507843	0.977696	1.10644	1.10599	1.09092	9.92e-06	0.0275379	1	1	1
	TCGA-AA-3855-01A-01R-1022-07			MC	CRIS-C/-D	1.07199	0.994688	0.925703	0.90318	0.966687	1	0.547927	0.0524162	0.0165035	0.259165
	TCGA-AA-3856-01A-01R-0905-07		SC		CRIS-C	1.17372	1.02949	0.701138	1.10144	1.02371	1	1	9.92e-06	1	1
	TCGA-AA-3858-01A-01R-0905-07		SC		CRIS-C	1.12309	1.09708	0.871533	1.03326	1.14991	1	1	6.16e-05	0.485948	1
	TCGA-AA-3860-01A-02R-0905-07		SC		CRIS-C	1.13769	1.00858	0.943217	1.05033	0.983586	1	0.470769	0.0478344	0.917443	0.236481
	TCGA-AA-3861-01A-01R-1022-07			MC	CRIS-A/-E	0.560502	1.11616	1.08311	1.17043	0.963927	9.92e-06	1	1	1	0.0191059
	TCGA-AA-3862-01A-01R-1022-07			MC	CRIS-A/-C/-E	0.834575	1.10992	0.922286	1.17552	0.934972	9.92e-06	1	0.00207328	1	0.00509887
	TCGA-AA-3864-01A-01R-1022-07		SC		CRIS-A	0.623108	1.09428	1.14061	1.13189	1.1469	9.92e-06	1	1	1	1
	TCGA-AA-3866-01A-01R-1022-07		SC		CRIS-C	1.01222	1.10142	0.863225	1.10625	1.02629	0.933238	1	0.00145017	1	1
	TCGA-AA-3867-01A-01R-1022-07			MC	CRIS-B/-C/-D	1.17568	0.920313	0.607748	0.898649	1.03792	1	0.00120032	9.92e-06	0.000248	0.812575
	TCGA-AA-3869-01A-01R-1022-07			MC	CRIS-B/-E	1.08485	0.829149	1.03711	1.04348	0.820876	1	9.92e-06	0.796832	0.974618	9.92e-06
	TCGA-AA-3870-01A-01R-1022-07			MC	CRIS-A/-B	0.872561	0.61773	1.06632	1.03771	1.03281	9.92e-06	9.92e-06	1	0.43384	0.359669
	TCGA-AA-3872-01A-01R-1022-07		SC		CRIS-B	1.0713	0.654574	1.02928	0.939951	0.963453	1	9.92e-06	1	0.976602	1
	TCGA-AA-3875-01A-01R-0905-07		SC		CRIS-C	0.973868	1.06404	0.841734	0.988798	1.11661	1	1	0.0109709	1	1
	TCGA-AA-3877-01A-01R-1022-07		SC		CRIS-A	0.759805	0.948331	1.22707	1.10458	1.02286	9.92e-06	1	1	1	1
	TCGA-AA-3930-01A-01R-1022-07	NC				0.994106	0.941909	1.11247	1.09216	1.10439	0.798376	0.302214	1	1	1
	TCGA-AA-3939-01A-01R-1022-07			MC	CRIS-A/-B	0.820273	0.903847	1.09747	1.09557	1.05159	9.92e-06	8.93e-05	1	1	0.613581
	TCGA-AA-3941-01A-01R-1022-07			MC	CRIS-B/-E	0.989469	0.710358	1.13615	1.05701	0.839949	0.611031	9.92e-06	1	1	3.97e-05
	TCGA-AA-3947-01A-01R-1022-07	NC				0.94811	1.02076	1.15247	1.10949	0.934801	0.688313	1	1	1	0.566639
	TCGA-AA-3949-01A-01R-1022-07		SC		CRIS-A	0.82536	1.0772	1.22797	1.15983	1.18679	9.92e-06	1	1	1	1
	TCGA-AA-3950-01A-02R-1022-07		SC		CRIS-A	0.903522	1.08829	1.24339	1.00753	1.05	0.00559258	1	1	0.511486	1
	TCGA-AA-3952-01A-01R-1022-07			MC	CRIS-A/-C	0.897827	0.970434	0.874268	1.0052	1.09244	0.06837	0.670266	0.0207062	1	1
	TCGA-AA-3955-01A-02R-1022-07		SC		CRIS-C	1.23309	1.11841	0.773739	1.07886	1.07887	1	1	9.92e-06	1	1
	TCGA-AA-3956-01A-02R-1022-07			MC	CRIS-A/-C/-E	0.928346	1.12322	0.773172	1.10709	0.824259	0.0791515	1	9.92e-06	1	2.98e-05
	TCGA-AA-3966-01A-01R-1113-07			MC	CRIS-A/-B	0.839024	0.918678	1.11443	0.950402	1.01765	0.000301	0.0547221	1	0.212367	1
	TCGA-AA-3968-01A-01R-1022-07		SC		CRIS-C	1.27275	1.18654	0.819533	1.03038	1.05155	1	1	0.0132621	1	1
	TCGA-AA-3970-01A-01R-1022-07		SC		CRIS-C	0.960691	0.99054	0.736372	0.977788	1.05338	1	1	1.74e-05	1	1
	TCGA-AA-3971-01A-01R-1022-07			MC	CRIS-C/-E	0.902088	1.16162	0.688438	1.04133	0.887587	0.20332	1	9.92e-06	1	0.0961544
	TCGA-AA-3972-01A-01R-1022-07		SC		CRIS-E	1.18562	0.997201	1.2196	1.16135	0.784598	1	0.488837	1	1	9.92e-06
	TCGA-AA-3973-01A-01R-1022-07			MC	CRIS-C/-D/-E	1.08312	1.0053	0.869825	0.902203	0.865304	1	1	0.0340744	0.149552	0.026813
	TCGA-AA-3975-01A-01R-1022-07			MC	CRIS-D/-E	1.21621	1.04418	0.784391	0.948566	0.767471	1	1	9.92e-06	0.808865	9.92e-06
	TCGA-AA-3976-01A-01R-1022-07			MC	CRIS-C/-E	1.12668	1.02474	0.999046	1.05482	0.93344	1	0.372356	0.160584	0.72945	0.0059492
	TCGA-AA-3977-01A-01R-1022-07		SC		CRIS-A	0.707786	1.07849	0.992025	1.11388	1.13431	9.92e-06	1	1	1	1
	TCGA-AA-3979-01A-01R-1022-07			MC	CRIS-B/-C	1.03658	0.839039	0.829135	1.11272	1.00572	1	2.62e-05	1.74e-05	1	0.520616
	TCGA-AA-3980-01A-02R-1022-07		SC		CRIS-C	0.973278	1.07913	0.845769	1.14135	1.04831	0.334427	1	0.000219	1	1
	TCGA-AA-3982-01A-02R-1022-07		SC		CRIS-C	1.1573	1.14681	0.649325	1.18794	1.19291	1	1	9.92e-06	1	1
	TCGA-AA-3984-01A-02R-1022-07			MC	CRIS-B/-C	1.04934	0.958557	0.957206	1.0766	1.23309	0.792283	0.0587735	0.0553622	1	1
	TCGA-AA-3986-01A-02R-1022-07		SC		CRIS-D	1.01736	1.03959	1.02319	0.758679	0.955037	1	1	1	9.92e-06	1
	TCGA-AA-3989-01A-01R-1022-07			MC	CRIS-A/-D/-E	1.04643	1.1302	1.06448	0.929236	1.0431	0.104105	0.947531	0.200059	0.000248	0.0914804
	TCGA-AA-3994-01A-01R-1113-07			MC	CRIS-A/-B/-E	0.78246	0.886953	1.15012	1.02401	0.982155	9.92e-06	0.000159	1	0.397067	0.0709576
	TCGA-AA-A004-01A-01R-A00A-07		SC		CRIS-E	1.06	0.966891	0.985928	0.972297	0.905422	1	0.388635	0.599179	0.445863	0.0369745
	TCGA-AA-A00A-01A-01R-A002-07			MC	CRIS-A/-C	0.831164	1.04657	0.921288	1.1116	0.998291	1.74e-05	1	0.0116503	1	0.390697
	TCGA-AA-A00D-01A-01R-A002-07			MC	CRIS-B/-E	1.1174	0.836466	1.12927	0.995727	0.760935	1	0.00765791	1	1	1.74e-05
	TCGA-AA-A00E-01A-01R-A002-07		SC		CRIS-A	0.818755	0.961121	1.14118	1.04018	0.974965	4.71e-05	0.363782	1	1	0.552125
	TCGA-AA-A00F-01A-01R-A002-07		SC		CRIS-C	1.01187	0.998607	0.94285	1.02201	1.00429	0.610231	0.465334	0.0742098	0.720949	0.526483
	TCGA-AA-A00J-01A-02R-A002-07		SC		CRIS-A	0.83535	1.09033	1.22123	1.07323	0.934196	0.00380551	1	1	1	0.426334
	TCGA-AA-A00K-01A-02R-A002-07			MC	CRIS-A/-C	0.899084	1.07913	0.89382	1.03056	1.12125	9.29e-05	0.874885	5.8e-05	0.230682	1
	TCGA-AA-A00L-01A-01R-A002-07			MC	CRIS-C/-E	1.28847	1.15225	0.919175	0.987145	0.890326	1	1	0.0198486	0.362696	0.00323265
	TCGA-AA-A00N-01A-02R-A00A-07			MC	CRIS-A/-B	0.682847	0.948608	1.05384	1.05146	1.02868	9.92e-06	0.0184512	1	1	0.68186
	TCGA-AA-A00O-01A-02R-A089-07			MC	CRIS-D/-E	1.03754	0.954572	0.992732	0.756216	0.86883	1	1	1	4.36e-05	0.14397
	TCGA-AA-A00Q-01A-01R-A002-07		SC		CRIS-C	1.07484	1.04528	0.847785	1.10135	1.03598	1	1	0.000181	1	1
	TCGA-AA-A00R-01A-01R-A002-07	NC				0.984745	1.0223	1.15082	1.04659	1.12102	0.708203	0.935934	1	0.988686	1
	TCGA-AA-A00U-01A-01R-A002-07	NC				1.08482	1.18452	1.12094	1.05448	1.1042	0.505621	1	0.82515	0.243447	0.687944
	TCGA-AA-A00W-01A-01R-A002-07		SC		CRIS-C	1.08511	1.08915	0.888948	1.13791	1.001	1	1	0.000677	1	0.336974
	TCGA-AA-A00Z-01A-01R-A002-07	NC				1.12356	1.11643	0.875481	0.893359	1.10961	1	1	0.275353	0.429709	1
	TCGA-AA-A010-01A-01R-A089-07			MC	CRIS-A/-C	0.961563	1.07292	0.972263	0.953449	1.07827	0.189947	1	0.266852	0.143178	1
	TCGA-AA-A017-01A-01R-A00A-07		SC		CRIS-C	1.29458	1.07123	0.73903	1.03091	0.944302	1	1	9.92e-06	1	0.330653
	TCGA-AA-A01C-01A-01R-A00A-07		SC		CRIS-C	1.19019	1.09606	0.830815	0.995003	1.01866	1	1	9.92e-06	0.396581	0.935395
	TCGA-AA-A01D-01A-01R-A00A-07			MC	CRIS-B/-E	0.985692	0.880526	1.08723	1.00045	0.821388	0.490315	0.0013392	1	0.827197	9.92e-06
	TCGA-AA-A01F-01A-01R-A002-07			MC	CRIS-B/-C/-E	1.24265	0.966827	1.17636	1.08246	0.825722	1	9.92e-05	1	0.149564	9.92e-06
	TCGA-AA-A01G-01A-01R-A002-07	NC				1.09774	1.14657	1.07886	1.05988	1.09171	0.751411	0.993744	0.58664	0.409714	0.701698
	TCGA-AA-A01I-01A-02R-A089-07			MC	CRIS-A/-E	0.954936	1.10787	1.03099	1.11683	0.893745	0.00537657	1	0.242666	1	5.06e-05
	TCGA-AA-A01K-01A-01R-A00A-07			MC	CRIS-B/-D	1.10974	0.85436	1.12194	0.890339	0.938398	1	0.0030841	1	0.0294247	0.247098
	TCGA-AA-A01P-01A-21R-A083-07			MC	CRIS-A/-B	0.918621	0.744561	1.19369	1.06917	1.11285	0.113296	9.92e-06	1	1	1
	TCGA-AA-A01Q-01A-01R-A002-07		SC		CRIS-A	0.938331	1.16083	1.20244	1.21213	1.19726	0.0104312	1	1	1	1
	TCGA-AA-A01R-01A-21R-A083-07		SC		CRIS-B	1.0134	0.777628	1.14157	0.982706	1.07509	1	9.92e-06	1	1	1
	TCGA-AA-A01S-01A-21R-A083-07		SC		CRIS-C	1.13815	1.07473	0.802032	1.09372	1.17901	1	1	9.92e-06	1	1
	TCGA-AA-A01T-01A-21R-A16W-07		SC		CRIS-C	1.07763	1.01998	0.836841	1.09805	1.07438	1	0.254408	9.92e-06	1	1
	TCGA-AA-A01V-01A-23R-A083-07			MC	CRIS-A/-D/-E	0.967741	1.0577	1.09557	0.865004	0.938827	0.04762	1	1	3.28e-05	0.00942808
	TCGA-AA-A01X-01A-21R-A083-07			MC	CRIS-D/-E	1.07982	0.980162	1.04469	0.719202	0.922514	1	0.516236	1	9.92e-06	0.0306527
	TCGA-AA-A01Z-01A-11R-A083-07	NC				1.1294	1.11913	1.12977	1.16058	1.08012	0.82835	0.756031	0.8309	0.971555	0.415096
	TCGA-AA-A022-01A-21R-A16W-07			MC	CRIS-A/-B	0.885386	0.931385	1.06439	1.03616	1.03516	0.0102778	0.106785	1	1	1
	TCGA-AA-A024-01A-02R-A00A-07			MC	CRIS-A/-B/-C/-D/-E	0.655089	0.972375	0.984099	1.08454	1.06374	9.92e-06	2.98e-05	6.94e-05	0.0601151	0.0207923
	TCGA-AA-A029-01A-01R-A00A-07			MC	CRIS-A/-B/-C	0.884264	0.840737	1.08781	1.13938	1.1181	9.92e-06	9.92e-06	0.19342	1	0.611924
	TCGA-AA-A02E-01A-01R-A00A-07			MC	CRIS-B/-D/-E	1.00687	0.894129	1.10462	0.850163	0.81812	1	0.00445407	1	0.000119	9.92e-06
	TCGA-AA-A02F-01A-01R-A089-07			MC	CRIS-D/-E	1.10858	1.09583	1.04278	0.907373	0.907988	1	1	1	0.0268453	0.0278092
	TCGA-AA-A02H-01A-01R-A089-07			MC	CRIS-C/-D/-E	1.23468	1.06574	0.839533	0.908264	0.93852	1	1	0.000332	0.0303766	0.126272
	TCGA-AA-A02J-01A-01R-A00A-07			MC	CRIS-C/-D	1.2834	1.17708	0.884804	0.845647	1.03322	1	1	0.000337	9.92e-06	1
	TCGA-AA-A02K-01A-03R-A32Y-07		SC		CRIS-C	1.0095	1.0131	0.898434	1.05585	1.05464	1	1	0.191655	1	1
	TCGA-AA-A02O-01A-21R-A16W-07		SC		CRIS-A	0.8346	1.10546	1.0877	1.01525	1.03506	9.92e-06	1	1	0.350582	0.739346
	TCGA-AA-A02R-01A-01R-A00A-07		SC		CRIS-B	0.992161	0.881181	1.19585	1.00794	1.12071	0.237835	0.000483	1	0.393324	1
	TCGA-AA-A02W-01A-01R-A00A-07		SC		CRIS-C	1.15538	1.05932	0.737757	0.880465	0.974368	1	1	1.74e-05	0.296763	1
	TCGA-AA-A02Y-01A-43R-A32Y-07			MC	CRIS-A/-B/-E	0.924165	1.10944	1.18127	1.23314	0.754815	9.92e-06	0.0269625	0.795007	1	9.92e-06
	TCGA-AA-A03F-01A-11R-A16W-07			MC	CRIS-A/-B	0.746326	0.935936	1.04316	1.10131	1.10816	9.92e-06	0.00540639	1	1	1
	TCGA-AA-A03J-01A-21R-A16W-07			MC	CRIS-C/-D/-E	1.1832	1.03825	1.02096	1.01593	0.917766	1	0.22371	0.11474	0.092413	0.000217
	TCGA-AD-5900-01A-11R-1653-07			MC	CRIS-A/-B	0.954994	0.80647	1.20023	1.1139	1.09097	0.0592818	9.92e-06	1	1	1
	TCGA-AD-6548-01A-11R-1839-07		SC		CRIS-B	1.15696	0.945848	1.14566	1.10049	1.1494	1	0.0640681	1	1	1
	TCGA-AD-6888-01A-11R-1928-07			MC	CRIS-C/-D/-E	1.03596	0.985881	0.948393	0.84513	0.834861	1	0.258753	0.042894	9.92e-06	9.92e-06
	TCGA-AD-6889-01A-11R-1928-07		SC		CRIS-A	0.75886	1.01379	1.25894	1.10465	1.04449	9.92e-06	0.585071	1	1	1
	TCGA-AD-6890-01A-11R-1928-07		SC		CRIS-D	1.03634	1.11307	0.9798	0.943854	1.07838	0.922196	1	0.369446	0.112764	1
	TCGA-AD-6895-01A-11R-1928-07			MC	CRIS-A/-B	0.858122	0.693307	1.20725	1.04402	1.10732	0.00155744	9.92e-06	1	1	1
	TCGA-AD-6899-01A-11R-1928-07		SC		CRIS-A	0.864856	0.946974	0.928656	1.03646	0.998115	0.067295	0.739345	0.542042	1	1
	TCGA-AD-6901-01A-11R-1928-07		SC		CRIS-E	1.0162	0.895101	1.05204	0.894766	0.849502	1	0.34859	1	0.345432	0.0670222
	TCGA-AD-6963-01A-11R-1928-07		SC		CRIS-C	1.33841	0.994124	0.965721	1.05982	1.10032	1	0.423383	0.188395	0.980166	1
	TCGA-AD-6964-01A-11R-1928-07		SC		CRIS-A	0.868538	1.0992	1.20673	0.995106	1.16502	0.146295	1	1	1	1
	TCGA-AD-6965-01A-11R-1928-07	NC				1.1327	0.97317	0.996019	0.997382	0.908751	1	0.959028	1	1	0.502108
	TCGA-AD-A5EJ-01A-11R-A28H-07			MC	CRIS-A/-B	0.698894	0.970919	1.28817	1.12773	1.15883	9.92e-06	0.0834568	1	1	1
	TCGA-AD-A5EK-01A-11R-A28H-07		SC		CRIS-E	1.12165	1.08659	1.07022	0.922168	0.759148	1	1	1	1	0.00110971
	TCGA-AF-2687-01A-02R-1736-07		SC		CRIS-D	1.13773	0.94328	1.09996	0.6369	1.12343	1	1	1	9.92e-06	1
	TCGA-AF-2690-01A-02R-1736-07			MC	CRIS-C/-D	1.01553	0.939898	0.887625	0.814946	1.14104	1	0.48467	0.0710241	0.000669	1
	TCGA-AF-2691-01A-01R-0821-07			MC	CRIS-C/-E	0.971533	1.00241	0.894346	1.00905	0.789296	0.510591	1	0.00880894	1	9.92e-06
	TCGA-AF-2692-01A-01R-0821-07		SC		CRIS-A	0.859841	1.0913	1.05404	1.05198	1.0511	0.000838	1	1	1	1
	TCGA-AF-2693-01A-02R-1736-07		SC		CRIS-C	1.03569	1.10956	0.880619	1.21178	1.10341	0.302463	1	6.53e-05	1	1
	TCGA-AF-3400-01A-01R-0821-07		SC		CRIS-A	0.771339	0.956127	1.14192	0.999499	1.08465	9.92e-06	0.262959	1	1	1
	TCGA-AF-3911-01A-01R-1736-07			MC	CRIS-C/-E	1.23362	0.940009	0.815167	1.0993	0.852352	1	0.213157	3.28e-05	1	0.00107808
	TCGA-AF-3913-01A-02R-1119-07		SC		CRIS-C	1.10067	1.07549	0.707145	1.04189	1.02379	1	1	9.92e-06	1	1
	TCGA-AF-4110-01A-02R-1736-07			MC	CRIS-D/-E	1.05376	1.03173	1.06961	0.787719	0.844589	1	1	1	9.92e-06	9.92e-06
	TCGA-AF-5654-01A-01R-1660-07		SC		CRIS-D	1.14176	1.12831	1.10798	0.979913	1.09215	0.994551	0.844648	0.600748	0.00285053	0.421847
	TCGA-AF-6136-01A-11R-1830-07			MC	CRIS-A/-E	0.893251	1.06558	1.04933	1.14759	0.858854	0.198311	1	1	1	0.0457123
	TCGA-AF-6655-01A-11R-1830-07	NC				1.10595	1.01846	1.02475	1.05984	0.920757	1	1	1	1	0.400832
	TCGA-AF-6672-01A-11R-1830-07		SC		CRIS-A	0.736458	1.02556	0.987936	1.0455	0.936474	1.74e-05	1	1	1	1
	TCGA-AF-A56K-01A-32R-A39D-07			MC	CRIS-C/-D	1.23729	1.05244	0.838952	0.832852	1.13377	1	1	0.0391474	0.0281523	1
	TCGA-AF-A56L-01A-31R-A39D-07		SC		CRIS-C	1.25164	1.01162	0.94002	0.982915	1.1972	1	0.859234	0.194317	0.573235	1
	TCGA-AF-A56N-01A-12R-A39D-07		SC		CRIS-D	1.19572	1.05414	0.977828	0.84315	0.963758	1	1	1	0.0555063	1
	TCGA-AG-3574-01A-01R-0821-07			MC	CRIS-C/-D/-E	1.10804	1.06214	0.943433	0.673455	0.936804	1	0.335295	0.000327	9.92e-06	0.000208
	TCGA-AG-3575-01A-01R-0821-07		SC		CRIS-B	0.9113	0.651599	1.10518	0.941132	1.09108	0.400499	9.92e-06	1	1	1
	TCGA-AG-3578-01A-01R-0821-07		SC		CRIS-A	0.750015	0.974639	1.09652	1.03693	0.948664	0.000229	1	1	1	1
	TCGA-AG-3580-01A-01R-0821-07		SC		CRIS-D	1.16792	1.06338	1.15147	0.872448	1.07737	1	0.919407	1	4.02e-05	1
	TCGA-AG-3581-01A-01R-0821-07			MC	CRIS-D/-E	1.03285	1.04711	1.02562	0.811417	0.953023	1	1	1	9.92e-06	0.0400966
	TCGA-AG-3582-01A-01R-0821-07		SC		CRIS-C	1.2508	1.11409	0.797165	0.980025	1.05904	1	1	9.92e-06	0.319761	1
	TCGA-AG-3583-01A-01R-0821-07			MC	CRIS-A/-D/-E	0.967832	1.16756	1.09538	1.05777	1.04287	0.00128851	1	0.468822	0.149315	0.0823643
	TCGA-AG-3584-01A-01R-0821-07		SC		CRIS-C	1.15424	0.9552	0.769255	0.988568	1.09713	1	0.645358	9.56e-06	1	1
	TCGA-AG-3586-01A-02R-0821-07			MC	CRIS-B/-C/-D/-E	1.06161	0.928645	0.950991	0.991896	1.02796	0.44347	0.00139387	0.0052285	0.0384158	0.158955
	TCGA-AG-3587-01A-01R-0821-07		SC		CRIS-D	1.26155	1.01509	0.919548	0.712805	1.04312	1	1	0.248158	9.92e-06	1
	TCGA-AG-3591-01A-01R-1736-07		SC		CRIS-A	0.669235	1.03344	1.10173	1.16314	1.05585	9.92e-06	1	1	1	1
	TCGA-AG-3592-01A-02R-1736-07			MC	CRIS-C/-E	1.25834	1.19222	0.894337	1.13774	0.888692	1	1	0.0197236	1	0.0141688
	TCGA-AG-3593-01A-01R-0821-07		SC		CRIS-D	1.21277	1.16033	0.982361	0.894068	0.972017	1	1	0.809556	0.0674162	0.701824
	TCGA-AG-3594-01A-02R-0821-07		SC		CRIS-A	0.636306	1.04017	1.06798	1.11111	1.04943	9.92e-06	1	1	1	1
	TCGA-AG-3598-01A-01R-0826-07	NC				1.01409	1.08603	1.09758	1.18973	1.11529	0.495938	0.986197	1	1	1
	TCGA-AG-3599-01A-02R-0826-07			MC	CRIS-A/-B/-D/-E	0.895249	0.889292	1.04581	0.948797	0.972944	0.0013237	0.000868	0.746079	0.0279061	0.0808602
	TCGA-AG-3600-01A-01R-0826-07			MC	CRIS-A/-B	0.84725	0.894719	1.11167	1.08051	1.12229	9.56e-06	0.000702	1	1	1
	TCGA-AG-3601-01A-01R-0826-07		SC		CRIS-C	1.11111	1.05894	0.820774	1.04713	1.05633	1	1	9.92e-06	1	1
	TCGA-AG-3602-01A-02R-0826-07			MC	CRIS-B/-E	1.08392	0.937717	1.09896	1.11432	0.914541	1	0.00901951	1	1	0.0021759
	TCGA-AG-3605-01A-01R-0826-07		SC		CRIS-E	1.07954	1.10058	1.04254	1.02874	0.877399	1	1	1	0.928836	0.00142961
	TCGA-AG-3608-01A-01R-0826-07		SC		CRIS-C	1.09381	1.03676	0.869829	1.01867	1.03739	1	0.910517	0.000248	0.630033	0.920395
	TCGA-AG-3609-01A-02R-0826-07			MC	CRIS-D/-E	1.19918	1.00099	0.998474	0.795776	0.932639	1	0.287154	0.258048	9.92e-06	0.00672575
	TCGA-AG-3611-01A-01R-0826-07		SC		CRIS-A	0.67737	1.01594	1.03158	1.07798	0.892337	9.92e-06	1	1	1	0.524648
	TCGA-AG-3612-01A-01R-0826-07			MC	CRIS-D/-E	1.28681	1.09746	0.796838	1.05571	0.985189	1	1	9.92e-06	1	0.179671
	TCGA-AG-3725-01A-11R-1736-07			MC	CRIS-B/-C/-E	1.02175	0.922427	1.00513	1.1976	0.838711	0.342944	0.000903	0.164096	1	9.92e-06
	TCGA-AG-3726-01A-02R-0905-07			MC	CRIS-B/-C/-D/-E	1.08561	1.01804	0.989034	0.943249	1.00037	0.649303	0.0779968	0.0188	0.00110461	0.0338276
	TCGA-AG-3727-01A-01R-0905-07		SC		CRIS-D	1.08628	1.05002	1.06406	0.895186	1.05289	1	0.344144	0.585854	9.92e-06	0.385857
	TCGA-AG-3728-01A-01R-0905-07			MC	CRIS-C/-D/-E	1.09039	0.9957	0.833183	0.967809	0.949072	1	0.45584	1.74e-05	0.161801	0.0680539
	TCGA-AG-3731-01A-11R-1736-07	NC				1.04888	0.969499	1.04448	0.977484	1.26625	0.988592	0.855576	0.98825	0.893915	0.989366
	TCGA-AG-3732-01A-11R-1660-07		SC		CRIS-A	0.753187	1.02121	0.944433	1.04374	0.981482	0.000652	1	1	1	1
	TCGA-AG-3742-01A-11R-1660-07		SC		CRIS-D	1.23373	1.02462	1.04236	0.863913	0.921724	1	1	1	0.0511578	0.418618
	TCGA-AG-3878-01A-02R-0905-07			MC	CRIS-A/-B/-D	0.91876	0.967729	1.03975	0.955911	1.04906	0.000178	0.00584824	0.212082	0.00275713	0.291957
	TCGA-AG-3881-01A-01R-0905-07			MC	CRIS-A/-B/-D	0.87609	0.969249	1.14044	0.975817	1.10081	9.92e-06	0.0126976	1	0.0180544	1
	TCGA-AG-3882-01A-01R-0905-07			MC	CRIS-C/-D/-E	1.18054	0.972764	0.824661	0.888727	0.957177	1	0.206319	1.36e-05	0.00165635	0.104336
	TCGA-AG-3883-01A-02R-0905-07			MC	CRIS-B/-C/-D	1.10706	0.986471	0.974034	0.917775	1.13291	1	0.0482587	0.0260716	0.000731	1
	TCGA-AG-3885-01A-01R-0905-07			MC	CRIS-B/-E	1.05763	0.904778	1.111	1.03952	0.867334	0.771296	0.00034	1	0.477602	1.74e-05
	TCGA-AG-3887-01A-01R-1119-07			MC	CRIS-A/-D/-E	0.889641	1.10954	1.02816	0.951747	0.871726	0.00067	1	0.6721	0.0378449	0.000171
	TCGA-AG-3890-01A-01R-1119-07		SC		CRIS-C	1.00421	1.02525	0.721668	0.987046	1.01015	1	1	9.92e-06	1	1
	TCGA-AG-3892-01A-01R-1119-07			MC	CRIS-A/-B	0.814404	0.914955	0.982737	1.02642	1.06397	9.92e-06	0.00384895	0.207536	1	1
	TCGA-AG-3893-01A-01R-1119-07		SC		CRIS-C	0.963763	0.951278	0.583422	1.04338	0.970796	0.388764	0.225283	9.92e-06	1	0.515928
	TCGA-AG-3894-01A-01R-1119-07			MC	CRIS-B/-C/-D	1.09109	0.883521	0.984189	0.671616	1.01647	1	0.000149	0.0762152	9.92e-06	0.314196
	TCGA-AG-3896-01A-01R-1119-07			MC	CRIS-C/-E	1.04937	1.14288	0.927501	1.14565	1.02483	0.322329	1	0.000361	1	0.133108
	TCGA-AG-3898-01A-01R-1119-07	NC				1.25113	1.03334	1.0604	1.06646	1.21154	1	0.710311	0.890884	0.916821	1
	TCGA-AG-3901-01A-01R-1119-07		SC		CRIS-A	0.496771	1.07292	0.983899	0.952484	1.00648	9.92e-06	1	1	1	1
	TCGA-AG-3902-01A-01R-A32Z-07		SC		CRIS-B	1.11263	0.765216	1.05521	1.10016	0.962263	1	0.000115	1	1	1
	TCGA-AG-3909-01A-01R-1119-07		SC		CRIS-C	1.06331	1.04261	0.706853	1.14555	1.08537	0.490573	0.2107	9.92e-06	1	1
	TCGA-AG-3999-01A-01R-1119-07			MC	CRIS-B/-D	1.18528	0.855356	1.04102	0.782694	1.03793	1	1.98e-05	0.767975	9.92e-06	0.692256
	TCGA-AG-4001-01A-02R-1119-07			MC	CRIS-C/-D	1.18546	1.04489	0.770759	0.905673	1.02571	1	1	9.56e-06	0.125452	1
	TCGA-AG-4005-01A-01R-1119-07		SC		CRIS-B	1.22561	0.933242	1.06321	1.08259	1.13927	1	0.00038	0.323263	0.542439	1
	TCGA-AG-4007-01A-01R-1119-07			MC	CRIS-C/-D	1.09497	1.03839	0.747065	0.974366	1.04918	1	1	9.92e-06	0.15118	1
	TCGA-AG-4008-01A-01R-1119-07			MC	CRIS-B/-C/-D/-E	1.05807	0.836729	0.864558	0.954454	0.966159	1	2.9e-05	0.000385	0.11738	0.193005
	TCGA-AG-4015-01A-01R-1119-07			MC	CRIS-C/-D	1.11562	1.04704	0.870652	0.97209	1.02256	1	0.782008	5.06e-05	0.0579431	0.41509
	TCGA-AG-4021-01A-01R-1736-07		SC		CRIS-B	0.988788	0.79638	1.01819	0.944403	0.990696	1	0.00031	1	0.683006	1
	TCGA-AG-4022-01A-01R-1736-07			MC	CRIS-C/-E	1.15486	0.935071	0.864019	0.964585	0.634449	1	1	0.193936	1	9.92e-06
	TCGA-AG-A002-01A-01R-A002-07		SC		CRIS-B	0.996775	0.881217	1.1281	0.915005	0.914483	1	0.143074	1	0.399574	0.394692
	TCGA-AG-A008-01A-01R-A002-07		SC		CRIS-A	0.631781	1.11331	1.08649	1.04236	0.941618	9.92e-06	1	1	1	1
	TCGA-AG-A00C-01A-01R-A002-07		SC		CRIS-E	1.10159	1.05538	1.05136	1.16706	0.864162	1	1	1	1	0.0021367
	TCGA-AG-A00H-01A-01R-A00A-07			MC	CRIS-B/-C/-E	1.21394	1.00776	0.892323	1.1072	0.972028	1	0.124784	8.63e-05	1	0.0217272
	TCGA-AG-A00Y-01A-02R-A002-07			MC	CRIS-B/-C	1.17802	0.867134	0.938427	1.02651	0.997677	1	0.000847	0.0710942	0.984449	0.577948
	TCGA-AG-A011-01A-01R-A002-07			MC	CRIS-C/-E	1.05345	1.08565	0.867399	1.04298	0.901575	1	1	0.000848	1	0.0076078
	TCGA-AG-A014-01A-02R-A002-07			MC	CRIS-B/-C/-E	1.24694	0.810016	1.07155	0.943566	0.906284	1	9.92e-06	1	0.0694597	0.00670591
	TCGA-AG-A015-01A-01R-A002-07			MC	CRIS-A/-E	0.943338	1.13329	1.14101	1.14981	0.905355	5.95e-05	1	1	1	9.92e-06
	TCGA-AG-A016-01A-01R-A002-07			MC	CRIS-C/-D/-E	1.30731	1.10852	1.03921	0.916842	1.03281	1	0.991861	0.158752	0.000134	0.122612
	TCGA-AG-A01J-01A-01R-A00A-07			MC	CRIS-B/-C	1.14596	0.963241	0.658393	1.09131	1.14856	1	0.00181536	9.92e-06	0.663657	1
	TCGA-AG-A01L-01A-01R-A002-07			MC	CRIS-B/-C	1.10065	0.923063	0.964687	1.09204	1.04558	1	0.0028914	0.0336856	1	0.611496
	TCGA-AG-A01N-01A-01R-A00A-07			MC	CRIS-C/-D	1.32285	1.09282	0.78648	0.843192	1.19732	1	1	1.36e-05	0.00235781	1
	TCGA-AG-A01W-01A-21R-A083-07		SC		CRIS-C	1.10298	1.04674	0.897842	1.03448	1.08418	1	1	0.101439	1	1
	TCGA-AG-A01Y-01A-41R-A083-07		SC		CRIS-D	1.12139	0.901357	0.878256	0.843647	1.12118	1	0.539715	0.318758	0.0988422	1
	TCGA-AG-A020-01A-21R-A083-07		SC		CRIS-A	0.772694	1.17073	1.06838	1.18876	1.14358	9.92e-06	1	1	1	1
	TCGA-AG-A023-01A-01R-A00A-07			MC	CRIS-C/-D	1.11832	1.08549	0.860019	0.99394	1.03889	1	1	1.74e-05	0.12495	0.599945
	TCGA-AG-A025-01A-01R-A00A-07			MC	CRIS-C/-D	1.05391	1.11307	0.856487	0.984816	1.16734	0.967685	1	4.36e-05	0.125989	1
	TCGA-AG-A026-01A-01R-A00A-07			MC	CRIS-C/-D	1.17533	0.994628	0.843904	0.857641	1.10484	1	0.559318	9.92e-06	6.94e-05	1
	TCGA-AG-A02G-01A-01R-A00A-07			MC	CRIS-C/-D	1.10629	1.06395	0.857998	0.715567	0.948901	1	1	0.0234707	9.92e-06	1
	TCGA-AG-A02N-01A-11R-A083-07		SC		CRIS-A	0.715295	1.00726	1.02204	1.14748	1.08774	9.92e-06	1	1	1	1
	TCGA-AG-A02X-01A-01R-A00A-07		SC		CRIS-A	0.753465	1.08374	1.12506	1.16496	1.04269	9.92e-06	1	1	1	1
	TCGA-AG-A032-01A-01R-A00A-07			MC	CRIS-B/-C	1.07829	0.978306	0.813053	1.07961	1.04204	1	0.068575	9.56e-06	1	0.746436
	TCGA-AG-A036-01A-12R-A083-07	NC				1.19852	1.13635	0.875364	1.08032	0.980376	1	1	0.358031	1	1
	TCGA-AH-6544-01A-11R-1830-07			MC	CRIS-A/-B	1.01874	0.960711	1.15401	1.22485	1.19019	0.0126642	0.000187	1	1	1
	TCGA-AH-6547-01A-11R-1830-07			MC	CRIS-A/-C	0.661009	1.03324	0.868796	1.06226	1.08057	9.92e-06	1	0.015624	1	1
	TCGA-AH-6549-01A-11R-1830-07		SC		CRIS-D	1.1796	0.990465	1.14582	0.86324	1.08502	1	0.610629	1	0.00135492	1
	TCGA-AH-6643-01A-11R-1830-07			MC	CRIS-B/-D	1.06355	0.804741	1.1974	0.882027	0.940316	1	4.02e-05	1	0.0162144	0.250733
	TCGA-AH-6644-01A-21R-1830-07		SC		CRIS-E	1.0206	0.968903	1.04516	0.974164	0.902706	0.987785	0.417253	1	0.475105	0.0347954
	TCGA-AH-6897-01A-11R-1928-07		SC		CRIS-D	1.13445	1.0786	1.03886	0.963817	1.17122	1	1	0.686593	0.0807507	1
	TCGA-AH-6903-01A-11R-1928-07			MC	CRIS-A/-E	0.832278	1.12183	1.03794	1.03417	0.80766	1.91e-05	1	1	1	9.56e-06
	TCGA-AM-5820-01A-01R-1653-07		SC		CRIS-C	1.14474	1.0284	0.958075	1.08733	1.17839	1	0.819487	0.17645	1	1
	TCGA-AM-5821-01A-01R-1653-07		SC		CRIS-B	1.01777	0.687851	1.18543	1.03413	1.07293	1	9.92e-06	1	1	1
	TCGA-AU-3779-01A-01R-1723-07		SC		CRIS-C	1.12192	0.981747	0.783918	1.00579	0.990333	1	1	2.12e-05	1	1
	TCGA-AU-6004-01A-11R-1723-07			MC	CRIS-A/-B	0.877693	0.919566	1.19728	1.11337	1.06126	0.0128837	0.112116	1	1	1
	TCGA-AY-4070-01A-01R-1113-07		SC		CRIS-D	1.06057	0.926796	0.983716	0.598262	1.07787	1	1	1	9.92e-06	1
	TCGA-AY-4071-01A-01R-1113-07			MC	CRIS-B/-C/-E	1.07931	0.997446	0.703988	1.08705	0.938283	1	0.199104	9.92e-06	1	0.00754911
	TCGA-AY-5543-01A-01R-1653-07			MC	CRIS-A/-C/-E	0.880487	1.04069	0.984744	1.17402	0.897413	4.36e-05	0.448836	0.0514025	1	0.000226
	TCGA-AY-6196-01A-11R-1723-07		SC		CRIS-D	0.836649	0.946613	1.07344	0.81504	1.05099	0.242023	1	1	0.115658	1
	TCGA-AY-6197-01A-11R-1723-07	NC				0.97871	1.00849	1.08673	1.05525	0.981365	0.525316	0.793288	1	0.996528	0.551209
	TCGA-AY-6386-01A-21R-1723-07			MC	CRIS-A/-B/-C	0.687223	1.00951	1.00082	1.07965	1.05871	9.92e-06	0.0553138	0.0351663	0.990619	0.498548
	TCGA-AY-A54L-01A-11R-A28H-07		SC		CRIS-E	0.97058	1.05878	1.10752	0.96437	0.870372	0.688912	1	1	0.612764	0.0160673
	TCGA-AY-A69D-01A-11R-A37K-07		SC		CRIS-A	0.901863	1.16029	1.02183	1.00452	1.10998	0.0949564	1	1	0.971628	1
	TCGA-AY-A71X-01A-12R-A37K-07		SC		CRIS-A	0.640659	1.01887	1.0924	1.0921	1.07062	9.92e-06	1	1	1	1
	TCGA-AY-A8YK-01A-11R-A41B-07		SC		CRIS-C	1.16159	1.07807	0.680571	1.05867	0.953023	1	1	9.92e-06	1	1
	TCGA-AZ-4308-01A-01R-1410-07			MC	CRIS-C/-E	1.24073	1.04258	0.975394	1.08809	1.02554	1	0.223348	0.010854	0.68472	0.12155
	TCGA-AZ-4313-01A-01R-1410-07			MC	CRIS-A/-B	0.844625	1.05261	1.23737	1.1263	1.11317	9.92e-06	0.164761	1	1	1
	TCGA-AZ-4315-01A-01R-1410-07		SC		CRIS-A	0.911892	1.05804	1.04394	1.16757	1.09613	0.0228913	1	1	1	1
	TCGA-AZ-4323-01A-21R-1839-07		SC		CRIS-D	0.899994	0.985162	1.04206	0.661905	1.02072	1	1	1	2.51e-05	1
	TCGA-AZ-4614-01A-01R-1410-07		SC		CRIS-B	1.05433	0.826108	1.03467	1.01875	1.02117	1	2.51e-05	1	0.978144	1
	TCGA-AZ-4615-01A-01R-1410-07			MC	CRIS-A/-B	0.854845	0.823368	1.10116	1.11052	0.98487	9.92e-05	9.92e-06	1	1	0.470276
	TCGA-AZ-4616-01A-21R-1839-07			MC	CRIS-A/-B	0.998143	0.888011	1.22823	1.08402	1.071	0.0536171	3.28e-05	1	0.959676	0.732804
	TCGA-AZ-4682-01B-01R-A32Z-07			MC	CRIS-C/-E	1.08428	1.08326	0.963141	1.10431	0.870303	1	1	0.017856	1	9.92e-06
	TCGA-AZ-4684-01A-01R-1410-07			MC	CRIS-B/-C	1.07016	0.914626	0.779197	1.04715	1.15108	1	0.000972	9.92e-06	0.727006	1
	TCGA-AZ-5403-01A-01R-1653-07		SC		CRIS-C	1.05278	1.06482	0.696196	1.11617	1.03436	1	1	9.92e-06	1	1
	TCGA-AZ-5407-01A-01R-1723-07			MC	CRIS-A/-B	0.798017	0.957638	1.07677	1.2059	1.07263	9.92e-06	0.0174195	1	1	1
	TCGA-AZ-6598-01A-11R-1774-07			MC	CRIS-A/-E	0.810632	1.02836	1.13702	1.03863	0.884296	3.66e-05	1	1	1	0.00695618
	TCGA-AZ-6599-01A-11R-1774-07		SC		CRIS-A	0.560503	1.06491	1.03834	1.03544	1.01994	9.92e-06	1	1	1	1
	TCGA-AZ-6600-01A-11R-1774-07			MC	CRIS-A/-B/-E	0.973315	0.900699	1.21825	1.11438	0.974823	0.131901	0.00289526	1	1	0.139943
	TCGA-AZ-6601-01A-11R-1774-07		SC		CRIS-B	1.01844	0.820105	1.15317	1.12875	1.13222	1	0.00548981	1	1	1
	TCGA-AZ-6603-01A-11R-1839-07		SC		CRIS-C	1.23122	1.13049	0.651856	1.01285	0.915088	1	1	9.92e-06	1	1
	TCGA-AZ-6605-01A-11R-1839-07		SC		CRIS-C	1.08929	0.97998	0.93171	0.947145	1.09458	1	0.64212	0.199037	0.318037	1
	TCGA-AZ-6606-01A-11R-1839-07			MC	CRIS-A/-B/-E	0.953171	0.799819	1.08977	1.10274	0.929421	0.130331	9.56e-06	1	1	0.0464653
	TCGA-AZ-6607-01A-11R-1839-07			MC	CRIS-A/-B	0.873257	0.733619	1.03607	0.927772	1.10098	0.00957278	9.92e-06	1	0.204302	1
	TCGA-AZ-6608-01A-11R-1839-07		SC		CRIS-C	1.21358	1.09768	0.879217	1.08016	1.08213	1	1	0.00125519	1	1
	TCGA-BM-6198-01A-11R-1736-07		SC		CRIS-A	0.9246	1.05564	1.24926	1.16939	1.06869	0.0055111	0.804443	1	1	0.959457
	TCGA-CA-5254-01A-21R-1839-07		SC		CRIS-A	0.838647	0.96595	1.09757	1.06647	0.990396	0.000134	0.248267	1	1	0.524779
	TCGA-CA-5255-01A-11R-1839-07			MC	CRIS-A/-B/-E	0.723464	0.825167	1.10408	1.16282	1.02262	9.92e-06	9.92e-06	1	1	0.0848853
	TCGA-CA-5256-01A-01R-1410-07			MC	CRIS-C/-D	1.2183	1.14277	0.957483	0.967391	1.11654	1	1	0.0135125	0.022851	1
	TCGA-CA-5796-01A-01R-1653-07			MC	CRIS-A/-C/-E	0.564008	1.0093	0.964872	1.13329	0.984435	9.92e-06	0.340583	0.0389954	1	0.109665
	TCGA-CA-5797-01A-01R-1653-07		SC		CRIS-C	1.16831	1.06605	0.644244	1.01165	1.08732	1	1	9.92e-06	1	1
	TCGA-CA-6715-01A-21R-1839-07			MC	CRIS-D/-E	1.18329	1.12319	0.912633	0.752418	0.824722	1	1	0.313263	9.92e-06	0.0011408
	TCGA-CA-6716-01A-11R-1839-07			MC	CRIS-D/-E	1.04806	1.10581	1.0623	0.845528	0.871159	1	1	1	0.00171922	0.0101356
	TCGA-CA-6717-01A-11R-1839-07		SC		CRIS-A	0.863286	1.00846	1.16141	0.965538	1.05619	0.0371374	1	1	0.850351	1
	TCGA-CA-6718-01A-11R-1839-07		SC		CRIS-B	1.03001	0.80748	1.24628	0.977163	1.00786	1	0.00842038	1	1	1
	TCGA-CA-6719-01A-11R-1839-07		SC		CRIS-C	1.20842	0.995998	0.822768	0.963215	1.10147	1	0.954598	8.29e-05	0.427773	1
	TCGA-CI-6619-01B-11R-1830-07		SC		CRIS-D	1.05855	0.999714	1.08206	0.604833	1.02967	1	1	1	9.92e-06	1
	TCGA-CI-6620-01A-11R-1830-07	NC				1.07791	1.06685	1.1559	1.06986	1.22633	0.973788	0.969526	0.97706	0.97103	0.97706
	TCGA-CI-6621-01A-11R-1830-07		SC		CRIS-D	1.14511	1.1156	1.00181	0.765993	1.07343	1	1	1	2.12e-05	1
	TCGA-CI-6622-01A-11R-1830-07			MC	CRIS-A/-B/-C/-E	1.04386	1.05341	0.895337	1.08894	0.979562	0.0801913	0.114711	9.56e-06	0.386908	0.00499822
	TCGA-CI-6623-01B-11R-1830-07			MC	CRIS-C/-E	1.2766	1.05796	0.960471	1.14838	0.976014	1	0.807152	0.0436306	1	0.0884565
	TCGA-CI-6624-01C-11R-1830-07			MC	CRIS-A/-C	0.893949	1.03263	0.726644	0.982495	1.02213	0.000833	1	9.92e-06	0.210204	0.972198
	TCGA-CK-4947-01B-11R-1653-07		SC		CRIS-C	1.04337	1.05222	0.943996	1.12838	0.999467	0.684655	0.786498	0.0189502	1	0.228357
	TCGA-CK-4948-01B-11R-1653-07			MC	CRIS-B/-C	1.13951	0.84622	0.949142	0.969163	1.09233	1	7.61e-05	0.090497	0.20269	1
	TCGA-CK-4950-01A-01R-1723-07			MC	CRIS-A/-B/-C	0.656644	1.02302	0.970756	1.1409	1.05011	9.92e-06	0.0691819	0.00567423	1	0.209014
	TCGA-CK-4951-01A-01R-1410-07			MC	CRIS-A/-B	0.787284	0.890295	1.03695	1.05517	1.04303	9.56e-06	0.0119269	1	1	1
	TCGA-CK-4952-01A-01R-1723-07		SC		CRIS-A	0.760761	1.04504	1.19654	1.05906	0.983492	9.92e-06	1	1	1	0.797447
	TCGA-CK-5912-01A-11R-1653-07			MC	CRIS-C/-E	1.10074	1.05608	0.805129	0.96478	0.833475	1	1	0.00233014	1	0.0161846
	TCGA-CK-5913-01A-11R-1653-07			MC	CRIS-A/-B	0.691798	0.900108	1.08244	1.10452	1.09122	9.92e-06	0.00795582	1	1	1
	TCGA-CK-5914-01A-11R-1653-07		SC		CRIS-E	1.26333	1.15141	1.11414	1.0194	0.868905	1	1	1	1	0.0439246
	TCGA-CK-5915-01A-11R-1653-07			MC	CRIS-C/-D	1.07699	1.10667	0.83907	0.875897	1.08581	1	1	8.63e-05	0.00129065	1
	TCGA-CK-5916-01A-11R-1653-07		SC		CRIS-A	0.898552	1.01222	1.19114	1.10566	1.04661	0.00118502	0.369028	1	1	0.810687
	TCGA-CK-6746-01A-11R-1839-07		SC		CRIS-B	0.957327	0.937168	1.17116	1.0519	1.09564	0.273611	0.139438	1	1	1
	TCGA-CK-6747-01A-11R-1839-07			MC	CRIS-A/-C	0.726942	1.13096	0.964881	1.09786	1.10477	9.92e-06	1	0.00561471	1	1
	TCGA-CK-6748-01A-11R-1839-07			MC	CRIS-B/-C/-D/-E	1.13101	0.95326	1.02688	0.878516	0.969144	1	0.00154343	0.0816917	9.56e-06	0.00428146
	TCGA-CK-6751-01A-11R-1839-07		SC		CRIS-A	0.708816	1.16177	1.13416	1.1288	1.17958	9.92e-06	1	1	1	1
	TCGA-CL-4957-01A-01R-1736-07			MC	CRIS-D/-E	1.2649	1.24972	1.20566	0.930605	1.00343	1	1	1	0.00510404	0.167264
	TCGA-CL-5917-01A-11R-1660-07			MC	CRIS-B/-C/-D/-E	1.0958	0.809802	0.877963	0.826834	0.865869	1	0.00225909	0.128948	0.00789946	0.0750478
	TCGA-CL-5918-01A-11R-1660-07			MC	CRIS-C/-E	1.38818	1.1325	0.942348	1.03802	0.90111	1	1	0.00124785	0.231228	4.71e-05
	TCGA-CM-4743-01A-01R-1723-07			MC	CRIS-A/-B	0.841217	0.846279	1.20797	1.10273	1.10923	9.92e-06	9.92e-06	1	1	1
	TCGA-CM-4744-01A-01R-A32Z-07		SC		CRIS-B	1.18638	0.697876	1.18978	1.15168	1.07084	1	9.92e-06	1	1	0.277849
	TCGA-CM-4746-01A-01R-1410-07			MC	CRIS-A/-E	0.750849	1.04713	1.10913	1.05204	1.01295	9.92e-06	0.227862	1	0.278543	0.048598
	TCGA-CM-4747-01A-01R-1410-07			MC	CRIS-A/-B/-C/-D/-E	1.11045	1.07579	1.09898	1.06874	1.05032	0.164925	0.0398189	0.108286	0.028291	0.0103751
	TCGA-CM-4748-01A-01R-1410-07	NC				0.979645	1.01741	0.875258	0.904868	0.976788	1	1	0.563605	0.802232	1
	TCGA-CM-4750-01A-01R-1410-07			MC	CRIS-B/-C/-D	1.24826	0.996883	0.992312	0.961377	1.11348	1	0.00747465	0.00567216	0.000741	0.694903
	TCGA-CM-4751-01A-02R-1839-07			MC	CRIS-A/-B	0.812413	0.768649	1.07439	1.10255	1.15515	7.94e-05	9.92e-06	1	1	1
	TCGA-CM-4752-01A-01R-1410-07			MC	CRIS-D/-E	1.20906	1.09075	0.76792	1.09818	0.956699	1	1	9.92e-06	1	0.14632
	TCGA-CM-5341-01A-01R-1410-07		SC		CRIS-C	1.12116	1.06843	0.962584	1.12485	1.09795	1	1	0.146333	1	1
	TCGA-CM-5344-01A-21R-1723-07		SC		CRIS-C	1.10676	1.03557	0.837962	0.997822	1.15809	1	1	2.9e-05	0.487371	1
	TCGA-CM-5348-01A-21R-1723-07	NC				0.976096	0.87439	0.904697	0.901755	1.00079	1	0.21937	0.476945	0.448901	1
	TCGA-CM-5349-01A-21R-1723-07			MC	CRIS-D/-E	1.08576	1.11345	1.07482	0.964678	0.867769	1	1	1	0.139523	0.000404
	TCGA-CM-5860-01A-01R-1653-07			MC	CRIS-B/-E	1.09657	0.945614	1.08011	1.09295	0.855742	1	0.0235218	1	1	4.02e-05
	TCGA-CM-5861-01A-01R-1653-07			MC	CRIS-A/-B/-E	0.819108	0.931689	1.13578	1.06005	1.01056	9.92e-06	0.0018848	1	0.924374	0.148889
	TCGA-CM-5862-01A-01R-1653-07			MC	CRIS-D/-E	1.19873	1.06294	1.0784	0.904935	0.703195	1	1	1	0.0315753	9.92e-06
	TCGA-CM-5863-01A-21R-1839-07			MC	CRIS-A/-B/-C/-E	0.698453	0.830696	0.967337	1.09983	0.994241	9.92e-06	9.92e-06	0.00457311	1	0.018342
	TCGA-CM-5864-01A-01R-1653-07		SC		CRIS-E	1.24714	1.07027	1.08186	1.00372	0.605934	1	1	1	1	9.92e-06
	TCGA-CM-5868-01A-01R-1653-07		SC		CRIS-C	1.10851	1.10056	0.775755	1.11327	0.933136	1	1	9.56e-06	1	0.465025
	TCGA-CM-6161-01A-11R-1653-07		SC		CRIS-D	1.04503	1.01315	0.935666	0.731243	1.03291	1	1	1	9.56e-06	1
	TCGA-CM-6162-01A-11R-1653-07		SC		CRIS-A	0.718298	1.00804	1.0987	0.981548	1.0371	9.92e-06	1	1	1	1
	TCGA-CM-6163-01A-11R-1653-07		SC		CRIS-C	1.02609	1.07363	0.814763	1.07655	1.05044	1	1	0.00414375	1	1
	TCGA-CM-6164-01A-11R-1653-07		SC		CRIS-C	1.14159	1.04443	0.645742	0.913867	1.03545	1	1	9.92e-06	1	1
	TCGA-CM-6165-01A-11R-1653-07		SC		CRIS-C	1.04564	1.13528	0.745799	1.04615	1.01817	1	1	9.92e-06	1	1
	TCGA-CM-6166-01A-11R-1653-07		SC		CRIS-D	1.15574	1.13561	0.98548	0.783447	1.06161	1	1	1	9.92e-06	1
	TCGA-CM-6167-01A-11R-1653-07	NC				0.916082	1.01135	1.058	0.879052	1.07718	0.812175	1	1	0.503159	1
	TCGA-CM-6168-01A-11R-1653-07	NC				0.970407	0.973004	1.09015	1.0114	1.11875	0.735158	0.755397	1	0.950875	1
	TCGA-CM-6169-01A-11R-1653-07		SC		CRIS-E	1.14058	0.903422	0.923141	0.995642	0.876329	1	0.280221	0.46554	1	0.107121
	TCGA-CM-6170-01A-11R-1653-07		SC		CRIS-C	1.24143	1.12289	0.673184	1.11007	1.03718	1	1	9.92e-06	1	1
	TCGA-CM-6171-01A-11R-1653-07		SC		CRIS-A	0.7728	1.04003	1.11931	0.9263	0.959141	2.12e-05	1	1	0.445512	1
	TCGA-CM-6172-01A-11R-1653-07			MC	CRIS-A/-C	0.885076	1.11916	0.864506	1.07196	0.97398	0.18928	1	0.0851247	1	0.994712
	TCGA-CM-6674-01A-11R-1839-07		SC		CRIS-A	0.717666	1.00853	1.1596	1.0843	1.02005	9.92e-06	0.273335	1	1	0.434584
	TCGA-CM-6675-01A-11R-1839-07			MC	CRIS-A/-B	0.81767	0.819426	1.03911	1.00998	0.964521	0.0834728	0.089901	1	1	1
	TCGA-CM-6676-01A-11R-1839-07			MC	CRIS-C/-D	1.2014	1.01946	0.64247	0.861377	1.11582	1	1	9.92e-06	0.144832	1
	TCGA-CM-6677-01A-11R-1839-07		SC		CRIS-C	1.21439	1.13561	0.913721	1.07972	1.16897	1	1	0.0182802	1	1
	TCGA-CM-6678-01A-11R-1839-07			MC	CRIS-A/-D/-E	1.00359	1.08176	1.06412	1.01425	0.878466	0.053181	1	0.72643	0.0920475	9.92e-06
	TCGA-CM-6679-01A-11R-1839-07		SC		CRIS-C	1.16188	1.05824	0.699198	1.02373	0.902195	1	1	9.56e-06	1	1
	TCGA-CM-6680-01A-11R-1839-07		SC		CRIS-A	0.482128	1.09459	1.00745	0.978823	0.921677	9.92e-06	1	1	1	1
	TCGA-D5-5537-01A-21R-1928-07			MC	CRIS-A/-D/-E	0.882995	1.03013	0.958618	0.940093	0.836669	0.0117767	1	0.367329	0.196127	0.000435
	TCGA-D5-5538-01A-01R-1653-07		SC		CRIS-E	1.01384	1.01925	1.05337	1.02273	0.86687	0.859565	0.934154	1	0.981076	0.00120039
	TCGA-D5-5539-01A-01R-1653-07		SC		CRIS-A	0.694913	1.01034	1.04979	1.08619	0.981956	9.92e-06	1	1	1	0.580448
	TCGA-D5-5540-01A-01R-1653-07		SC		CRIS-D	1.29655	1.20383	1.21973	0.935667	1.08918	1	1	1	0.148085	1
	TCGA-D5-5541-01A-01R-1653-07		SC		CRIS-C	1.32018	1.07962	0.735885	0.910477	1.03464	1	1	2.51e-05	0.982945	1
	TCGA-D5-6529-01A-11R-1774-07			MC	CRIS-A/-B	0.975593	0.905255	1.01214	1.0354	1.13412	0.123575	0.00325212	0.416668	0.70617	1
	TCGA-D5-6530-01A-11R-1723-07		SC		CRIS-A	0.642823	1.04059	1.116	1.13949	1.04472	9.92e-06	1	1	1	1
	TCGA-D5-6531-01A-11R-1723-07			MC	CRIS-B/-C/-E	1.09485	0.987303	1.23386	0.972509	0.859511	1	0.0217644	1	0.0095331	9.92e-06
	TCGA-D5-6532-01A-11R-1723-07		SC		CRIS-E	1.17872	1.17098	1.01754	0.977646	0.712266	1	1	1	1	9.92e-06
	TCGA-D5-6533-01A-11R-1723-07			MC	CRIS-C/-D	1.31348	1.16394	0.858564	0.942353	0.981495	1	1	0.000838	0.122364	0.47114
	TCGA-D5-6534-01A-21R-1928-07		SC		CRIS-B	0.979352	0.689489	1.16297	0.932501	0.992862	1	9.92e-06	1	1	1
	TCGA-D5-6535-01A-11R-1723-07			MC	CRIS-A/-B	0.864741	0.911317	0.976507	1.1428	0.986552	0.00046	0.0123868	0.277323	1	0.38324
	TCGA-D5-6536-01A-11R-1723-07			MC	CRIS-A/-D/-E	0.889034	1.04411	1.11324	0.894827	0.78272	0.0196713	1	1	0.0291449	9.92e-06
	TCGA-D5-6537-01A-11R-1723-07			MC	CRIS-B/-D	1.12052	0.966176	1.02357	0.929104	0.999917	1	0.0839172	0.538287	0.0129146	0.290274
	TCGA-D5-6538-01A-11R-1723-07			MC	CRIS-D/-E	1.18417	1.09801	1.09261	0.915593	0.896182	1	1	1	0.0292399	0.00991998
	TCGA-D5-6539-01A-11R-1723-07			MC	CRIS-A/-C	0.789816	1.03414	0.837456	1.13803	1.00596	9.92e-06	1	0.000109	1	1
	TCGA-D5-6540-01A-11R-1723-07			MC	CRIS-A/-B	0.727065	0.855914	1.12473	1.06258	1.0705	9.92e-06	0.00848158	1	1	1
	TCGA-D5-6541-01A-11R-1723-07		SC		CRIS-E	1.06514	1.02198	1.04573	1.13523	0.95369	0.691103	0.240903	0.464892	1	0.0122738
	TCGA-D5-6898-01A-11R-1928-07		SC		CRIS-C	1.1579	1.051	0.614658	1.0294	1.17958	1	1	9.92e-06	1	1
	TCGA-D5-6920-01A-11R-1928-07			MC	CRIS-A/-C	0.717185	1.06702	0.925137	1.01309	1.01404	9.92e-06	1	0.0479631	1	1
	TCGA-D5-6922-01A-11R-1928-07		SC		CRIS-C	1.20819	1.0801	0.705444	0.946476	1.09523	1	1	0.000641	1	1
	TCGA-D5-6923-01A-11R-A32Z-07		SC		CRIS-C	1.26655	0.92219	0.871801	0.889361	1.18502	1	0.519814	0.117453	0.221092	1
	TCGA-D5-6924-01A-11R-1928-07		SC		CRIS-D	1.23339	1.11702	0.910966	0.764164	0.989136	1	1	0.818942	0.00055	1
	TCGA-D5-6926-01A-11R-1928-07		SC		CRIS-C	1.26968	0.990533	0.858057	1.01797	0.986577	1	1	0.163069	1	1
	TCGA-D5-6927-01A-21R-1928-07		SC		CRIS-A	0.922983	0.974891	1.20701	1.1542	1.16751	0.134571	0.578218	1	1	1
	TCGA-D5-6928-01A-11R-1928-07	NC				0.966478	0.8887	1.17066	1.00033	1.04327	0.999022	0.589344	1	1	1
	TCGA-D5-6929-01A-31R-1928-07			MC	CRIS-C/-D	1.21083	1.09006	0.845561	0.925782	1.05175	1	1	0.000402	0.0734424	1
	TCGA-D5-6930-01A-11R-1928-07		SC		CRIS-A	0.581894	1.06645	1.18407	1.08883	1.08509	9.92e-06	1	1	1	1
	TCGA-D5-6931-01A-11R-1928-07			MC	CRIS-A/-B	0.878565	0.797059	1.12435	1.0623	1.07055	0.00978923	1.74e-05	1	1	1
	TCGA-D5-6932-01A-11R-1928-07		SC		CRIS-E	1.21626	1.02741	1.05665	1.04132	0.856969	1	0.716704	1	0.950103	9.34e-05
	TCGA-D5-7000-01A-11R-A32Z-07		SC		CRIS-A	0.833991	0.967154	1.1411	1.21941	1.03719	0.000134	0.408552	1	1	1
	TCGA-DC-4745-01A-01R-A32Z-07		SC		CRIS-E	1.20302	1.15153	1.02001	1.08891	0.930955	1	1	0.516749	1	0.0167282
	TCGA-DC-4749-01A-01R-1736-07			MC	CRIS-D/-E	1.14927	1.05148	0.754104	1.05714	0.911675	1	1	9.92e-06	1	0.0143641
	TCGA-DC-5337-01A-01R-1660-07			MC	CRIS-A/-C/-E	1.02764	1.09369	0.93976	1.04701	0.868959	0.189661	1	0.00161562	0.376443	1.36e-05
	TCGA-DC-5869-01A-01R-1660-07	NC				1.18134	1.0823	0.939128	0.970689	1.02018	1	1	0.365615	0.671688	0.987087
	TCGA-DC-6154-01A-31R-1928-07		SC		CRIS-C	1.18771	1.01316	0.654006	0.905613	1.00747	1	1	9.92e-06	0.678874	1
	TCGA-DC-6155-01A-11R-1660-07		SC		CRIS-B	1.0689	0.93463	1.02954	0.998809	1.03406	1	0.0200105	0.596007	0.280394	0.647927
	TCGA-DC-6156-01A-11R-1660-07			MC	CRIS-B/-C	1.0548	0.831054	0.852747	0.914711	0.959772	1	0.0597427	0.149039	0.71047	1
	TCGA-DC-6157-01A-11R-1660-07		SC		CRIS-C	1.16247	1.09211	0.712829	0.96677	0.849972	1	1	9.92e-06	1	0.315842
	TCGA-DC-6158-01A-11R-1660-07		SC		CRIS-C	1.17266	0.90719	0.902801	0.9422	1.02515	1	0.210895	0.181465	0.524911	1
	TCGA-DC-6160-01A-11R-1660-07	NC				1.03135	1.10092	1.03138	1.07965	1.06763	0.863904	0.985537	0.864102	0.978241	0.96768
	TCGA-DC-6681-01A-11R-A32Z-07			MC	CRIS-A/-C	0.813851	1.09077	0.791966	0.982574	1.09215	2.98e-05	1	9.92e-06	1	1
	TCGA-DC-6682-01A-11R-1830-07	NC				1.15228	1.16355	0.981594	1.02523	1.13058	1	1	0.36225	0.779232	1
	TCGA-DC-6683-01A-11R-1830-07			MC	CRIS-D/-E	1.13797	1.04378	0.721714	1.11623	0.88308	1	1	9.92e-06	1	0.00828318
	TCGA-DM-A0X9-01A-11R-A155-07		SC		CRIS-E	1.06837	1.17068	1.12357	1.15739	0.93806	0.68964	1	1	1	0.00324816
	TCGA-DM-A0XD-01A-12R-A155-07		SC		CRIS-B	1.12727	0.772688	1.22346	1.12749	1.12699	1	9.92e-06	1	1	1
	TCGA-DM-A0XF-01A-11R-A155-07		SC		CRIS-C	1.19681	0.933238	0.835574	0.926101	1.09311	1	0.46479	0.0046146	0.383468	1
	TCGA-DM-A1D0-01A-11R-A155-07			MC	CRIS-C/-E	1.21075	1.05626	0.969232	1.07147	0.969765	1	0.731947	0.0605302	0.879272	0.0619056
	TCGA-DM-A1D4-01A-21R-A155-07	NC				1.01791	1.22511	1.01918	1.18254	1.0147	0.3941	1	0.40587	1	0.365286
	TCGA-DM-A1D6-01A-21R-A155-07		SC		CRIS-A	0.722161	1.07154	1.15258	1.08994	1.09645	9.92e-06	1	1	1	1
	TCGA-DM-A1D7-01A-11R-A155-07		SC		CRIS-E	1.0487	1.11206	0.969446	1.13056	0.792013	1	1	1	1	9.92e-06
	TCGA-DM-A1D8-01A-11R-A155-07		SC		CRIS-E	1.07875	1.12858	1.18794	1.06258	0.864929	1	1	1	1	0.0274302
	TCGA-DM-A1D9-01A-11R-A155-07		SC		CRIS-E	0.965199	1.19795	1.15936	1.13292	0.891016	0.427454	1	1	1	0.020797
	TCGA-DM-A1DA-01A-11R-A155-07		SC		CRIS-E	1.13108	1.0535	1.26226	1.17906	0.986512	1	0.761546	1	1	0.163753
	TCGA-DM-A1DB-01A-11R-A155-07	NC				1.17827	1.12017	0.854156	0.936971	0.889531	1	1	0.362172	0.976104	0.675252
	TCGA-DM-A1HA-01A-11R-A155-07		SC		CRIS-B	1.1328	0.804488	1.0956	0.910713	0.925452	1	0.00102408	1	0.335132	0.50587
	TCGA-DM-A1HB-01A-21R-A180-07			MC	CRIS-A/-B	0.75324	0.918734	1.199	1.13327	1.07494	9.92e-06	8.93e-05	1	1	0.457718
	TCGA-DM-A280-01A-12R-A16W-07			MC	CRIS-A/-B/-C/-D/-E	0.913137	0.752853	1.08065	1.10721	1.01902	9.92e-06	9.92e-06	0.0353647	0.136013	0.000764
	TCGA-DM-A282-01A-12R-A16W-07		SC		CRIS-D	1.18171	1.19069	1.05976	0.953343	1.01144	1	1	0.745018	0.0193921	0.23926
	TCGA-DM-A285-01A-11R-A16W-07	NC				1.0886	0.887516	0.921595	1.05599	1.0173	1	0.211344	0.504084	1	1
	TCGA-DM-A288-01A-11R-A16W-07	NC				1.07029	1.09488	1.14822	1.17901	1.08105	0.90399	0.961614	0.983056	0.983485	0.936365
	TCGA-DM-A28A-01A-21R-A32Y-07	NC				1.10572	0.975542	1.07992	0.947789	0.904946	1	0.946729	1	0.77842	0.385304
	TCGA-DM-A28C-01A-11R-A32Y-07			MC	CRIS-A/-C/-D/-E	1.0085	1.14839	0.989495	0.985443	0.944161	0.0855111	1	0.0379216	0.0313464	0.00327898
	TCGA-DM-A28E-01A-11R-A32Y-07		SC		CRIS-E	1.27794	1.16729	1.02987	1.10719	0.815302	1	1	1	1	9.92e-06
	TCGA-DM-A28F-01A-11R-A32Y-07		SC		CRIS-C	1.10187	0.981641	0.834688	1.10096	1.14339	1	0.697329	0.000298	1	1
	TCGA-DM-A28G-01A-11R-A16W-07			MC	CRIS-A/-C/-D	1.02598	1.15128	0.909412	1.02183	1.09869	0.131911	1	7.61e-05	0.110227	1
	TCGA-DM-A28H-01A-11R-A16W-07	NC				1.25734	1.1814	0.933688	1.1306	1.14844	1	1	0.368219	1	1
	TCGA-DM-A28K-01A-21R-A32Y-07		SC		CRIS-A	0.674078	1.07606	1.1782	1.1097	1.01687	9.92e-06	1	1	1	1
	TCGA-DM-A28M-01A-12R-A16W-07			MC	CRIS-A/-E	0.870256	1.15442	1.08352	1.17185	0.875137	9.92e-06	1	0.642894	1	9.92e-06
	TCGA-DT-5265-01A-21R-1830-07			MC	CRIS-A/-B	0.838064	0.717688	1.14433	0.968736	0.916634	0.0213081	9.92e-06	1	1	1
	TCGA-DY-A0XA-01A-11R-A155-07		SC		CRIS-C	1.22962	1.12445	0.862426	0.94268	0.989299	1	1	0.126224	0.821615	1
	TCGA-DY-A1DC-01A-31R-A155-07		SC		CRIS-C	1.22144	1.07698	0.92578	1.18651	1.21079	1	0.33781	4.02e-05	1	1
	TCGA-DY-A1DD-01A-21R-A155-07			MC	CRIS-D/-E	1.24184	1.01914	0.960843	0.808898	0.811519	1	1	0.908835	0.000741	0.000945
	TCGA-DY-A1DE-01A-11R-A155-07	NC				1.03143	1.04328	0.914436	1.02719	0.994112	1	1	0.480015	1	1
	TCGA-DY-A1DG-01A-11R-A32Y-07		SC		CRIS-C	1.2348	1.08017	0.779771	1.03758	1.03803	1	1	0.000131	1	1
	TCGA-DY-A1H8-01A-21R-A155-07		SC		CRIS-D	1.29535	1.14412	1.22871	0.847761	1.02459	1	1	1	0.00043	1
	TCGA-EF-5830-01A-01R-1660-07			MC	CRIS-D/-E	1.18033	0.990436	1.0908	0.773099	0.73894	1	0.824876	1	9.92e-06	9.92e-06
	TCGA-EF-5831-01A-01R-1660-07		SC		CRIS-C	1.02597	1.12442	0.825083	1.10415	1.01321	0.664433	1	9.56e-06	1	0.457815
	TCGA-EI-6506-01A-11R-1736-07			MC	CRIS-A/-C	0.949319	1.09978	0.927108	1.13827	1.1669	0.161629	1	0.063925	1	1
	TCGA-EI-6507-01A-11R-1736-07		SC		CRIS-D	0.897816	0.940479	1.19673	0.838118	1.13259	0.485569	0.911773	1	0.0685361	1
	TCGA-EI-6508-01A-11R-1736-07		SC		CRIS-C	0.992656	1.0971	0.861036	0.997025	1.05142	1	1	0.111032	1	1
	TCGA-EI-6509-01A-11R-1736-07			MC	CRIS-D/-E	1.12882	1.02417	1.06741	0.926797	0.881933	1	0.206742	0.683956	0.00313013	0.000128
	TCGA-EI-6510-01A-11R-1736-07			MC	CRIS-A/-E	0.808743	1.16968	0.997433	1.16859	0.891019	9.92e-06	1	1	1	0.00391839
	TCGA-EI-6511-01A-11R-1736-07			MC	CRIS-C/-D/-E	1.18129	1.06438	0.892538	0.991889	0.878637	1	1	0.00124164	0.1961	0.00046
	TCGA-EI-6512-01A-11R-1736-07			MC	CRIS-B/-E	1.09041	0.940085	1.14422	1.07144	0.72443	1	0.0231334	1	1	9.92e-06
	TCGA-EI-6513-01A-21R-1736-07			MC	CRIS-C/-D	1.23191	1.01516	0.838109	0.775089	0.890549	1	1	0.0670825	0.00110971	0.462686
	TCGA-EI-6514-01A-11R-1736-07			MC	CRIS-C/-D/-E	1.22925	1.1134	0.83415	0.984202	0.865031	1	1	9.92e-06	0.053062	1.98e-05
	TCGA-EI-6881-01A-11R-A32Z-07			MC	CRIS-B/-E	1.18971	0.942992	1.07958	1.06474	0.901797	1	0.0226008	1	1	0.00181667
	TCGA-EI-6882-01A-11R-1928-07		SC		CRIS-A	0.539894	1.05143	1.06841	1.10294	1.09198	9.92e-06	1	1	1	1
	TCGA-EI-6883-01A-31R-1928-07			MC	CRIS-C/-D/-E	1.18331	1.10045	0.82986	0.923774	0.831329	1	1	0.000277	0.117089	0.000311
	TCGA-EI-6884-01A-11R-1928-07			MC	CRIS-A/-E	0.853805	1.07082	0.904589	1.1308	0.89124	0.0183004	1	0.203469	1	0.121535
	TCGA-EI-6885-01A-11R-1928-07			MC	CRIS-C/-D	1.10992	0.9495	0.796373	0.727675	1.05621	1	1	0.00383985	1.74e-05	1
	TCGA-EI-6917-01A-11R-1928-07	NC				1.10204	1.02365	1.28105	1.02259	1.13764	0.978622	0.965147	0.978638	0.964163	0.978638
	TCGA-EI-7002-01A-11R-1928-07		SC		CRIS-C	1.17582	1.12711	0.886652	0.937733	0.911944	1	1	0.151385	0.59123	0.337378
	TCGA-EI-7004-01A-11R-1928-07			MC	CRIS-A/-D	0.696709	1.0414	1.14487	0.906364	1.12113	9.92e-06	1	1	0.161924	1
	TCGA-F4-6459-01A-11R-1774-07			MC	CRIS-C/-D	1.00017	0.971544	0.739249	0.770118	1.05625	1	1	9.92e-06	0.000149	1
	TCGA-F4-6460-01A-11R-1774-07			MC	CRIS-D/-E	1.12613	1.02119	1.04104	0.636775	0.788334	1	1	1	9.92e-06	0.0302659
	TCGA-F4-6461-01A-11R-1774-07		SC		CRIS-A	0.83094	1.00331	1.22436	0.997145	1.01587	4.02e-05	0.632399	1	0.537411	0.849408
	TCGA-F4-6463-01A-11R-1723-07		SC		CRIS-D	1.00297	0.975044	0.998953	0.653651	1.0119	1	1	1	9.92e-06	1
	TCGA-F4-6569-01A-11R-1774-07			MC	CRIS-B/-D	1.11846	0.970131	1.19982	0.887487	1.06166	1	0.047805	1	0.000271	0.912546
	TCGA-F4-6570-01A-11R-1774-07		SC		CRIS-B	0.972085	0.802047	1.09501	1.03576	1.00563	0.780117	9.92e-06	1	1	1
	TCGA-F4-6703-01A-11R-1839-07		SC		CRIS-B	0.985187	0.713835	1.1438	0.938573	1.05032	1	9.92e-06	1	0.29877	1
	TCGA-F4-6704-01A-11R-1839-07		SC		CRIS-A	0.801222	1.03247	1.11449	0.919357	1.06778	0.000184	1	1	0.268595	1
	TCGA-F4-6805-01A-11R-1839-07			MC	CRIS-A/-B	0.900884	0.943819	1.15975	1.01409	1.05949	0.00632788	0.0704269	1	0.682368	1
	TCGA-F4-6806-01A-11R-1839-07			MC	CRIS-A/-C/-E	0.784025	1.07262	0.904519	1.03441	0.865983	9.92e-06	1	0.0125488	1	0.000684
	TCGA-F4-6807-01A-11R-1839-07			MC	CRIS-D/-E	1.00653	0.996856	1.19167	0.938527	0.923191	0.788837	0.687894	1	0.148025	0.0786914
	TCGA-F4-6808-01A-11R-1839-07			MC	CRIS-C/-D/-E	1.20751	1.08223	0.916491	0.945178	0.806772	1	1	0.0202566	0.106838	9.92e-06
	TCGA-F4-6809-01A-11R-1839-07	NC				0.969273	0.985857	1.05877	0.921757	0.941177	0.888707	0.961764	1	0.499053	0.68153
	TCGA-F4-6854-01A-11R-1928-07			MC	CRIS-D/-E	1.32587	1.12718	0.940302	0.879055	0.804011	1	1	0.419893	0.0144832	9.92e-06
	TCGA-F4-6855-01A-11R-1928-07		SC		CRIS-A	0.919723	1.13721	1.07247	1.03725	1.01105	0.0367607	1	1	0.99255	0.728667
	TCGA-F4-6856-01A-11R-1928-07		SC		CRIS-A	0.60094	1.07884	1.1924	1.11777	1.12988	9.92e-06	1	1	1	1
	TCGA-F5-6464-01A-11R-1736-07		SC		CRIS-B	1.01208	0.687306	1.14071	0.978107	1.02982	1	9.92e-06	1	1	1
	TCGA-F5-6465-01A-11R-1736-07			MC	CRIS-C/-D	1.15065	1.05347	0.815321	0.814764	1.04361	1	1	0.000628	0.000599	1
	TCGA-F5-6571-01A-12R-1830-07		SC		CRIS-E	1.36598	1.01362	1.03946	1.08896	0.791319	1	1	1	1	9.92e-06
	TCGA-F5-6702-01A-11R-1830-07			MC	CRIS-B/-D	1.07949	0.848607	1.00845	0.933447	1.08545	1	0.000128	0.618457	0.0367689	1
	TCGA-F5-6810-01A-11R-1830-07		SC		CRIS-D	1.1306	1.0646	1.01558	0.76619	1.09256	1	1	1	0.000121	1
	TCGA-F5-6811-01A-11R-1830-07			MC	CRIS-B/-C	1.04367	0.910111	0.782448	1.029	1.02172	1	0.190113	2.51e-05	1	1
	TCGA-F5-6812-01A-11R-1830-07		SC		CRIS-E	1.16697	1.07376	0.983315	1.05294	0.958046	1	1	0.222469	0.895117	0.0873112
	TCGA-F5-6813-01A-11R-1830-07			MC	CRIS-C/-E	1.1059	1.10415	1.01195	1.08106	0.993802	0.921953	0.90663	0.103141	0.679563	0.0476612
	TCGA-F5-6814-01A-31R-1928-07	NC				1.01269	1.07705	1.07835	0.955158	1.01696	0.974075	1	1	0.628874	0.982811
	TCGA-F5-6861-01A-11R-1928-07	NC				1.05778	1.10781	1.07805	1.01662	1.01154	0.914689	1	0.979117	0.620807	0.572327
	TCGA-F5-6863-01A-11R-1928-07		SC		CRIS-D	1.16762	0.985248	0.972024	0.725192	0.890425	1	1	1	9.92e-06	0.36328
	TCGA-F5-6864-01A-11R-1928-07		SC		CRIS-C	1.13182	1.05149	0.66763	1.00257	1.07783	1	1	9.92e-06	1	1
	TCGA-G4-6293-01A-11R-1723-07			MC	CRIS-B/-C/-D/-E	1.09997	0.90004	0.911383	0.985692	0.90181	1	0.000753	0.00176739	0.0882407	0.000876
	TCGA-G4-6294-01A-11R-1774-07		SC		CRIS-E	1.22233	1.07992	0.967396	1.11787	0.695575	1	1	1	1	9.92e-06
	TCGA-G4-6295-01A-11R-1723-07			MC	CRIS-D/-E	1.12138	1.07875	1.07206	0.87556	0.916623	1	1	1	0.0325783	0.198342
	TCGA-G4-6297-01A-11R-1723-07			MC	CRIS-B/-E	1.10071	0.779333	1.06737	1.03417	0.879901	1	9.56e-06	1	1	0.0131072
	TCGA-G4-6298-01A-11R-1723-07			MC	CRIS-D/-E	1.24573	1.05092	1.13968	0.814939	0.960692	1	1	1	9.92e-06	0.0500265
	TCGA-G4-6299-01A-11R-1774-07			MC	CRIS-B/-D	1.02578	0.785001	1.14995	0.878575	1.07383	1	0.000292	1	0.143238	1
	TCGA-G4-6302-01A-11R-1723-07			MC	CRIS-A/-B/-D	0.845291	0.846222	1.11141	0.907423	1.09106	0.00207261	0.00221237	1	0.0799605	1
	TCGA-G4-6303-01A-11R-1774-07		SC		CRIS-C	1.25605	0.946891	0.686772	1.03516	1.04971	1	1	9.92e-06	1	1
	TCGA-G4-6304-01A-11R-1928-07	NC				1.07323	1.14311	1.14474	1.03461	1.11115	0.973483	0.984909	0.984909	0.890203	0.984326
	TCGA-G4-6306-01A-11R-1774-07			MC	CRIS-B/-C/-E	1.14775	0.877168	0.912818	1.05161	0.719371	1	0.00144832	0.0156537	1	9.92e-06
	TCGA-G4-6307-01A-11R-1723-07		SC		CRIS-C	1.24122	1.0923	0.650782	1.00008	1.134	1	1	9.92e-06	1	1
	TCGA-G4-6309-01A-21R-1839-07		SC		CRIS-A	0.776769	0.979857	1.16371	1.07663	1.09742	9.56e-06	1	1	1	1
	TCGA-G4-6310-01A-11R-1723-07		SC		CRIS-E	1.11804	1.06995	0.982959	0.998143	0.9258	1	1	0.706479	0.845443	0.183382
	TCGA-G4-6311-01A-11R-1723-07		SC		CRIS-B	1.2098	0.949669	1.05614	1.08741	1.17664	1	0.0377114	0.880678	1	1
	TCGA-G4-6314-01A-11R-1723-07		SC		CRIS-D	1.14641	1.09273	1.17721	0.783973	1.07393	1	1	1	9.92e-06	1
	TCGA-G4-6315-01A-11R-1723-07		SC		CRIS-D	1.15259	1.18626	1.00582	0.870196	1.03415	1	1	0.29458	6.89e-05	0.674773
	TCGA-G4-6317-01A-11R-1723-07		SC		CRIS-C	1.31046	1.10636	0.816317	0.996322	0.981116	1	1	4.71e-05	0.951867	0.680967
	TCGA-G4-6320-01A-11R-1723-07		SC		CRIS-A	0.729909	1.06513	1.09801	1.05752	1.10869	9.92e-06	1	1	1	1
	TCGA-G4-6321-01A-11R-1723-07			MC	CRIS-A/-B/-C	0.669527	0.863336	0.939719	1.0872	1.03104	9.92e-06	9.92e-06	0.00237088	1	0.294514
	TCGA-G4-6322-01A-11R-1723-07		SC		CRIS-A	0.584644	1.06716	1.01933	1.04705	1.04147	9.92e-06	1	1	1	1
	TCGA-G4-6323-01A-11R-1723-07		SC		CRIS-A	0.818319	1.06206	0.935142	1.11116	0.947011	0.000207	1	0.203374	1	0.308113
	TCGA-G4-6586-01A-11R-1774-07		SC		CRIS-A	0.870652	0.946008	1.10988	1.14433	0.956523	0.00433574	0.217329	1	1	0.308337
	TCGA-G4-6588-01A-11R-1774-07		SC		CRIS-A	0.804124	0.983089	1.2818	1.05527	1.09551	9.92e-06	0.792616	1	1	1
	TCGA-G4-6625-01A-21R-1774-07		SC		CRIS-E	1.04868	1.15199	1.02014	1.05524	0.845688	1	1	1	1	0.050933
	TCGA-G4-6626-01A-11R-1774-07		SC		CRIS-C	1.10535	1.09275	0.801486	1.03379	1.04766	1	1	0.000471	1	1
	TCGA-G4-6627-01A-11R-1774-07			MC	CRIS-A/-B/-C	0.746892	0.75389	0.934111	1.04832	1.08464	9.92e-06	9.92e-06	0.171953	1	1
	TCGA-G4-6628-01A-11R-1839-07	NC				0.992139	0.97336	1.19915	1.0018	1.05543	0.832311	0.686254	1	0.888692	1
	TCGA-G5-6233-01A-11R-1736-07			MC	CRIS-B/-E	0.967023	0.828612	1.0736	1.02988	0.852492	1	0.00776659	1	1	0.0325195
	TCGA-G5-6235-01A-11R-1736-07			MC	CRIS-C/-E	0.973976	1.03484	0.820665	1.06161	0.889348	0.50581	1	9.92e-06	1	0.00460287
	TCGA-G5-6572-01A-11R-1830-07			MC	CRIS-D/-E	1.0765	1.08555	0.935278	0.682051	0.870704	1	1	0.389389	9.92e-06	0.0109021
	TCGA-G5-6641-01A-11R-A32Z-07			MC	CRIS-A/-C	0.767994	1.08235	0.860573	1.08338	1.03686	9.92e-06	1	0.000347	1	1
	TCGA-NH-A50T-01A-11R-A28H-07	NC				1.34512	1.17431	1.10708	1.02252	1.1443	1	1	1	0.537082	1
	TCGA-NH-A50U-01A-33R-A37K-07		SC		CRIS-B	0.954161	0.839031	1.00349	1.07828	0.998971	0.818568	0.0118916	1	1	1
	TCGA-NH-A50V-01A-11R-A28H-07		SC		CRIS-E	1.01618	1.02387	1.10589	1.10134	0.892953	1	1	1	1	0.12535
	TCGA-NH-A5IV-01A-42R-A37K-07	NC				0.830779	1.06469	1.08256	1.07089	1.14467	0.266898	1	1	1	1
	TCGA-NH-A6GA-01A-11R-A37K-07		SC		CRIS-B	1.09296	0.819193	1.02707	0.90187	0.953439	1	0.148167	1	0.82693	1
	TCGA-NH-A6GB-01A-11R-A37K-07			MC	CRIS-B/-E	1.25351	0.851379	1.15276	1.10328	0.935126	1	0.000523	1	1	0.0828331
	TCGA-NH-A6GC-01A-12R-A41B-07		SC		CRIS-A	0.666253	1.06574	1.07402	1.05173	1.02897	9.92e-06	1	1	1	1
	TCGA-NH-A8F7-01A-11R-A41B-07			MC	CRIS-C/-D/-E	1.27338	1.12202	0.881342	0.892685	0.851345	1	1	0.128719	0.196464	0.0315668
	TCGA-NH-A8F8-01A-72R-A41B-07			MC	CRIS-B/-D	1.22553	0.938644	1.08614	0.919955	0.999096	1	0.162222	1	0.0757345	0.735797
	TCGA-QG-A5YV-01A-11R-A28H-07	NC				1.06458	1.1455	1.03616	0.971486	1.00141	1	1	0.98462	0.64331	0.869609
	TCGA-QG-A5YW-01A-11R-A28H-07			MC	CRIS-A/-C	0.88623	1.03228	0.960724	1.11708	1.12309	0.00252983	0.874286	0.125037	1	1
	TCGA-QG-A5YX-01A-11R-A28H-07			MC	CRIS-A/-C	0.813426	1.06152	0.798448	1.16201	1.01519	2.87e-05	1	9.56e-06	1	1
	TCGA-QG-A5Z1-01A-11R-A28H-07		SC		CRIS-C	1.1364	1.0021	0.700962	1.10609	1.03539	1	1	9.92e-06	1	1
	TCGA-QG-A5Z2-01A-11R-A28H-07		SC		CRIS-A	0.647858	1.04399	1.08648	1.16569	1.11062	9.92e-06	1	1	1	1
	TCGA-QL-A97D-01A-12R-A41B-07	NC				1.15875	1.05323	1.07835	1.24173	0.992571	1	0.954489	1	1	0.494791
	TCGA-RU-A8FL-01A-11R-A37K-07			MC	CRIS-C/-E	1.25147	1.0867	0.882573	1.06221	0.94208	1	1	0.0108696	1	0.195312
	TCGA-SS-A7HO-01A-21R-A37K-07		SC		CRIS-D	1.18999	1.10789	1.12579	0.568221	0.946591	1	1	1	9.92e-06	1
	TCGA-T9-A92H-01A-11R-A37K-07		SC		CRIS-C	1.04266	1.06884	0.816676	1.12221	1.05963	1	1	0.000118	1	1
	TCGA-WS-AB45-01A-11R-A41B-07		SC		CRIS-A	0.917461	0.97505	1.15232	0.940941	1.15853	0.0942771	0.547433	1	0.22605	1
