# Supplementary material for: Multi-label transcriptional classification of colorectal cancer reflects tumor cell population heterogeneity
Source: Genome Med. 2023 May 15;15:37. doi: 10.1186/s13073-023-01176-5 (PMC10184353; doi:10.1186/s13073-023-01176-5)
Supplement: Supplementary file 3 — Additional file 3: Table S3. Numbers and percentage of CRIS call assignments with different BH.FDR thresholds. [file 13073_2023_1176_MOESM3_ESM.xlsx]

## Sheet: Table S3
	Table S3: Numbers and percentge of CRIS call assignements with different BH.FDR thresholds
		BH.FDR < 0.2	BH.FDR < 0.1	BH.FDR < 0.05
	Total Samples	620	620	620
	Any CRIS Call	562	534	505
	Multiple CRIS Calls	295	241	202
	% of Multiple Calls	0.52	0.45	0.4
