# Supplementary material for: Multi-label transcriptional classification of colorectal cancer reflects tumor cell population heterogeneity
Source: Genome Med. 2023 May 15;15:37. doi: 10.1186/s13073-023-01176-5 (PMC10184353; doi:10.1186/s13073-023-01176-5)
Supplement: Supplementary file 4 — Additional file 4: Table S4. NTP-based multiCRIS classification of the RNA-seq bulk profiles of TCGA samples. Summary table of results with the number of samples with single-label class CRIS, multi-label class CRIS, and not primary assignment, primary assignment and any assignment. [file 13073_2023_1176_MOESM4_ESM.xlsx]

## Sheet: Table S4
	Table S4: NTP-based multiCRIS classification of the RNA-seq bulk profiles of TCGA samples. Summary table of results with the number of samples with single-label class CRIS (SC), multi-label class CRIS (MC), and not primary assignment, primary assignment and any assignment.
		CRIS-A	CRIS-B	CRIS-C	CRIS-D	CRIS-E
	Single Label Classification	77	27	87	38	38
	Multiple Label Classification	130	137	148	126	164
	Primary Assignment	150	69	155	87	101
	Not Primary Assignment	57	95	80	77	101
	Any Assignment	207	164	235	164	202
