# Supplementary material for: Multi-label transcriptional classification of colorectal cancer reflects tumor cell population heterogeneity
Source: Genome Med. 2023 May 15;15:37. doi: 10.1186/s13073-023-01176-5 (PMC10184353; doi:10.1186/s13073-023-01176-5)
Supplement: Supplementary file 5 — Additional file 5: Table S5. Average of distance to the centroids of CRIS classes for primary and not primary assignments. The statistical significance has been computed by Student's T-test. [file 13073_2023_1176_MOESM5_ESM.xlsx]

## Sheet: Table S5
	Table S5: Average of distance to the centroids of CRIS classes for primary and not primary assignments. The statistical significance has been computed by Student's T-test.
		p-value	Mean distance Primary assignment	Mean distance Not primary assignment
	CRIS-A	1.14934e-09	0.742425	0.845482
	CRIS-B	6.19768e-05	0.80673	0.89403
	CRIS-C	8.37547e-13	0.785656	0.888033
	CRIS-D	7.89733e-05	0.802535	0.89375
	CRIS-E	0.00928416	0.855757	0.89868
