# Supplementary material for: Multi-label transcriptional classification of colorectal cancer reflects tumor cell population heterogeneity
Source: Genome Med. 2023 May 15;15:37. doi: 10.1186/s13073-023-01176-5 (PMC10184353; doi:10.1186/s13073-023-01176-5)
Supplement: Supplementary file 6 — Additional file 6: Table S6. Overlap between CRIS classes in NTP multilabel assignments. Analysis performed on TCGA dataset. [file 13073_2023_1176_MOESM6_ESM.xlsx]

## Sheet: Table S6
	Table S6: Overlap between CRIS classes in NTP multilabel assignements. Analysis performed on TCGA dataset.
	Primary Class	Secondary Class	Primary with Multiple Label Assignment	Secondary Assigned	% Secondary Assigned
	A	B	73	45	0.616438
	A	C	73	24	0.328767
	A	D	73	11	0.150685
	A	E	73	25	0.342466
	B	A	42	23	0.547619
	B	C	42	11	0.261905
	B	D	42	13	0.309524
	B	E	42	15	0.357143
	C	A	68	14	0.205882
	C	B	68	12	0.176471
	C	D	68	28	0.411765
	C	E	68	32	0.470588
	D	A	49	5	0.102041
	D	B	49	14	0.285714
	D	C	49	21	0.428571
	D	E	49	29	0.591837
	E	A	63	15	0.238095
	E	B	63	24	0.380952
	E	C	63	24	0.380952
	E	D	63	25	0.396825
