# Supplementary material for: Multi-label transcriptional classification of colorectal cancer reflects tumor cell population heterogeneity
Source: Genome Med. 2023 May 15;15:37. doi: 10.1186/s13073-023-01176-5 (PMC10184353; doi:10.1186/s13073-023-01176-5)
Supplement: Supplementary file 7 — Additional file 7: Table S7. Summary of the number of samples assigned to secondary classes with peculiar molecular features as MSI status, BRAF/KRAS mutation and EMT, WNT and paneth scoring. For dichotomous variables, hypergeometric p-value has been computed to assign statistical significance at the ratio Observed over the Expected. For continuous variable, Student's T-test was performed. NC, not assigned to reference class, i.e. not assigned to that class. [file 13073_2023_1176_MOESM7_ESM.xlsx]

## Sheet: Table S7
	Table S7: Summary of the number of samples assigned to secondary classes with peculiar molecular features as MSI status, BRAF/KRAS mutation and EMT, WNT and paneth scoring. For dicotomous variables, hypergeometric p-value has been computed to assign statistical significance at the ratio Observed over the Expected. For continous variable, Student's T-test was performed. NC, not assignegned to refe…
	Class and molecular data	Universe	CRIS class	Event	Intersection	Frequency in cohort	Frequency in class	Observed on Expected	Hypergeometric p-value
	CRIS-A Primary vs MSI	532	150	73	63	0.266917	0.863014	3.23326	0
	CRIS-A Not Primary vs MSI	390	55	10	7	0.141026	0.7	4.96364	3.51923e-06
	CRIS-A Primary vs BRAF	590	142	53	30	0.240678	0.566038	2.35185	1.67712e-08
	CRIS-A Not Primary vs BRAF	448	55	23	8	0.122768	0.347826	2.8332	0.000696714
	CRIS-C Primary vs KRAS	475	156	192	19	0.328421	0.0989583	0.301315	3.73643e-20
	CRIS-C Not Primary vs KRAS	319	79	173	24	0.247649	0.138728	0.560181	7.88711e-07
		Student's T-test
		Primary vs NC	Secondary vs NC
	CRIS-B vs EMT signature	0.00526204	0.02
	CRIS-D vs WNT signature	3.28484e-13	4.75922e-06
	CRIS-E vs WNT signature	0.000684035	0.000260806
	CRIS-E vs paneth signature	0.00269169	0.12707
