# Supplementary material for: Multi-label transcriptional classification of colorectal cancer reflects tumor cell population heterogeneity
Source: Genome Med. 2023 May 15;15:37. doi: 10.1186/s13073-023-01176-5 (PMC10184353; doi:10.1186/s13073-023-01176-5)
Supplement: Supplementary file 9 — Additional file 9: Table S8a. Counts data of pseudo-bulk RNA-seq profiles of CRC organoids. Pseudo-bulk profiles have been computed by summing the gene counts of scRNA-seq profiles. Table S8b. Counts data of bulk RNA-seq profiles of CRC organoids. [file 13073_2023_1176_MOESM9_ESM.xlsx]

## Sheet: Table S8
	Table S8a: Counts data of pseudo-bulk RNA-seq profiles of CRC organoids. Pseudo-bulk profiles have been computed by summing the gene counts of scRNA-seq profiles.																		Table S8b: Counts data of bulk RNA-seq profiles of CRC organoids.
									Summary table of pseudo-bulk RNA-seq library size and genes detected with at least 1 to 5 reads.																		Summary table of bulk RNA-seq library size and genes detected with at least 1 to 5 reads.
		CRC0022	CRC0066	CRC0515	CRC0177	CRC0076			CRC0022	CRC0066	CRC0515	CRC0177	CRC0076	Min	MAX	DEV.ST	Mean		Gene ID	CRC0022LMO0A04012002R01000	CRC0515LMO0A04018002R01000	CRC0066LMO0A04015001R01000	CRC0076LMO0B04014001R02000	CRC0177LMO0D04017001R01000			CRC0022LMO0A04012002R01000	CRC0515LMO0A04018002R01000	CRC0066LMO0A04015001R01000	CRC0076LMO0B04014001R02000	CRC0177LMO0D04017001R01000	Min	MAX	DEV.ST	Mean
	GEN1	332	717	410	636	928		Library size	36966088	83926751	45417589	90656413	97096071	36966088	97096071	2.76001e+07	7.08126e+07		GEN1	312	276	33	637	253		Library size	15161119	13798531	14932841	15447123	16141649	13798531	16141649	856002	1.50963e+07
	AGO1	492	797	369	979	959		1 read	19969	21167	20272	21888	22053	19969	22053	934.589	21069.8		AGO1	478	400	671	638	622		1 read	20843	20856	20518	20811	22042	20518	22042	591.23	21014
	AGO2	1866	2909	1754	1400	5928		2 reads	18040	19303	18452	19954	20123	18040	20123	912.809	19174.4		AGO2	1582	902	2429	2548	568		2 reads	18472	18341	18124	18307	19406	18124	19406	505.229	18530
	AGO3	501	1005	712	1626	1328		3 reads	17105	18336	17558	18961	19089	17105	19089	865.83	18209.8		AGO3	182	192	574	275	322		3 reads	17223	17139	16967	17061	18040	16967	18040	431.995	17286
	AGO4	180	245	134	254	408		4 reads	16511	17713	16950	18265	18418	16511	18418	825.901	17571.4		AGO4	234	135	305	382	455		4 reads	16380	16337	16183	16232	17129	16183	17129	386.49	16452.2
	A1BG	188	2	7	1107	2		5 reads	16051	17271	16501	17761	17894	16051	17894	799.328	17095.6		5_8S_rRNA	0	0	0	0	0		5 reads	15852	15793	15632	15646	16478	15632	16478	347.209	15880.2
	A1BG-AS1	23	1	2	88	0													5S_rRNA	0	0	0	0	0
	A1CF	517	1872	413	2095	887													7SK	0	0	0	0	0
	A2M	30	0	0	1	0													A1BG	5	0	1	0	36
	A2M-AS1	9	23	1	11	0													A1BG-AS1	14	0	0	0	29
	A2ML1	1	0	0	2	38													A1CF	555	159	445	1138	418
	A2ML1-AS2	0	0	1	0	0													A2M	0	0	0	0	4
	A4GALT	36	14	4	213	25													A2M-AS1	1	3	4	0	1
	A4GNT	0	0	0	0	1													A2ML1	20	0	0	9	28
	AAAS	758	1805	528	911	1248													A2ML1-AS1	0	0	0	0	0
	AACS	1198	2095	916	1402	2918													A2ML1-AS2	0	0	1	0	0
	AADAC	21	4	9	12	8													A2MP1	0	0	0	0	0
	AADACL2-AS1	0	0	0	0	2													A3GALT2	0	0	0	0	3
	AADACL3	0	0	0	3	2													A4GALT	117	2	23	10	157
	AADAT	155	419	218	329	691													A4GNT	0	0	0	0	0
	AAED1	179	447	203	209	486													AA06	0	0	0	0	0
	AAGAB	627	2709	740	1431	1813													AAAS	889	639	468	456	742
	AAK1	816	382	723	1643	1889													AACS	1508	745	1352	1493	1082
	AAMDC	1347	2518	548	2081	1255													AACSP1	9	0	12	0	15
	AAMP	2149	5227	2147	3904	4641													AADAC	12	5	0	3	13
	AANAT	0	3	0	4	3													AADACL2	0	0	0	0	0
	AAR2	583	1333	748	1976	1294													AADACL2-AS1	0	0	0	1	0
	AARD	1	3	0	4	2													AADACL3	1	0	0	0	13
	AARS	889	2983	2683	1113	2602													AADACL4	0	0	0	0	0
	AARS2	118	322	238	244	211													AADACP1	26	15	1	0	14
	AARSD1	333	454	625	1174	608													AADAT	57	81	97	172	191
	AASDH	267	2210	562	666	1225													AAED1	21	70	80	64	11
	AASDHPPT	873	2753	389	1700	1540													AAGAB	762	1197	1398	1257	1040
	AASS	0	18	4	30	8													AAK1	64	29	105	60	37
	AATBC	2	34	7	5	93													AAMDC	123	71	178	21	218
	AATF	1122	1923	1375	2682	2489													AAMP	2886	3040	3977	2503	3403
	AATK	219	263	140	257	168													AANAT	0	0	0	0	1
	AATK-AS1	0	1	0	0	0													AAR2	706	671	885	475	1184
	AB019440.50	0	0	0	0	2													AARD	0	0	0	0	0
	ABALON	11	86	17	102	77													AARS	4467	6335	9903	7000	3135
	ABAT	76	611	71	463	669													AARS2	263	647	76	284	388
	ABC7-42404400C24.1	0	0	0	1	0													AARSD1	0	0	0	0	0
	ABCA1	17	2563	59	151	1388													AARSP1	0	0	0	0	0
	ABCA10	1	10	9	0	1													AASDH	77	243	373	325	133
	ABCA12	0	2	0	15	12													AASDHPPT	394	308	771	412	575
	ABCA13	6	8	28	0	11													AASS	2	8	15	7	2
	ABCA2	498	1753	998	504	1956													AATBC	17	2	5	56	47
	ABCA3	1	85	77	5	121													AATF	1100	1244	447	752	1114
	ABCA4	2	0	0	0	0													AATK	1343	315	1054	280	106
	ABCA5	207	184	82	280	171													AATK-AS1	0	0	1	0	0
	ABCA7	146	729	145	853	1054													AB015752.1	0	0	0	0	0
	ABCA9	0	0	0	3	5													ABALON	5	3	1	1	2
	ABCA9-AS1	9	0	16	58	66													ABAT	92	72	368	920	111
	ABCB1	213	3588	71	20	286													ABBA01000935.2	0	0	0	0	0
	ABCB10	372	1003	659	761	1071													ABBA01006766.1	0	0	2	0	0
	ABCB11	0	0	0	1	5													ABBA01006766.2	0	0	0	0	0
	ABCB4	6	64	5	2	11													ABBA01031660.1	0	0	0	0	0
	ABCB5	2	2	5	4	6													ABBA01031661.1	0	0	0	0	0
	ABCB6	2	82	11	29	27													ABBA01031663.1	0	0	0	0	0
	ABCB7	685	1561	686	1277	1222													ABBA01031674.1	0	0	0	0	0
	ABCB8	698	967	519	1037	2918													ABBA01040607.1	0	0	0	0	0
	ABCB9	90	121	74	84	192													ABCA1	41	26	1085	655	417
	ABCC1	400	1203	380	693	414													ABCA10	0	7	0	1	2
	ABCC10	431	476	409	652	473													ABCA11P	23	39	28	47	139
	ABCC11	2	1	5	4	1													ABCA12	0	0	0	13	1
	ABCC12	1	0	0	0	1													ABCA13	5	17	3	0	1
	ABCC2	79	66	13	35	30													ABCA17P	1	21	12	6	0
	ABCC3	2756	1984	6488	4998	7866													ABCA2	3057	1914	6230	8740	3076
	ABCC4	272	131	617	351	479													ABCA3	9	60	174	134	6
	ABCC5	237	573	231	404	495													ABCA4	2	0	0	1	1
	ABCC5-AS1	0	3	0	0	2													ABCA5	235	169	103	108	274
	ABCC6	264	1926	99	899	935													ABCA6	0	0	0	0	0
	ABCC8	8	2	1	0	1													ABCA7	324	310	1864	1192	559
	ABCC9	10	680	0	1	543													ABCA8	0	0	0	0	0
	ABCD1	76	217	116	119	177													ABCA9	0	0	0	1	3
	ABCD2	0	1	0	0	0													ABCA9-AS1	0	3	0	1	0
	ABCD3	796	2537	776	1287	2414													ABCB1	90	281	1008	165	24
	ABCD4	845	1618	580	1369	755													ABCB10	394	381	447	907	443
	ABCE1	1239	3024	1974	4381	3970													ABCB10P1	0	0	0	0	0
	ABCF1	1972	4013	2627	7166	6267													ABCB10P3	0	0	0	0	0
	ABCF2	936	2285	974	1474	5030													ABCB10P4	0	0	0	0	0
	ABCF3	405	1026	405	599	1010													ABCB11	1	1	0	3	0
	ABCG1	29	669	202	58	190													ABCB4	4	5	24	5	2
	ABCG2	3	10	8	1	19													ABCB5	0	0	1	0	0
	ABCG4	0	1	0	0	0													ABCB6	218	322	1824	1389	948
	ABCG5	1	8	42	0	0													ABCB7	530	692	726	352	394
	ABCG8	0	2	2	0	0													ABCB8	1024	707	205	1027	593
	ABHD1	72	231	77	385	81													ABCB9	71	71	53	72	45
	ABHD10	451	935	409	374	918													ABCC1	1033	710	1316	1003	949
	ABHD11	2226	4364	2310	3460	14937													ABCC10	804	718	399	404	475
	ABHD11-AS1	99	611	197	485	1723													ABCC11	0	6	0	10	0
	ABHD12	657	3610	1213	3396	3019													ABCC12	1	0	0	0	1
	ABHD12B	176	6	16	42	328													ABCC13	1	1	6	22	3
	ABHD13	562	1419	561	912	1492													ABCC2	84	55	36	63	50
	ABHD14A	771	2429	198	869	2141													ABCC3	3314	4826	1089	2646	2351
	ABHD14A-ACY1	2	1	0	1	3													ABCC4	58	604	266	404	99
	ABHD14B	3859	3924	1564	4039	4125													ABCC5	258	328	266	314	315
	ABHD15	32	508	237	564	675													ABCC5-AS1	0	0	0	0	0
	ABHD15-AS1	0	0	0	0	1													ABCC6	58	24	61	144	65
	ABHD16A	34	34	31	78	42													ABCC6P1	14	5	47	70	3
	ABHD16B	1	2	0	1	2													ABCC6P2	7	8	25	9	8
	ABHD17A	1736	2298	852	2936	2660													ABCC8	6	1	1	1	1
	ABHD17B	171	848	235	407	715													ABCC9	1	0	638	95	0
	ABHD17C	1382	4580	1303	3040	3366													ABCD1	102	146	137	154	98
	ABHD18	304	475	349	822	676													ABCD1P2	0	0	0	0	0
	ABHD2	2262	6854	1193	3908	1192													ABCD1P3	0	0	0	0	0
	ABHD3	365	876	167	982	1682													ABCD1P4	0	0	0	0	0
	ABHD4	89	115	137	277	368													ABCD1P5	0	0	0	0	0
	ABHD5	337	568	447	868	1180													ABCD2	0	1	0	0	0
	ABHD6	323	523	599	485	788													ABCD3	810	645	979	1405	924
	ABHD8	102	88	58	227	519													ABCD4	670	602	632	283	693
	ABI1	1193	1941	921	2371	1937													ABCE1	1203	1335	1394	1437	1573
	ABI2	931	2119	1324	3194	4425													ABCF1	1395	2018	825	1481	2598
	ABI3BP	0	0	0	0	4													ABCF2	1386	1185	669	1907	844
	ABL1	339	1669	536	661	1050													ABCF2P1	0	0	0	0	0
	ABL2	337	1226	1044	1862	1617													ABCF2P2	0	0	0	0	0
	ABLIM1	1669	4314	2246	2212	3495													ABCF3	852	666	1034	726	787
	ABLIM2	52	630	523	517	464													ABCG1	880	280	501	394	992
	ABLIM3	20	10	175	4	18													ABCG2	8	21	10	33	0
	ABO	769	1605	1303	171	2273													ABCG4	1	0	3	0	0
	ABR	976	2020	2974	1641	3611													ABCG5	0	7	0	0	0
	ABRA	0	1	0	0	3													ABCG8	0	4	0	0	0
	ABRACL	4402	11157	7607	10741	27381													ABHD1	5	31	23	10	13
	ABT1	1782	2721	1098	3356	2868													ABHD10	561	625	914	411	354
	ABTB1	234	167	314	232	404													ABHD11	1783	1519	887	2170	1674
	ABTB2	75	158	138	201	367													ABHD11-AS1	113	34	105	194	131
	AC000032.2	0	3	0	1	5													ABHD12	1167	1241	1901	1430	3684
	AC000036.4	0	1	0	0	0													ABHD12B	0	6	0	0	2
	AC000068.10	3	6	3	8	9													ABHD13	813	313	445	224	475
	AC000068.5	10	50	12	94	104													ABHD14A	82	30	15	32	35
	AC000068.9	7	19	7	27	16													ABHD14A-ACY1	0	0	0	0	0
	AC000099.1	0	2	0	0	0													ABHD14B	1986	1411	629	840	788
	AC000111.6	3	6	39	2	37													ABHD15	157	149	154	557	524
	AC000123.4	0	1	0	0	0													ABHD15-AS1	0	0	0	1	0
	AC000403.4	0	0	0	0	1													ABHD16A	14	11	6	2	10
	AC001226.7	2	1	2	5	0													ABHD16B	0	0	0	2	1
	AC002064.5	0	1	0	0	0													ABHD17A	590	222	459	274	589
	AC002066.1	0	2	2	1	1													ABHD17AP1	1	0	0	0	0
	AC002076.10	17	0	20	65	94													ABHD17AP3	0	0	0	0	0
	AC002115.5	0	2	1	0	0													ABHD17AP4	0	0	0	0	0
	AC002115.9	0	2	2	1	0													ABHD17AP5	0	0	0	0	0
	AC002116.7	37	107	44	70	162													ABHD17AP6	0	0	0	0	0
	AC002117.1	76	118	108	358	212													ABHD17AP7	0	0	0	0	0
	AC002128.5	1	1	0	0	1													ABHD17AP8	0	0	0	0	0
	AC002306.1	12	8	16	24	14													ABHD17AP9	0	0	0	0	0
	AC002310.12	116	220	81	283	133													ABHD17B	195	137	656	356	465
	AC002310.7	10	68	4	26	65													ABHD17C	1829	1301	1995	1147	2094
	AC002331.1	1	0	0	0	0													ABHD18	212	171	137	227	267
	AC002398.11	3	1	2	15	11													ABHD2	2384	1713	2152	797	2810
	AC002398.12	0	0	0	2	0													ABHD3	375	102	537	748	910
	AC002398.13	0	2	0	1	0													ABHD4	393	537	782	584	847
	AC002429.5	0	0	3	0	0													ABHD5	123	123	177	185	154
	AC002451.3	7	31	6	27	54													ABHD6	191	303	148	295	147
	AC002454.1	11	11	17	22	33													ABHD8	120	46	114	128	86
	AC002463.3	0	1	0	1	1													ABI1	1259	733	965	1272	1602
	AC002467.7	187	487	104	569	726													ABI1P1	0	0	0	0	0
	AC002480.3	0	1	0	0	1													ABI2	533	625	1509	1056	857
	AC002511.2	0	0	0	1	0													ABI3	3	0	0	0	0
	AC002550.5	0	0	0	2	5													ABI3BP	0	0	5	3	2
	AC002550.6	14	16	25	30	19													ABL1	647	613	1358	1385	770
	AC003002.6	0	0	0	0	1													ABL2	240	405	750	328	259
	AC003005.2	0	0	0	3	8													ABLIM1	3691	2883	2116	2274	1516
	AC003009.1	0	1	0	0	0													ABLIM2	324	1231	664	231	307
	AC003075.4	244	854	210	654	743													ABLIM3	66	340	17	4	41
	AC003090.1	2	5	8	6	0													ABO	212	65	77	626	0
	AC003092.1	3	7	3	15	149													ABR	3476	5632	1793	6938	2270
	AC003092.2	0	0	0	0	1													ABRA	0	0	0	0	0
	AC003101.1	0	0	0	1	0													ABRACL	1655	1333	896	1513	1836
	AC003682.16	0	0	0	1	0													ABRAXAS1	161	426	196	263	322
	AC003956.1	5	6	1	24	11													ABRAXAS2	337	436	525	389	470
	AC003958.2	1	187	6	764	3													ABT1	807	773	392	434	885
	AC003986.5	0	15	0	1	0													ABT1P1	0	0	0	0	0
	AC003991.3	6	37	9	18	53													ABTB1	562	369	406	235	430
	AC004009.3	5	1	0	0	15													ABTB2	180	192	339	303	406
	AC004012.1	16	2	36	11	1													AC000032.1	0	0	0	0	0
	AC004019.13	1	1	0	2	0													AC000035.1	0	0	0	0	0
	AC004053.1	0	0	1	0	0													AC000036.1	0	0	0	0	0
	AC004066.3	0	0	0	0	1													AC000041.1	0	0	0	0	0
	AC004067.5	0	0	0	1	3													AC000041.2	0	0	0	0	1
	AC004069.2	9	354	10	23	34													AC000058.1	0	0	0	0	0
	AC004076.5	43	127	39	242	176													AC000061.1	0	4	9	13	1
	AC004076.7	0	1	0	1	0													AC000067.1	0	0	0	0	0
	AC004076.9	0	0	0	0	1													AC000068.1	1	6	5	15	14
	AC004112.4	0	1	1	1	2													AC000068.2	0	6	0	6	1
	AC004156.3	3	21	5	58	12													AC000068.3	1	2	2	5	6
	AC004158.1	0	1	0	1	1													AC000077.1	0	0	0	0	0
	AC004158.3	1	2	1	3	1													AC000078.1	0	0	0	0	0
	AC004160.4	0	0	0	0	1													AC000081.1	0	0	0	0	0
	AC004221.2	2	3	0	25	15													AC000089.1	18	40	12	13	16
	AC004231.2	25	16	3	44	2													AC000095.1	0	0	0	0	2
	AC004237.1	0	1	0	0	0													AC000095.2	0	0	0	1	0
	AC004257.1	1	0	0	0	3													AC000099.1	0	0	0	0	0
	AC004381.6	116	218	146	130	435													AC000111.1	1	0	0	0	0
	AC004381.7	0	0	0	0	2													AC000111.2	0	0	0	0	0
	AC004448.2	0	0	1	0	0													AC000111.3	2	1	4	0	0
	AC004449.6	3	0	0	3	4													AC000120.1	4	0	2	5	0
	AC004471.10	1	0	0	0	0													AC000123.1	0	0	0	0	0
	AC004490.1	1	0	0	1	2													AC000123.2	33	53	9	53	10
	AC004510.3	51	29	27	283	292													AC000123.3	41	42	78	77	43
	AC004540.4	5	566	10	314	1													AC000124.1	0	0	0	0	0
	AC004540.5	15	338	18	202	143													AC000362.1	0	0	0	0	0
	AC004543.2	0	0	1	0	0													AC000367.1	0	0	0	0	0
	AC004549.6	3	2	2	4	20													AC000372.1	0	0	0	0	0
	AC004556.1	2	12	5	7	9													AC000374.1	0	0	0	0	0
	AC004593.3	10	36	14	22	0													AC000403.1	0	0	0	0	0
	AC004623.2	0	4	0	1	1													AC001226.1	1	0	0	1	0
	AC004691.5	1	1	0	0	1													AC001226.2	1	1	1	0	0
	AC004702.2	0	0	0	4	0													AC002044.1	0	0	0	1	0
	AC004754.3	6	33	9	6	51													AC002044.2	2	0	2	3	2
	AC004775.5	8	14	4	14	13													AC002044.3	0	0	0	0	0
	AC004791.2	1	0	0	0	0													AC002056.1	0	1	0	0	1
	AC004824.2	1	0	1	1	3													AC002056.2	0	0	0	0	0
	AC004837.5	45	110	3	0	52													AC002059.1	2	0	0	0	1
	AC004840.8	0	0	0	0	1													AC002064.1	0	0	0	0	0
	AC004854.4	7	13	6	11	34													AC002064.2	0	0	0	0	0
	AC004862.6	0	0	0	1	4													AC002064.3	0	0	2	1	0
	AC004878.2	2	4	0	7	20													AC002066.1	0	0	0	0	0
	AC004878.8	1	1	0	2	9													AC002069.1	0	0	0	0	0
	AC004893.11	11	57	16	36	111													AC002069.2	0	0	0	0	0
	AC004895.4	1	1	1	4	2													AC002070.1	0	3	0	2	3
	AC004906.3	0	0	0	2	1													AC002075.1	0	1	0	0	0
	AC004941.3	0	0	0	2	0													AC002075.2	0	0	0	0	0
	AC004947.2	2	9	0	13	0													AC002076.1	0	0	0	3	0
	AC004951.6	591	1496	1043	1481	2502													AC002076.2	0	0	0	0	0
	AC004988.1	1	0	0	0	0													AC002090.1	0	0	0	0	0
	AC005008.2	0	1	0	0	0													AC002091.1	0	1	0	0	0
	AC005009.1	0	0	0	2	0													AC002091.2	0	0	0	0	0
	AC005009.2	0	0	0	12	0													AC002094.1	0	0	0	0	0
	AC005013.5	1	0	4	0	23													AC002094.2	0	0	0	0	0
	AC005019.3	0	0	0	0	2													AC002094.3	0	0	0	0	0
	AC005037.3	14	82	19	93	37													AC002094.4	0	0	0	0	0
	AC005076.5	92	236	41	148	275													AC002094.5	0	0	0	0	0
	AC005082.12	3	0	9	2	4													AC002101.1	0	0	0	0	0
	AC005150.1	0	0	0	4	2													AC002115.1	0	2	0	0	1
	AC005152.3	0	6	1	5	3													AC002115.2	0	0	0	0	0
	AC005162.4	0	0	0	0	1													AC002116.1	15	14	11	10	14
	AC005162.5	0	0	1	0	3													AC002116.2	10	29	9	14	6
	AC005220.3	0	0	0	0	1													AC002127.1	0	0	0	0	1
	AC005224.2	18	37	9	15	27													AC002127.2	0	0	0	0	0
	AC005235.1	2	2	3	0	20													AC002128.1	3	12	28	5	17
	AC005237.4	0	0	1	0	0													AC002128.2	0	0	0	0	0
	AC005253.2	21	29	99	91	127													AC002306.1	3	1	1	0	1
	AC005253.4	1	0	3	7	5													AC002310.1	19	31	17	14	21
	AC005256.1	623	11	34	243	30													AC002310.2	3	2	1	9	1
	AC005262.2	1	1	0	1	2													AC002310.3	0	0	0	0	0
	AC005262.3	0	0	0	1	1													AC002310.4	0	0	0	0	0
	AC005264.2	0	0	1	0	0													AC002310.5	0	0	0	0	0
	AC005276.1	0	1	0	4	1													AC002310.6	2	2	0	2	4
	AC005281.1	0	2	0	6	10													AC002347.1	2	1	0	2	0
	AC005304.1	0	1	1	0	0													AC002347.2	0	1	0	0	0
	AC005307.1	12	24	4	0	987													AC002350.1	0	0	0	0	0
	AC005307.3	2	2	1	0	219													AC002350.2	2	6	4	5	13
	AC005329.7	7	8	2	12	22													AC002351.1	0	0	3	0	0
	AC005330.2	1	1	0	0	2													AC002366.1	0	0	0	0	0
	AC005339.2	7	22	6	11	13													AC002367.1	0	0	0	0	0
	AC005355.1	0	0	0	2	1													AC002368.1	0	0	0	0	0
	AC005355.2	561	1122	450	1057	1719													AC002375.1	0	0	0	0	0
	AC005358.3	1	0	0	0	0													AC002378.1	0	0	0	0	0
	AC005363.11	17	23	26	50	43													AC002381.1	0	0	0	0	0
	AC005477.1	0	8	1	15	13													AC002383.1	0	0	0	0	0
	AC005480.1	0	1	3	0	4													AC002384.1	12	23	0	1	0
	AC005481.5	0	0	6	10	4													AC002384.2	0	1	0	0	2
	AC005487.2	0	3	0	0	4													AC002386.1	0	0	0	0	0
	AC005498.3	22	10	24	5	2													AC002398.1	0	0	0	0	0
	AC005498.4	1	0	0	0	0													AC002398.2	0	0	0	0	0
	AC005522.7	0	0	0	0	2													AC002400.1	0	0	0	0	0
	AC005523.2	73	142	53	278	310													AC002401.1	0	1	0	0	0
	AC005523.3	3	5	2	17	9													AC002401.2	1	1	1	6	3
	AC005534.8	0	8	7	12	5													AC002401.3	10	7	2	9	6
	AC005537.2	4	6	94	110	2													AC002401.4	0	0	0	0	0
	AC005540.3	4	0	2	4	1													AC002407.1	0	0	0	0	0
	AC005546.2	0	7	2	2	4													AC002428.1	0	0	0	0	0
	AC005550.3	33	108	112	664	139													AC002428.2	0	0	0	0	0
	AC005592.1	4	0	37	6	16													AC002429.1	0	0	0	0	0
	AC005592.2	37	15	149	38	149													AC002429.2	0	0	0	0	0
	AC005592.3	0	0	5	2	11													AC002451.1	0	0	5	2	0
	AC005606.14	0	0	2	0	2													AC002451.2	1	6	0	0	1
	AC005606.15	2	3	1	5	9													AC002454.1	0	0	0	1	0
	AC005609.16	0	1	0	0	0													AC002456.1	0	0	0	0	0
	AC005609.20	2	0	1	0	0													AC002456.2	0	1	0	1	1
	AC005614.3	1	2	1	11	3													AC002460.1	0	0	0	0	0
	AC005616.2	0	4	2	3	6													AC002463.1	0	0	0	0	0
	AC005618.6	21	39	5	92	11													AC002464.1	0	0	0	0	0
	AC005624.2	2	2	4	7	3													AC002465.1	0	0	0	0	0
	AC005625.1	0	1	0	0	1													AC002467.1	37	40	13	30	33
	AC005740.6	1	2	11	6	4													AC002470.1	9	5	5	4	4
	AC005754.7	0	0	0	1	0													AC002472.1	0	0	0	0	0
	AC005754.8	0	0	6	0	1													AC002472.2	0	3	0	0	0
	AC005757.6	3	1	0	4	2													AC002472.3	0	0	0	0	0
	AC005775.2	4	16	3	10	14													AC002472.4	0	0	0	0	0
	AC005779.2	0	5	0	0	1													AC002480.1	0	0	2	0	0
	AC005780.1	0	0	0	0	4													AC002480.2	0	0	0	0	0
	AC005786.5	1	6	4	9	3													AC002480.3	0	0	0	0	0
	AC005786.7	3	9	0	8	2													AC002480.4	0	0	0	0	0
	AC005808.3	0	0	0	0	1													AC002486.1	0	0	0	0	0
	AC005932.1	0	0	0	2	1													AC002486.2	0	0	0	0	0
	AC005944.2	27	13	3	43	30													AC002487.1	0	0	0	0	0
	AC005954.4	0	2	3	1	6													AC002504.1	0	0	0	0	0
	AC006000.5	0	0	0	2	0													AC002511.1	0	0	0	0	0
	AC006004.1	0	1	0	0	2													AC002511.2	0	0	0	1	0
	AC006042.6	0	0	0	1	1													AC002511.3	0	0	0	0	0
	AC006042.7	0	0	1	0	0													AC002519.1	0	0	0	1	0
	AC006076.1	0	0	0	0	1													AC002519.2	0	0	0	0	0
	AC006116.12	0	0	0	1	0													AC002524.1	0	0	0	1	4
	AC006116.17	8	5	5	24	7													AC002525.1	0	0	0	0	0
	AC006126.3	0	12	0	1	2													AC002540.1	0	0	0	15	1
	AC006129.1	0	0	1	0	0													AC002542.1	0	0	0	0	0
	AC006129.2	3	0	0	0	3													AC002543.1	0	0	0	0	0
	AC006160.5	1	3	1	4	4													AC002545.1	0	0	0	0	0
	AC006227.1	1	0	0	0	0													AC002546.1	325	274	70	30	209
	AC006262.10	0	1	0	0	0													AC002546.2	0	0	0	0	0
	AC006262.4	0	0	0	2	0													AC002550.1	0	1	0	0	0
	AC006262.5	429	13098	10	8274	65													AC002550.2	7	8	0	0	2
	AC006273.4	41	36	26	63	38													AC002551.1	0	0	0	0	0
	AC006273.5	30	236	52	262	60													AC002553.1	0	2	0	5	2
	AC006277.2	10	16	3	15	7													AC002553.2	0	0	0	0	0
	AC006296.1	0	0	0	0	5													AC002553.3	2	6	0	4	1
	AC006369.2	1	0	0	0	0													AC002553.4	15	7	2	5	14
	AC006372.4	0	0	0	0	2													AC002558.1	3	0	2	1	1
	AC006449.2	1	0	0	1	3													AC002558.2	0	0	0	0	0
	AC006460.2	1	1	0	24	2													AC002558.3	1	0	0	0	0
	AC006547.13	1	0	0	2	2													AC002563.1	0	0	0	0	0
	AC006547.15	1	4	3	3	14													AC002984.1	0	0	0	0	0
	AC006547.8	1	0	5	4	1													AC002985.1	0	0	0	0	0
	AC006552.1	0	0	0	0	7													AC002985.2	0	0	0	0	3
	AC006942.4	7	18	0	13	49													AC002996.1	0	0	0	0	0
	AC006946.15	0	0	0	0	1													AC003001.1	0	0	0	0	0
	AC006946.16	0	0	2	0	0													AC003001.2	0	0	0	0	0
	AC006994.2	9	12	6	18	75													AC003002.1	39	33	69	0	83
	AC006994.3	0	1	0	0	0													AC003002.2	0	0	0	0	0
	AC007009.1	16	136	22	142	16													AC003002.3	4	36	56	2	7
	AC007036.6	0	1	0	1	0													AC003002.4	0	0	0	0	0
	AC007038.7	7	20	16	72	30													AC003005.1	0	0	0	0	0
	AC007040.11	2	0	18	12	5													AC003005.2	0	0	0	1	0
	AC007040.6	0	0	1	0	0													AC003006.1	0	0	0	0	0
	AC007050.17	0	0	0	0	1													AC003009.1	0	0	0	0	0
	AC007064.24	1	5	4	1	4													AC003029.1	0	0	0	0	0
	AC007078.4	0	1	0	0	0													AC003035.1	0	1	0	0	0
	AC007099.1	160	56	133	491	784													AC003035.2	0	0	0	0	0
	AC007106.1	0	1	0	0	0													AC003043.1	0	0	0	0	0
	AC007126.1	0	0	0	0	3													AC003045.1	0	0	0	0	0
	AC007128.1	10	9	6	29	21													AC003070.1	1	0	0	1	0
	AC007161.5	1	8	3	9	5													AC003070.2	0	0	0	0	0
	AC007163.3	2	1	0	0	0													AC003071.1	0	0	0	0	0
	AC007163.6	0	0	0	0	1													AC003071.2	0	0	0	0	0
	AC007182.6	7	0	2	28	61													AC003072.1	34	128	69	66	127
	AC007192.6	1	3	3	8	6													AC003075.1	9	11	19	15	12
	AC007193.6	0	1	0	0	0													AC003080.1	0	0	0	0	0
	AC007193.8	3	2	1	2	0													AC003084.1	0	1	0	0	0
	AC007193.9	2	26	1	2	2													AC003087.1	0	0	0	0	0
	AC007204.2	1	2	2	1	0													AC003092.1	7	0	0	0	0
	AC007228.11	18	24	4	13	3													AC003092.2	0	0	0	0	0
	AC007228.9	0	1	87	96	96													AC003098.1	0	0	0	0	0
	AC007246.3	687	1060	753	2192	1627													AC003101.1	1	0	0	0	0
	AC007249.3	0	0	0	0	1													AC003101.2	1	2	5	0	0
	AC007250.4	0	0	0	0	1													AC003101.3	0	0	0	0	0
	AC007255.8	62	242	142	351	475													AC003102.1	100	10	43	76	116
	AC007277.3	45	124	37	38	0													AC003102.2	0	0	0	0	0
	AC007285.6	1	0	4	3	6													AC003659.1	0	0	0	0	0
	AC007285.7	0	0	0	1	0													AC003666.1	0	0	0	0	0
	AC007292.3	20	42	25	50	44													AC003669.1	0	0	0	0	0
	AC007292.4	1	1	2	4	2													AC003681.1	0	0	3	1	0
	AC007292.6	10	21	14	63	30													AC003682.1	0	0	0	0	2
	AC007292.7	0	0	0	3	1													AC003684.1	0	0	0	0	0
	AC007308.7	0	0	1	0	0													AC003685.1	0	0	0	0	0
	AC007319.1	0	0	0	1	1													AC003685.2	0	0	0	0	0
	AC007325.2	3	4	20	2	8													AC003686.1	0	0	0	0	0
	AC007325.4	78	37	48	60	171													AC003687.1	0	0	0	0	0
	AC007326.10	0	0	0	1	1													AC003688.1	0	0	0	0	0
	AC007349.7	0	0	1	0	0													AC003688.2	0	0	0	0	0
	AC007364.1	0	1	0	1	44													AC003956.1	0	0	0	1	0
	AC007365.1	0	0	0	0	2													AC003957.1	0	0	0	0	0
	AC007365.3	1	6	0	2	1													AC003958.1	0	0	0	0	0
	AC007383.3	68	141	57	117	57													AC003958.2	1	3	1	0	71
	AC007383.4	2	30	12	46	9													AC003965.1	3	5	4	6	8
	AC007386.2	3	2	0	5	3													AC003965.2	9	6	9	0	1
	AC007386.4	8	8	1	6	2													AC003973.1	0	0	0	0	0
	AC007389.3	0	0	1	0	0													AC003973.2	0	0	0	0	0
	AC007391.2	5	6	0	14	4													AC003973.3	0	0	0	0	0
	AC007403.2	0	0	0	0	1													AC003975.1	0	0	0	0	0
	AC007405.4	42	69	30	55	19													AC003982.1	0	1	0	0	0
	AC007405.6	635	2157	427	918	369													AC003982.2	0	0	0	0	0
	AC007405.8	0	5	0	0	0													AC003984.1	0	0	0	0	0
	AC007422.1	2	0	0	0	0													AC003985.1	0	0	0	0	0
	AC007461.2	0	0	0	1	0													AC003985.2	0	0	0	0	0
	AC007566.10	5	10	5	3	41													AC003986.1	0	0	3	0	2
	AC007620.3	5	7	4	14	13													AC003986.2	0	0	0	0	2
	AC007679.3	0	1	0	0	0													AC003986.3	0	0	0	0	2
	AC007731.1	1	0	0	0	1													AC003988.1	0	0	0	0	0
	AC007743.1	1	9	0	1	0													AC003989.1	0	0	0	0	0
	AC007750.5	6	0	0	0	0													AC003989.2	0	0	0	0	0
	AC007773.2	86	94	19	138	118													AC003991.1	2	0	3	15	0
	AC007787.2	0	1	0	0	1													AC003991.2	0	0	1	0	0
	AC007879.2	6	3	3	13	24													AC003992.1	0	0	0	0	0
	AC007879.3	0	0	1	0	0													AC004000.1	3	3	2	0	3
	AC007879.5	0	1	1	0	3													AC004004.1	0	0	0	0	0
	AC007906.1	1	1	0	2	1													AC004006.1	0	0	0	0	0
	AC007950.1	0	0	0	0	15													AC004009.1	0	0	0	0	0
	AC007950.2	15	48	5	50	36													AC004009.2	0	0	0	0	0
	AC007966.1	4	1	5	27	1													AC004009.3	0	0	0	0	0
	AC008060.7	0	0	1	0	0													AC004012.1	3	7	0	0	0
	AC008063.2	0	0	0	0	2													AC004014.1	0	0	0	0	0
	AC008063.3	2	1	1	5	4													AC004014.2	0	0	0	0	0
	AC008067.2	0	12	0	1	0													AC004022.1	0	0	0	0	0
	AC008074.1	0	3	0	9	16													AC004022.2	0	0	0	0	0
	AC008074.3	24	58	5	12	72													AC004023.1	0	0	0	0	0
	AC008074.4	0	150	0	72	6													AC004024.1	0	0	1	0	0
	AC008079.10	11	21	35	23	53													AC004034.1	3	0	0	5	1
	AC008088.4	0	0	3	0	0													AC004039.1	0	0	0	0	0
	AC008103.3	0	0	0	0	1													AC004052.1	0	0	0	0	0
	AC008268.1	0	2	0	0	0													AC004053.1	0	0	0	0	0
	AC008269.2	2	3	3	2	5													AC004054.1	0	0	0	0	0
	AC008277.1	0	0	0	2	1													AC004057.1	1	0	0	0	0
	AC008440.10	3	0	1	1	0													AC004062.1	0	0	0	0	0
	AC008440.5	2	0	8	0	5													AC004063.1	0	0	0	0	0
	AC008522.1	3	16	3	5	2													AC004066.1	0	0	0	1	0
	AC008592.8	2	0	0	1	1													AC004066.2	3	0	0	1	1
	AC008686.1	0	0	0	0	1													AC004067.1	0	0	0	0	0
	AC008697.1	0	4	7	1	1													AC004069.1	1	2	44	1	4
	AC008746.12	9	57	28	44	27													AC004069.2	0	0	0	0	0
	AC008746.3	0	1	0	0	1													AC004074.1	0	0	0	0	0
	AC008753.6	6	4	8	5	14													AC004076.1	0	0	1	0	0
	AC008781.7	0	17	5	16	7													AC004076.2	12	11	29	21	38
	AC008937.2	1	0	0	0	0													AC004080.1	372	49	101	11	12
	AC009005.2	579	892	193	1241	1151													AC004080.2	1	6	10	13	4
	AC009014.3	1	7	2	14	119													AC004080.3	0	0	0	0	0
	AC009060.3	1	6	0	0	11													AC004080.4	6	1	0	0	1
	AC009065.4	0	10	4	27	36													AC004080.5	0	0	0	0	0
	AC009120.10	17	17	4	11	21													AC004080.6	0	0	0	0	0
	AC009120.11	6	32	12	9	30													AC004112.1	0	0	0	0	0
	AC009120.4	2	2	2	5	10													AC004129.1	0	0	0	0	0
	AC009120.5	0	0	0	2	0													AC004129.2	0	0	0	0	0
	AC009133.12	94	275	160	508	608													AC004130.1	48	18	43	21	70
	AC009133.15	2	2	0	2	3													AC004134.1	0	0	0	0	0
	AC009133.17	1	0	4	2	2													AC004147.1	0	0	0	0	0
	AC009133.21	21	24	14	39	15													AC004147.2	0	0	0	0	0
	AC009228.1	0	0	0	1	0													AC004147.3	0	0	0	0	0
	AC009236.2	0	1	1	0	0													AC004147.4	0	0	0	0	0
	AC009262.2	3	4	2	5	21													AC004147.5	0	0	0	0	0
	AC009264.1	0	0	4	0	1													AC004148.1	0	0	0	0	0
	AC009299.2	33	8	4	6	3													AC004148.2	0	0	3	1	0
	AC009299.3	258	364	178	0	126													AC004149.1	4	1	0	4	4
	AC009303.1	0	0	0	0	1													AC004156.1	0	1	0	0	8
	AC009313.1	0	0	0	0	1													AC004158.1	0	0	0	0	0
	AC009336.19	0	5	0	0	1													AC004160.1	0	0	0	0	0
	AC009365.4	0	1	0	0	0													AC004160.2	0	0	0	0	0
	AC009403.2	634	1490	418	917	3345													AC004217.1	0	0	0	0	0
	AC009404.2	88	126	129	461	132													AC004217.2	0	0	0	0	0
	AC009410.1	131	0	97	12	28													AC004217.3	0	0	0	0	0
	AC009473.1	6	7	7	5	28													AC004221.1	2	0	0	1	1
	AC009480.3	6	55	8	9	30													AC004223.1	0	0	0	0	0
	AC009487.4	1	1	0	4	0													AC004223.2	2	1	3	0	1
	AC009491.2	0	0	1	0	0													AC004223.3	0	0	0	0	0
	AC009495.2	5	9	3	29	78													AC004223.4	0	4	0	1	1
	AC009495.3	0	2	0	0	0													AC004224.1	0	0	0	1	0
	AC009495.4	0	0	0	0	1													AC004224.2	0	0	0	0	0
	AC009498.1	1	2	0	0	0													AC004231.1	3	14	1	0	3
	AC009501.4	21	27	25	41	84													AC004231.3	0	0	0	0	0
	AC009502.4	1	3	4	30	3													AC004232.1	0	0	0	0	0
	AC009505.2	0	0	1	6	9													AC004232.2	0	0	0	0	0
	AC009505.4	0	1	0	2	0													AC004232.3	16	12	17	0	15
	AC009506.1	98	196	32	465	101													AC004233.1	1	0	0	1	1
	AC009542.2	0	0	0	0	3													AC004233.2	80	83	72	165	22
	AC009948.5	37	53	15	283	15													AC004233.3	22	18	15	80	42
	AC009950.2	0	1	0	4	2													AC004233.4	1	0	0	3	0
	AC009955.8	2	0	0	0	0													AC004241.1	5	8	1	7	4
	AC009961.3	51	57	38	306	101													AC004241.2	0	0	0	1	0
	AC010096.1	0	0	0	4	2													AC004241.3	18	7	2	4	10
	AC010127.3	0	0	22	0	0													AC004241.4	7	2	0	2	1
	AC010132.10	0	0	0	0	1													AC004241.5	1	10	0	0	0
	AC010145.4	0	0	0	1	0													AC004253.1	0	0	0	0	0
	AC010226.4	1	5	1	8	25													AC004253.2	0	0	0	0	0
	AC010287.1	40	49	42	39	174													AC004257.1	0	0	0	0	0
	AC010504.2	1	1	2	4	1													AC004263.1	0	0	0	0	0
	AC010524.2	2	44	27	2	0													AC004263.2	0	2	0	0	1
	AC010524.4	6	10	0	3	25													AC004264.1	6	16	0	2	1
	AC010547.9	1	0	1	5	1													AC004264.2	0	0	4	1	0
	AC010642.1	17	16	16	25	56													AC004381.1	0	0	0	0	0
	AC010649.1	0	0	1	0	0													AC004381.2	0	0	0	0	0
	AC010745.1	1	29	1	5	17													AC004383.1	1	1	2	2	0
	AC010745.4	0	1	0	0	0													AC004386.1	0	0	0	0	0
	AC010746.3	1	1	0	0	2													AC004386.2	0	0	0	0	0
	AC010761.10	3	4	3	10	6													AC004408.1	0	0	0	0	0
	AC010761.13	0	1	0	0	1													AC004408.2	0	0	0	0	0
	AC010761.14	0	0	0	1	0													AC004415.1	0	0	0	0	0
	AC010761.6	1	1	2	8	1													AC004448.1	21	29	17	15	13
	AC010761.8	22	60	37	182	122													AC004448.2	0	0	0	0	0
	AC010761.9	0	1	0	1	0													AC004448.3	0	0	0	0	0
	AC010880.1	0	2	0	0	3													AC004448.4	0	0	0	0	0
	AC010883.5	34	162	14	100	161													AC004448.5	0	0	0	0	0
	AC010884.1	0	3	1	6	1													AC004449.1	1	3	0	0	2
	AC010894.3	66	45	61	253	44													AC004453.1	90	11	8	6	8
	AC010894.5	4	0	7	3	0													AC004453.2	0	30	3	0	4
	AC010907.2	0	0	0	0	1													AC004461.1	0	0	0	0	0
	AC010967.2	0	0	1	0	11													AC004461.2	0	0	2	1	2
	AC010969.1	0	0	0	4	1													AC004466.1	23	23	14	13	12
	AC010974.3	0	2	3	6	1													AC004466.2	0	0	0	2	4
	AC010975.1	0	11	0	1	0													AC004466.3	1	0	0	0	0
	AC010976.2	3	2	0	2	3													AC004467.1	0	0	0	0	0
	AC010983.1	5	0	3	0	3													AC004470.1	0	0	0	0	0
	AC010987.6	0	0	0	0	3													AC004471.1	0	0	0	0	0
	AC011043.1	490	445	53	226	150													AC004471.2	0	0	0	0	0
	AC011243.1	0	0	0	1	0													AC004477.1	5	11	16	11	2
	AC011288.2	0	0	1	1	0													AC004477.2	0	0	0	0	0
	AC011290.4	0	2	0	3	2													AC004477.3	3	2	1	4	9
	AC011294.3	0	0	0	0	16													AC004485.1	0	0	0	0	0
	AC011298.2	12	34	3	106	32													AC004486.1	0	0	0	0	0
	AC011513.4	0	0	1	0	2													AC004490.1	0	0	0	0	0
	AC011523.2	195	16	15	106	6													AC004491.1	0	0	0	0	0
	AC011524.2	1	0	1	1	0													AC004492.1	8	5	9	12	4
	AC011718.2	4	2	3	4	3													AC004494.1	0	0	0	0	2
	AC011747.3	2	4	1	0	5													AC004494.2	0	0	0	0	0
	AC011747.4	159	210	117	16	185													AC004520.1	3	6	1	16	12
	AC011747.6	0	1	0	0	0													AC004522.1	0	0	0	0	0
	AC011893.3	3	0	0	0	0													AC004522.2	0	2	0	0	1
	AC011897.2	0	1	0	0	1													AC004528.1	0	0	0	0	0
	AC011899.10	0	0	0	2	14													AC004528.2	0	2	0	0	1
	AC011997.1	7	34	23	80	44													AC004534.1	0	0	0	0	0
	AC012074.2	2	1	2	3	3													AC004540.1	3	1	3	5	4
	AC012314.8	0	10	2	8	9													AC004540.2	1	1	7	0	2
	AC012358.7	1	2	2	3	3													AC004542.1	0	0	0	0	0
	AC012358.8	0	14	16	9	14													AC004542.2	0	1	0	0	0
	AC012360.4	15	37	5	89	27													AC004543.1	0	1	0	0	1
	AC012360.6	1	1	1	4	3													AC004551.1	0	0	0	0	0
	AC012363.4	23	0	33	5	1													AC004552.1	0	0	0	0	0
	AC012368.1	0	2	0	2	1													AC004554.1	0	0	0	0	0
	AC012442.6	1	5	3	14	6													AC004554.2	0	0	0	1	0
	AC012456.4	1	0	1	0	0													AC004584.1	0	0	0	0	0
	AC012485.2	0	1	1	0	6													AC004584.2	0	0	0	0	0
	AC012494.1	6	5	16	35	79													AC004584.3	1	0	0	0	0
	AC012499.1	0	10	0	0	1184													AC004585.1	60	79	2	1	12
	AC012506.3	0	0	0	2	0													AC004585.2	0	0	0	0	0
	AC012506.4	2	0	2	1	2													AC004590.1	0	0	0	0	0
	AC012507.3	0	0	0	0	1													AC004593.1	53	18	34	0	13
	AC012593.1	0	0	0	0	3													AC004594.1	0	0	0	1	0
	AC012594.1	1	0	0	0	1													AC004596.1	0	0	0	3	1
	AC012668.2	0	0	0	3	0													AC004597.1	0	0	0	1	0
	AC013275.2	0	3	2	1	4													AC004623.1	0	0	0	0	1
	AC013401.2	0	0	0	1	0													AC004637.1	0	0	0	0	0
	AC013436.6	0	2	0	1	0													AC004656.1	1500	1580	526	356	644
	AC013448.1	1	0	3	0	1													AC004672.1	0	0	0	0	0
	AC013461.1	1711	5983	1548	2574	2611													AC004672.2	0	0	0	0	0
	AC013463.2	10	0	94	2	39													AC004674.1	0	0	0	0	0
	AC015691.13	1	3	2	0	2													AC004678.1	9	0	5	8	6
	AC015849.16	0	3	3	3	4													AC004678.2	1	0	0	3	1
	AC015849.19	1	3	0	3	9													AC004686.1	0	0	1	0	0
	AC015849.2	2	0	0	2	2													AC004687.1	14	206	1	0	6
	AC015922.6	7	8	4	6	2													AC004690.1	0	0	0	0	0
	AC015933.2	0	1	0	0	0													AC004690.2	0	0	0	0	0
	AC015936.3	0	0	1	0	0													AC004691.1	0	1	0	0	0
	AC015969.3	0	0	1	0	0													AC004691.2	0	0	0	0	0
	AC015971.2	2	0	0	7	8													AC004692.1	0	0	0	0	0
	AC015987.1	1	5	1	7	11													AC004692.2	0	0	0	0	0
	AC016549.1	308	292	239	154	612													AC004696.1	0	0	0	0	0
	AC016582.2	0	0	0	5	0													AC004696.2	0	0	0	0	0
	AC016629.3	0	56	2	2	4													AC004702.1	0	0	0	0	0
	AC016644.1	0	0	0	2	0													AC004704.1	10	0	0	6	158
	AC016700.2	0	0	0	0	1													AC004706.1	0	1	0	0	0
	AC016700.5	38	186	16	277	346													AC004706.2	0	0	0	0	0
	AC016722.3	0	4	1	3	3													AC004706.3	0	0	0	1	2
	AC016722.4	2	3	0	0	1													AC004706.4	0	3	21	14	9
	AC016723.4	1	3	2	0	2													AC004707.1	0	0	2	5	0
	AC016730.1	33	1	0	7	103													AC004754.1	2	0	0	11	1
	AC016735.1	28	6	13	3	4													AC004771.1	0	0	0	0	0
	AC016735.2	3	0	0	0	5													AC004771.2	0	0	0	0	0
	AC016735.3	1	0	0	4	5													AC004771.3	4	3	1	10	1
	AC016738.4	3	2	3	10	4													AC004771.4	1	2	7	0	1
	AC016745.3	1	3	0	1	0													AC004771.5	1	0	1	4	1
	AC016751.3	0	0	0	1	0													AC004775.1	2	0	0	6	12
	AC016768.1	0	0	0	1	0													AC004777.1	2	1	0	0	0
	AC016831.7	90	260	76	203	663													AC004784.1	0	0	0	0	0
	AC016907.3	1	2	4	6	3													AC004790.1	0	0	0	0	0
	AC016912.3	1	1	0	1	0													AC004790.2	0	0	0	0	0
	AC016995.3	0	0	1	0	4													AC004792.1	0	0	0	0	0
	AC017002.1	1	1	0	1	2													AC004801.1	0	0	0	0	0
	AC017002.2	7	11	5	28	5													AC004801.2	14	2	0	0	1
	AC017006.2	0	0	0	0	1													AC004801.3	3	1	0	1	1
	AC017048.1	0	1	0	0	0													AC004801.4	0	0	0	0	0
	AC017060.1	1	0	0	0	0													AC004801.5	0	0	0	0	0
	AC017074.2	31	147	16	117	36													AC004801.6	4	7	13	5	3
	AC017101.10	0	1	1	0	0													AC004801.7	0	0	0	0	0
	AC017104.2	0	1	0	0	1													AC004803.1	3	12	2	7	0
	AC018359.1	132	5	61	111	128													AC004805.1	0	1	0	1	2
	AC018359.3	0	0	0	1	0													AC004805.2	0	0	0	0	0
	AC018462.2	1	0	0	7	2													AC004805.3	0	0	2	0	0
	AC018647.3	0	0	0	0	1													AC004808.1	0	0	0	0	0
	AC018737.3	0	4	0	3	7													AC004808.2	0	0	0	0	0
	AC018742.1	0	1	0	0	0													AC004812.1	0	0	0	0	0
	AC018766.4	1	6	1	12	13													AC004812.2	110	114	38	46	88
	AC018766.6	0	2	0	0	0													AC004815.1	0	0	0	0	0
	AC018799.1	0	0	0	0	1													AC004816.1	87	23	11	35	67
	AC018816.3	18	5	8	8	13													AC004816.2	1	0	0	2	1
	AC018890.6	423	2	233	61	0													AC004817.1	0	0	2	0	0
	AC019117.1	1	0	1	0	3													AC004817.2	0	0	0	0	0
	AC019117.2	1	0	0	0	4													AC004817.3	0	0	0	0	1
	AC019172.2	1	1	0	0	0													AC004817.4	0	0	0	0	0
	AC019181.2	1	0	3	0	3													AC004824.1	0	2	0	0	1
	AC019186.1	1	1	0	4	5													AC004825.1	0	0	0	0	0
	AC019330.1	2	10	0	2	24													AC004825.2	1	0	0	0	5
	AC019349.5	0	0	0	2	0													AC004828.1	0	0	0	0	0
	AC020571.3	1	10	1	11	4													AC004830.1	0	0	0	0	0
	AC020594.5	2	0	4	14	3													AC004832.1	0	0	0	0	0
	AC020743.2	0	0	1	0	0													AC004832.2	0	0	0	0	0
	AC020956.3	0	1	0	0	0													AC004832.3	0	0	0	0	0
	AC021188.4	0	1	0	2	0													AC004832.4	0	1	0	0	0
	AC021218.2	217	392	173	933	2945													AC004832.5	0	2	0	1	1
	AC021224.1	1	6	3	48	31													AC004832.6	1	1	0	0	1
	AC022007.5	15	16	2	41	80													AC004834.1	4	14	2	9	4
	AC022154.7	1	0	3	5	7													AC004835.1	0	0	2	0	0
	AC022182.1	30	13	0	19	35													AC004835.2	0	0	0	0	0
	AC022182.3	2	1	0	2	3													AC004836.1	0	0	0	0	0
	AC022201.4	6	5	3	1	53													AC004837.1	0	0	0	0	0
	AC022201.5	15	19	7	5	0													AC004837.2	29	2	4	4	0
	AC023115.2	0	0	0	2	5													AC004837.3	0	0	0	0	0
	AC023481.1	6	10	3	15	4													AC004839.1	1	3	0	0	2
	AC023590.1	57	90	32	116	393													AC004840.1	0	1	3	0	1
	AC024028.1	2	0	0	0	0													AC004840.2	0	0	0	0	0
	AC024560.2	29	42	25	76	139													AC004846.1	0	5	0	0	0
	AC024592.12	4	40	6	12	16													AC004846.2	13	8	5	36	35
	AC024592.9	0	0	50	2	3													AC004847.1	1	1	0	0	0
	AC024704.2	0	0	0	6	0													AC004852.1	0	0	0	0	0
	AC025016.1	1	0	0	0	0													AC004852.2	0	0	0	0	0
	AC025171.1	4	3	3	40	38													AC004852.3	0	0	0	0	0
	AC025335.1	28	68	82	51	226													AC004853.1	0	0	0	0	0
	AC025918.2	0	0	1	0	0													AC004853.2	0	0	0	0	0
	AC026167.1	0	3	0	1	11													AC004854.1	0	0	0	0	0
	AC026188.1	0	0	0	2	1													AC004854.2	2	0	1	5	8
	AC026202.3	14	19	6	10	4													AC004858.1	0	0	0	0	0
	AC026248.1	0	0	0	0	1													AC004862.1	0	0	0	0	0
	AC026471.6	32	88	6	52	302													AC004865.1	0	0	0	0	0
	AC027119.1	0	1	0	0	63													AC004865.2	2	3	5	6	3
	AC027601.1	0	2	0	4	7													AC004866.1	0	0	0	0	0
	AC034110.1	0	0	1	0	0													AC004866.2	0	0	0	0	0
	AC034187.2	0	0	1	6	5													AC004869.1	0	0	0	0	0
	AC034243.1	44	11	9	12	8													AC004869.2	0	0	0	0	0
	AC046143.3	16	43	29	23	220													AC004870.1	0	0	0	0	0
	AC053503.4	9	20	3	17	12													AC004870.2	0	1	0	10	0
	AC058791.1	318	376	308	310	752													AC004870.3	0	0	0	0	0
	AC060834.3	0	0	0	3	0													AC004870.4	0	0	2	0	0
	AC061961.2	0	5	0	0	14													AC004872.1	0	0	0	0	0
	AC061992.2	20	1	21	6	3													AC004875.1	0	0	0	1	0
	AC062017.1	217	155	48	547	210													AC004877.1	0	3	0	5	1
	AC062028.1	2	1	0	3	0													AC004877.2	8	13	15	19	5
	AC062029.1	43	64	24	57	149													AC004882.1	0	0	0	0	0
	AC064829.1	0	0	1	0	0													AC004882.2	0	0	0	0	0
	AC064834.1	2694	254	3925	114	28829													AC004884.1	0	0	0	0	0
	AC064834.2	19	0	4	1	3													AC004884.2	0	0	0	0	0
	AC064834.3	0	0	1	0	4													AC004888.1	0	0	0	0	0
	AC064865.1	0	1	0	0	0													AC004889.1	5	2	0	17	0
	AC067956.1	0	0	0	2	0													AC004890.1	0	2	1	0	0
	AC067968.3	3	0	0	1	0													AC004890.2	400	185	106	186	177
	AC067969.2	0	3	0	0	0													AC004890.3	0	0	0	0	0
	AC068134.8	0	0	0	1	1													AC004893.1	0	0	0	0	0
	AC068138.1	2	0	0	1	1													AC004893.2	14	17	4	32	19
	AC068196.1	0	0	0	3	5													AC004895.1	0	0	4	0	0
	AC068282.3	2	5	17	127	54													AC004898.1	0	0	0	0	0
	AC068286.1	0	0	0	1	0													AC004899.1	0	0	0	0	0
	AC068492.1	0	1	0	1	0													AC004899.2	0	0	0	0	0
	AC068499.10	13	1	4	8	7													AC004906.1	0	1	0	0	0
	AC068533.7	0	0	1	1	0													AC004908.1	0	0	0	0	0
	AC068538.4	0	0	0	1	0													AC004908.2	0	4	32	2	1
	AC068580.6	0	1	1	1	2													AC004908.3	2	5	3	2	4
	AC068580.7	25	5	28	30	1													AC004910.1	0	0	0	0	0
	AC068831.10	23	40	16	36	24													AC004911.1	0	0	0	0	0
	AC068831.15	0	3	1	3	0													AC004917.1	2	1	0	0	0
	AC068831.16	7	28	3	15	12													AC004918.1	19	28	18	132	16
	AC068831.3	0	0	0	1	0													AC004918.3	12	12	31	104	8
	AC068831.6	3	6	2	5	16													AC004920.1	0	0	0	0	0
	AC068858.1	0	0	1	0	2													AC004921.1	1	0	1	0	2
	AC069277.2	50	191	25	16	709													AC004922.1	0	0	0	0	0
	AC069363.1	0	0	1	0	0													AC004923.1	4	5	23	14	2
	AC069368.3	0	0	1	0	0													AC004923.2	0	0	0	0	0
	AC069513.4	84	23	36	110	128													AC004923.3	0	0	0	0	0
	AC072062.1	7	16	1	101	3													AC004923.4	18	3	3	4	5
	AC072062.3	0	3	0	5	0													AC004924.1	0	0	1	0	0
	AC073046.25	1	4	1	2	7													AC004925.1	0	0	0	1	0
	AC073072.5	0	0	0	0	1													AC004930.1	0	0	0	0	0
	AC073115.7	2	0	3	0	0													AC004936.1	0	0	0	0	0
	AC073130.3	0	0	0	2	0													AC004938.1	0	0	0	0	0
	AC073133.1	4	15	4	1	14													AC004941.1	0	0	0	0	0
	AC073133.2	0	12	0	3	9													AC004941.2	0	0	0	0	0
	AC073254.1	2	0	1	0	5													AC004943.1	1	0	6	7	1
	AC073257.2	0	1	5	2	9													AC004943.2	71	79	59	27	54
	AC073283.4	197	725	106	491	194													AC004943.3	3	0	0	0	1
	AC073283.7	5	36	137	26	130													AC004944.1	0	0	0	0	0
	AC073284.4	0	0	0	30	3													AC004945.1	0	0	0	0	0
	AC073316.1	0	0	0	1	0													AC004946.1	0	0	0	0	0
	AC073316.2	0	0	0	1	0													AC004947.1	1	1	0	0	2
	AC073321.4	1	0	1	5	1													AC004947.2	0	0	0	0	0
	AC073333.8	0	1	1	1	2													AC004948.1	0	0	0	0	5
	AC073342.12	3	4	1	2	9													AC004951.1	2	0	2	5	2
	AC073343.13	0	0	1	5	6													AC004951.2	7	3	1	6	6
	AC073641.2	1	8	1	9	8													AC004951.3	0	0	2	0	0
	AC073657.1	4	3	1	7	7													AC004951.4	12	4	2	2	4
	AC073834.3	0	0	0	1	0													AC004965.1	0	0	0	0	0
	AC073842.19	0	2	0	0	2													AC004967.1	40	32	12	45	44
	AC073934.6	1	3	2	7	13													AC004969.1	0	0	0	0	0
	AC073957.15	1	3	0	1	3													AC004972.1	0	0	0	0	0
	AC074011.2	0	0	0	1	4													AC004973.1	1	0	0	0	1
	AC074117.10	302	542	782	698	537													AC004975.1	0	0	0	0	0
	AC074183.4	0	79	6	2	11													AC004975.2	7	2	0	1	2
	AC074212.6	6	9	5	13	29													AC004980.1	45	22	31	73	48
	AC074289.1	78	76	14	52	107													AC004980.2	8	3	11	1	2
	AC074363.1	0	0	0	0	6													AC004980.3	0	0	1	0	0
	AC074391.1	0	0	0	0	3													AC004980.4	0	0	0	0	5
	AC078883.3	3	6	3	42	37													AC004982.1	15	4	7	10	10
	AC078883.4	7	10	7	40	28													AC004982.2	30	12	23	76	41
	AC078941.1	1	3	0	9	27													AC004986.1	0	0	0	0	0
	AC079135.1	55	27	2	128	0													AC004987.1	0	0	0	0	0
	AC079145.4	1	2	1	4	2													AC004987.2	7	5	7	14	9
	AC079305.10	36	27	10	55	61													AC004987.3	0	0	0	0	0
	AC079354.3	1	3	2	5	5													AC004987.4	0	0	0	0	0
	AC079354.5	31	57	13	41	100													AC004988.1	0	0	0	0	0
	AC079466.1	0	1	3	3	3014													AC004990.1	3	0	1	1	20
	AC079586.1	0	0	0	6	0													AC004994.1	0	0	0	0	0
	AC079610.2	0	1	0	1	0													AC004997.1	0	0	0	0	0
	AC079742.4	3	5	0	4	2													AC005000.1	0	1	2	0	1
	AC079767.4	1	0	0	0	0													AC005000.2	0	0	0	0	0
	AC079776.1	3	3	1	1	0													AC005002.1	0	0	0	0	0
	AC079779.6	1	0	0	0	0													AC005002.2	0	0	0	0	0
	AC079779.7	0	0	0	3	0													AC005005.1	0	1	0	0	0
	AC079807.2	16	20	16	53	42													AC005005.2	0	0	0	0	0
	AC079807.4	1	1	0	0	0													AC005005.3	0	2	0	5	0
	AC079922.3	160	262	75	392	348													AC005005.4	7	3	3	3	13
	AC079988.3	0	0	0	3	0													AC005006.1	0	0	0	0	3
	AC083843.1	61	154	66	96	222													AC005008.1	0	0	0	0	0
	AC083843.2	2	8	0	9	19													AC005008.2	0	0	0	0	0
	AC083949.1	1	2	1	6	8													AC005009.1	0	0	0	1	0
	AC084082.3	1	0	0	0	0													AC005009.2	0	0	0	1	3
	AC084149.1	0	2	0	0	0													AC005011.1	0	0	0	0	0
	AC084149.2	1	4	5	23	19													AC005013.1	0	0	0	3	0
	AC084219.4	4	38	4	91	11													AC005014.1	0	1	0	1	0
	AC084809.2	31	102	14	144	106													AC005014.2	6	1	0	3	1
	AC084809.3	24	24	5	71	129													AC005014.3	0	0	0	0	0
	AC087294.2	6	8	16	14	31													AC005017.1	0	0	0	0	0
	AC087430.1	0	0	0	0	1													AC005019.1	0	0	0	0	0
	AC087491.2	0	9	4	5	6													AC005019.2	0	0	0	0	0
	AC087499.10	0	0	0	1	0													AC005020.1	0	0	0	0	0
	AC090154.1	0	0	0	1	2													AC005020.2	0	0	0	0	0
	AC090286.4	0	0	0	0	1													AC005021.1	1	5	0	0	0
	AC090498.1	5006	16836	20620	15888	16924													AC005033.1	0	0	0	0	0
	AC090505.4	0	0	1	1	75													AC005034.1	0	0	0	0	0
	AC090505.6	1	1	1	1	1													AC005034.2	1	0	0	0	1
	AC090587.5	17	30	9	51	58													AC005034.3	162	203	336	97	125
	AC090616.2	56	467	26	193	92													AC005034.4	0	0	0	0	0
	AC091132.1	0	0	1	0	0													AC005034.5	9	7	6	11	10
	AC091133.1	0	0	0	0	1													AC005035.1	1	0	0	0	2
	AC091153.4	0	0	0	0	1													AC005037.1	3	3	1	3	1
	AC091199.1	0	1	0	0	0													AC005040.1	0	0	0	0	0
	AC091633.3	6	15	12	9	1													AC005041.1	0	1	0	1	1
	AC091729.9	168	978	722	541	837													AC005041.2	0	0	0	1	0
	AC091801.1	5	0	0	2	0													AC005041.3	9	11	14	7	9
	AC091814.3	3	0	1	0	0													AC005042.1	4	2	1	0	1
	AC091878.1	0	0	0	0	1													AC005042.2	0	0	0	0	0
	AC092159.2	0	3	0	2	3													AC005042.3	0	0	0	0	0
	AC092171.2	7	12	5	5	4													AC005046.1	5	4	6	14	15
	AC092171.4	2	1	1	3	4													AC005050.1	6	4	0	0	0
	AC092198.1	1	4	2	2	9													AC005052.1	0	1	0	0	0
	AC092295.4	2	0	2	3	3													AC005056.1	0	0	2	0	0
	AC092301.3	7	2	13	11	6													AC005062.1	4	3	4	0	7
	AC092415.1	9	3	11	6	5													AC005064.1	0	0	0	0	0
	AC092431.3	1	0	0	0	0													AC005066.1	0	0	0	0	0
	AC092580.3	0	0	0	1	0													AC005070.1	0	0	0	0	0
	AC092614.2	5	17	0	15	7													AC005070.2	0	0	0	0	0
	AC092620.3	2	1	0	10	2													AC005070.3	2	3	12	4	7
	AC092625.1	0	0	0	1	0													AC005072.1	0	0	0	0	0
	AC092635.1	2	0	0	0	15													AC005076.1	3	1	3	8	14
	AC092652.1	0	0	0	1	0													AC005077.1	0	0	0	1	0
	AC092660.1	0	0	0	1	0													AC005077.2	3	0	0	0	0
	AC092669.3	11	13	36	61	187													AC005077.3	0	0	0	0	0
	AC092718.1	0	0	0	1	0													AC005077.4	105	41	2	107	26
	AC092835.2	2	6	9	69	0													AC005082.1	0	0	0	0	0
	AC092839.3	0	0	0	1	4													AC005083.1	61	44	29	14	35
	AC092839.4	0	0	0	0	4													AC005084.1	0	0	0	0	0
	AC092881.1	1	0	1	0	2													AC005086.1	0	0	0	0	0
	AC093110.3	0	0	0	2	2													AC005086.2	0	0	0	0	0
	AC093159.1	4	0	1	9	9													AC005086.3	0	0	0	0	0
	AC093323.3	167	1937	787	951	1212													AC005086.4	0	0	0	0	0
	AC093375.1	57	0	41	142	115													AC005088.1	0	0	0	0	0
	AC093382.1	3	7	4	16	6													AC005089.1	8	7	13	15	0
	AC093388.3	131	48	58	353	51													AC005090.1	0	0	0	0	0
	AC093495.4	20	14	13	63	61													AC005091.1	0	0	2	0	1
	AC093585.6	9	1	0	1	2													AC005094.1	0	0	0	0	0
	AC093609.1	10	4	1	11	18													AC005096.1	0	0	0	0	0
	AC093620.5	2	4	4	2	8													AC005099.1	0	0	0	0	0
	AC093627.10	1	7	3	8	3													AC005102.1	0	0	0	0	0
	AC093627.9	2	62	24	141	15													AC005104.1	0	0	0	1	0
	AC093642.3	9	10	4	71	11													AC005104.2	0	0	0	0	0
	AC093673.5	283	343	121	341	2347													AC005105.1	0	0	0	0	0
	AC093690.1	0	1	0	0	1													AC005144.1	0	0	0	3	0
	AC093702.1	0	0	0	1	0													AC005150.1	0	0	2	0	0
	AC093732.1	2	6	18	14	14													AC005154.1	283	254	152	305	291
	AC093802.1	0	0	1	0	1													AC005154.2	0	0	0	1	0
	AC093818.1	36	41	11	86	65													AC005154.3	9	3	1	12	4
	AC093901.1	17	36	16	45	153													AC005154.4	2	0	3	0	0
	AC096579.13	0	0	0	2	0													AC005154.5	0	0	0	1	0
	AC096649.2	2	0	0	1	0													AC005154.6	0	0	0	0	0
	AC096649.3	0	1	0	0	0													AC005156.1	0	0	0	0	0
	AC096670.3	0	1	1	0	0													AC005160.1	0	0	0	0	0
	AC096772.6	49	56	47	135	53													AC005162.1	0	0	0	0	0
	AC097381.1	0	8	2	1	6													AC005162.2	0	0	0	0	0
	AC097461.4	0	0	0	0	1													AC005162.3	1	24	1	29	0
	AC097467.2	0	0	0	0	1													AC005165.1	0	3	7	0	1
	AC097468.4	1	1	3	1	7													AC005165.2	0	0	0	0	0
	AC097499.1	21	0	0	0	0													AC005176.1	0	0	0	1	0
	AC097662.2	1	18	6	14	4													AC005176.2	0	0	0	0	0
	AC097721.2	6	19	10	43	48													AC005178.1	0	0	0	0	0
	AC097724.3	31	47	20	56	122													AC005180.1	0	0	0	0	0
	AC098617.1	0	0	1	0	0													AC005180.2	0	0	0	0	0
	AC098820.2	0	2	0	2	2													AC005181.1	0	0	0	0	0
	AC098820.4	3	9	3	12	5													AC005183.1	0	0	0	0	0
	AC098823.3	0	1	0	1	4													AC005185.1	0	0	0	0	0
	AC098828.2	0	3	0	0	4													AC005186.1	0	0	0	2	0
	AC098872.3	0	0	0	2	1													AC005189.1	0	0	0	0	1
	AC098973.1	5	0	0	8	0													AC005191.1	0	0	0	0	0
	AC098973.2	163	0	414	1492	895													AC005197.1	0	0	0	0	0
	AC099342.1	16	0	8	3	1													AC005208.1	0	0	0	0	0
	AC099344.2	0	0	1	0	0													AC005209.1	0	0	0	0	0
	AC099344.3	1	1	0	8	6													AC005220.1	1	0	1	0	0
	AC099552.3	0	9	0	5	0													AC005224.1	10	3	1	3	7
	AC099552.4	0	1	0	0	4													AC005224.2	0	0	0	0	0
	AC099684.1	0	0	0	0	1													AC005224.3	0	3	2	0	0
	AC099850.1	25	66	21	105	79													AC005224.4	0	2	5	1	1
	AC100830.3	1	13	11	12	18													AC005225.1	0	0	0	0	0
	AC100830.4	2	16	5	6	31													AC005225.2	0	1	2	0	0
	AC100830.5	6	14	8	3	7													AC005225.3	0	1	1	1	1
	AC102948.2	0	0	1	2	2													AC005225.4	0	0	0	0	0
	AC104076.3	0	0	0	0	5													AC005225.5	4	7	3	4	0
	AC104088.1	1	4	0	19	105													AC005229.1	0	0	0	0	0
	AC104134.2	0	0	1	1	0													AC005229.2	0	0	0	2	0
	AC104135.2	0	5	7	6	28													AC005229.3	0	0	0	0	0
	AC104532.4	30	49	48	79	122													AC005229.4	35	22	6	53	18
	AC104534.2	1	31	157	289	24													AC005230.1	0	0	0	0	0
	AC104653.1	11	5	18	60	23													AC005234.1	0	0	0	0	0
	AC104654.2	0	0	0	0	3													AC005237.1	0	0	0	0	0
	AC104655.3	3	4	0	0	3													AC005237.2	0	0	0	0	0
	AC104667.3	328	749	167	679	578													AC005242.1	0	0	0	0	0
	AC104820.2	1	0	0	2	0													AC005244.1	3	0	3	3	1
	AC104984.4	0	0	1	0	0													AC005244.2	0	0	0	0	0
	AC105052.2	0	0	0	2	0													AC005252.1	0	0	0	0	0
	AC105053.3	0	0	1	0	2													AC005252.2	0	0	0	0	0
	AC105339.1	4	0	8	0	2													AC005252.3	0	0	0	0	0
	AC105402.4	0	0	0	0	23													AC005253.1	0	4	0	0	0
	AC105760.2	28	47	36	114	32													AC005253.2	0	5	0	0	0
	AC105760.3	0	3	0	3	1													AC005255.1	2	1	6	4	1
	AC106053.1	1	2	0	0	0													AC005256.1	44	2	1	1	22
	AC106801.1	0	0	0	0	2													AC005258.1	0	0	0	0	0
	AC106873.4	0	0	0	1	1													AC005261.1	16	32	24	8	14
	AC106900.6	1	3	0	4	12													AC005261.2	641	1142	1017	435	889
	AC107057.1	0	0	0	3	0													AC005261.3	0	0	0	0	6
	AC107079.1	0	0	0	1	0													AC005261.4	77	84	198	50	99
	AC107081.5	11	24	19	28	16													AC005261.5	0	0	0	0	0
	AC107218.3	0	0	0	1	0													AC005261.6	0	0	0	0	0
	AC108004.3	0	2	0	2	3													AC005262.1	0	0	0	0	0
	AC108051.2	0	0	1	1	0													AC005262.2	1	0	0	0	8
	AC108051.3	0	0	0	0	1													AC005264.1	0	0	0	0	0
	AC108142.1	1	0	0	0	0													AC005274.1	0	0	0	0	0
	AC108488.4	21	112	15	53	31													AC005277.1	0	0	0	0	0
	AC108868.6	0	2	1	1	2													AC005277.2	0	0	0	0	0
	AC108925.1	0	0	0	0	1													AC005280.1	3	4	3	10	4
	AC108938.5	4	0	5	0	6													AC005281.1	0	0	0	1	0
	AC109333.10	0	1	0	0	0													AC005288.1	5	9	5	20	14
	AC109642.1	0	0	0	1	0													AC005291.1	0	0	0	0	0
	AC110615.1	1	12	0	10	23													AC005291.2	0	0	0	0	0
	AC110769.3	0	0	0	1	1													AC005294.1	0	0	0	0	0
	AC112518.3	0	0	0	0	1													AC005296.1	0	0	0	0	0
	AC112715.2	1	0	0	0	0													AC005297.1	0	0	0	0	0
	AC112721.1	0	0	0	3	0													AC005297.2	0	0	0	0	0
	AC113189.5	188	283	148	339	427													AC005297.3	0	0	0	0	0
	AC113404.1	0	8	2	5	14													AC005300.1	0	0	3	0	0
	AC113617.1	5	1	0	174	7													AC005301.1	0	0	0	0	0
	AC114271.2	53	111	28	182	220													AC005303.1	0	0	0	0	0
	AC114730.2	0	0	0	0	1													AC005304.1	0	0	0	0	0
	AC114730.3	0	1	2	10	31													AC005304.2	0	0	0	0	0
	AC114730.5	0	0	0	0	1													AC005304.3	0	0	0	0	0
	AC114730.7	1	5	1	6	2													AC005306.1	48	30	18	3	48
	AC114730.8	0	4	3	0	4													AC005307.1	15	6	1	281	1
	AC114752.1	0	0	0	0	1													AC005323.1	0	0	0	0	0
	AC114763.1	0	0	0	0	2													AC005323.2	0	0	0	0	0
	AC114765.1	0	0	1	0	0													AC005324.1	0	0	0	0	0
	AC114765.2	0	1	1	0	0													AC005324.2	0	0	0	0	0
	AC114776.3	0	0	1	3	2													AC005324.3	1	0	0	0	7
	AC114803.3	47	6	0	2	1													AC005324.4	0	0	1	0	0
	AC114812.8	1	3	0	1	1													AC005324.5	2	2	0	0	0
	AC115522.3	0	1	0	0	0													AC005324.6	0	0	0	0	0
	AC116035.1	1	0	0	0	0													AC005326.1	0	0	0	0	0
	AC116366.5	5	0	9	1	2													AC005329.1	0	5	11	30	1
	AC116366.6	0	3	3	10	1													AC005329.2	0	0	0	0	0
	AC116614.1	0	0	2	0	0													AC005329.3	1	1	0	0	0
	AC118754.4	77	34	1	67	15													AC005330.1	0	0	0	0	0
	AC123023.1	445	31	306	257	175													AC005332.1	1	4	5	2	5
	AC124057.5	0	0	0	0	1													AC005332.10	1	5	21	2	7
	AC124312.1	0	0	0	1	0													AC005332.2	0	0	0	0	0
	AC124861.1	0	4	3	3	1													AC005332.3	0	2	0	0	0
	AC124944.3	0	1	1	7	2													AC005332.4	0	0	0	0	0
	AC128709.2	0	0	0	0	1													AC005332.5	3	14	38	1	8
	AC128709.3	0	1	4	0	1													AC005332.6	23	53	17	30	26
	AC128709.4	0	0	1	0	2													AC005332.7	1	37	53	1	18
	AC129492.1	0	0	0	1	1													AC005332.8	102	177	129	158	170
	AC129492.6	3	15	27	7	16													AC005332.9	422	1074	365	532	490
	AC129778.2	1	1	7	0	1													AC005336.1	8	3	51	0	5
	AC130469.2	1	0	0	0	0													AC005336.2	0	0	0	0	0
	AC131056.3	2	1	6	4	0													AC005336.3	0	0	3	0	1
	AC131263.1	4	0	2	1	2													AC005339.1	1	1	1	2	2
	AC133528.2	36	70	42	72	51													AC005341.1	0	0	0	0	0
	AC133644.2	5	19	7	33	14													AC005342.1	0	1	0	0	0
	AC133785.1	1	2	3	4	5													AC005342.2	0	0	0	0	0
	AC135050.5	0	0	0	0	1													AC005344.1	0	0	0	0	0
	AC136616.1	1	0	0	0	1													AC005345.1	0	0	0	0	0
	AC137723.5	0	0	0	1	0													AC005351.1	0	0	0	0	0
	AC137932.4	14	38	22	49	66													AC005355.1	0	0	0	0	0
	AC137932.6	3	0	0	5	2													AC005355.2	0	2	0	0	0
	AC137934.1	44	93	146	43	106													AC005357.1	0	0	0	0	0
	AC138035.2	0	2	2	2	1													AC005357.2	0	0	0	0	0
	AC138969.4	40	27	40	42	46													AC005358.1	0	0	0	0	0
	AC139099.5	0	0	0	0	6													AC005358.2	0	0	0	0	0
	AC139099.6	0	0	0	0	1													AC005363.1	49	51	477	88	81
	AC139887.4	1	3	0	0	2													AC005363.2	1	5	0	0	1
	AC140481.8	0	0	0	1	0													AC005377.1	0	0	0	0	0
	AC140725.4	13	7	2	14	4													AC005379.1	0	0	0	0	0
	AC140912.1	5	14	23	30	149													AC005381.1	0	0	1	3	0
	AC141928.1	17	431	2	6	0													AC005383.1	0	0	0	0	0
	AC141930.2	0	0	0	1	0													AC005387.1	0	0	0	0	0
	AC142119.1	1	46	1	26	54													AC005387.2	0	0	0	0	0
	AC142293.3	15	56	162	146	297													AC005391.1	2	0	7	5	4
	AC142472.6	105	81	127	378	170													AC005392.1	0	0	0	0	0
	AC142528.1	53	123	28	168	127													AC005392.2	208	61	5	73	169
	AC144449.1	5	18	8	139	87													AC005392.3	0	0	0	0	0
	AC144450.2	0	0	2	3	44													AC005393.1	4	8	18	1	7
	AC144568.2	1	0	0	0	0													AC005394.1	0	0	0	0	0
	AC144652.1	77	313	62	296	916													AC005394.2	4	1	0	47	5
	AC144831.1	1	13	5	55	45													AC005410.1	0	0	0	0	0
	AC144831.3	0	3	2	32	19													AC005410.2	0	0	0	0	0
	AC144835.1	10	0	47	128	1													AC005412.1	2	1	2	1	0
	AC144836.1	2	3	0	0	2													AC005412.2	0	0	0	0	0
	AC145110.1	2	1	2	3	3													AC005412.3	0	0	0	0	0
	AC145124.2	15	39	19	55	66													AC005476.1	0	0	0	0	0
	AC145212.2	73	172	158	32	130													AC005476.2	12	14	31	18	10
	AC145212.4	7	9	8	1	12													AC005479.1	0	0	0	0	0
	AC145343.2	26	54	46	77	67													AC005479.2	3	1	34	3	7
	AC147651.4	0	0	0	3	0													AC005479.3	0	4	24	3	3
	AC147651.5	0	0	0	1	0													AC005480.1	0	0	0	0	0
	AC159540.1	52	287	300	574	200													AC005480.2	0	0	0	0	0
	AC159540.2	1	1	0	1	0													AC005481.1	0	7	0	0	0
	AC195454.1	0	0	0	3	10													AC005482.1	0	0	0	0	0
	AC226118.1	1	5	7	11	4													AC005486.1	0	0	0	0	0
	AC234582.1	0	0	0	0	1													AC005487.1	0	0	0	0	1
	AC240274.1	31	141	74	191	143													AC005495.1	0	0	0	0	0
	AC241377.2	0	6	2	17	1													AC005498.1	0	0	0	0	0
	AC241585.2	10	58	10	18	1													AC005498.2	2	2	0	0	0
	AC243756.1	0	1	0	1	0													AC005498.3	5	2	1	0	0
	AC245100.1	133	454	98	594	258													AC005514.1	0	0	0	0	0
	AC253572.1	2	28	31	8	5													AC005515.1	0	0	0	0	0
	ACAA1	2708	5227	1412	5864	9910													AC005517.1	0	0	0	0	0
	ACAA2	1987	8384	995	13682	5662													AC005517.2	0	0	0	0	0
	ACACA	741	1453	1004	2704	1529													AC005518.1	0	0	0	0	0
	ACACB	217	210	191	63	555													AC005518.2	0	0	0	0	0
	ACAD10	230	418	217	387	1339													AC005519.1	0	0	0	0	0
	ACAD11	11	11	5	9	35													AC005519.2	90	35	109	17	43
	ACAD8	389	1364	171	755	662													AC005520.1	0	0	2	1	0
	ACAD9	594	1216	434	576	2257													AC005520.2	67	5	7	5	31
	ACADM	601	2920	293	1102	2554													AC005520.3	1	1	0	0	1
	ACADS	728	1306	467	228	1751													AC005520.4	0	0	0	0	0
	ACADSB	505	544	304	579	388													AC005520.5	0	2	0	0	0
	ACADVL	3809	6906	4576	6134	11550													AC005521.1	0	0	0	0	0
	ACAP1	82	71	52	128	50													AC005522.1	0	0	0	0	0
	ACAP2	1002	2412	1168	1553	2528													AC005522.2	0	0	0	0	0
	ACAP3	580	1792	564	1425	1673													AC005523.1	0	0	0	1	1
	ACAT1	1665	5656	950	2059	3389													AC005523.2	0	0	3	0	0
	ACAT2	3330	14153	1963	4683	11423													AC005524.1	0	0	0	0	0
	ACBD3	921	2741	2042	3003	4543													AC005529.1	0	0	0	0	0
	ACBD4	282	310	101	337	480													AC005531.1	0	0	0	0	0
	ACBD5	835	992	459	1399	3024													AC005532.1	9	2	9	5	2
	ACBD6	1241	4424	1773	4854	5726													AC005532.2	5	2	4	1	1
	ACBD7	9	24	4	3	20													AC005534.1	1	0	0	9	12
	ACCS	49	303	63	34	51													AC005534.2	0	0	0	0	0
	ACD	742	2523	826	1686	1404													AC005537.1	0	5	0	0	9
	ACE	274	32	376	34	60													AC005538.1	0	0	0	0	0
	ACE2	263	45	2	209	281													AC005538.2	0	0	0	0	0
	ACER2	5	7	5	13	45													AC005539.1	0	0	0	0	0
	ACER3	554	1870	405	1466	795													AC005540.1	1	3	3	1	5
	ACHE	5	95	17	35	260													AC005544.1	0	0	0	0	0
	ACIN1	1368	3501	1211	2441	2998													AC005544.2	0	0	0	0	0
	ACKR2	3	12	3	14	19													AC005546.1	0	0	5	3	2
	ACKR3	0	48	5	13	0													AC005549.1	0	0	0	0	0
	ACKR4	4	2	1	7	10													AC005550.1	0	0	0	0	0
	ACLY	2872	6055	2757	5864	4830													AC005550.2	0	0	0	0	0
	ACMSD	0	0	0	0	5													AC005550.3	51	29	30	20	198
	ACO1	418	1440	452	801	1282													AC005551.1	20	1	0	20	0
	ACO2	907	3433	1411	2863	4881													AC005552.1	0	0	0	0	0
	ACOT1	5	28	12	4	21													AC005559.1	0	0	0	0	0
	ACOT11	486	1513	1208	1989	2183													AC005562.1	0	0	0	0	0
	ACOT13	4277	10411	1317	9869	6645													AC005562.2	0	0	0	1	0
	ACOT2	125	132	49	90	187													AC005578.1	1	0	2	0	1
	ACOT4	58	322	126	342	144													AC005580.1	0	0	0	20	0
	ACOT6	0	0	1	0	0													AC005586.1	4	39	21	106	2
	ACOT7	1752	3275	1192	2265	4292													AC005586.2	0	1	0	1	2
	ACOT8	1421	3053	887	3386	3130													AC005587.1	0	0	0	0	0
	ACOT9	1029	1896	505	855	1773													AC005588.1	0	0	0	0	0
	ACOX1	1271	2093	1707	4715	2417													AC005592.1	3	1	0	2	1
	ACOX2	403	899	583	408	43													AC005593.1	2	0	2	1	0
	ACOX3	93	495	189	280	206													AC005597.1	0	0	0	0	0
	ACOXL	2	7	7	16	31													AC005606.1	0	3	0	0	1
	ACP1	8175	21062	8624	16998	22867													AC005606.2	0	2	1	0	1
	ACP2	411	907	422	988	882													AC005609.1	0	0	0	0	0
	ACP5	18	60	60	73	806													AC005609.2	0	0	0	0	0
	ACP6	106	1075	825	1677	1472													AC005609.3	0	0	0	0	0
	ACP7	1	4	5	2	1													AC005609.4	1	0	0	0	0
	ACPP	82	183	10	1	1163													AC005609.5	0	0	0	0	0
	ACPT	1	1	1	1	2													AC005614.1	0	0	0	1	0
	ACR	146	311	51	467	107													AC005614.2	0	0	0	0	0
	ACRBP	5	6	3	14	16													AC005616.1	0	0	0	0	0
	ACRC	19	54	29	32	25													AC005618.1	21	2	1	3	29
	ACRV1	0	0	0	1	1													AC005618.2	1	2	0	0	3
	ACSBG1	6	11	7	11	16													AC005618.3	0	0	0	0	0
	ACSBG2	0	3	0	0	0													AC005618.4	0	0	0	0	0
	ACSF2	354	690	635	987	1250													AC005622.1	1	0	0	0	1
	ACSF3	669	2111	1239	1144	1472													AC005625.1	0	0	0	0	0
	ACSL1	497	2594	929	701	3512													AC005632.1	0	1	0	0	0
	ACSL3	1877	6695	4046	3290	5232													AC005632.2	18	5	31	4	2
	ACSL4	936	799	1146	469	517													AC005632.3	0	0	0	0	0
	ACSL5	3642	12305	2959	6007	7755													AC005632.4	1	0	0	0	0
	ACSL6	2150	286	1639	2144	550													AC005668.1	0	0	0	0	0
	ACSM1	1	26	1	1	20													AC005670.1	4	0	0	0	1
	ACSM2A	0	0	1	0	0													AC005670.2	0	0	0	0	0
	ACSM2B	0	0	0	2	0													AC005674.1	0	0	1	0	0
	ACSM3	284	1553	159	255	783													AC005674.2	23	15	13	22	50
	ACSM5	0	0	0	3	0													AC005682.1	0	0	0	0	0
	ACSM6	0	0	0	0	1													AC005691.1	0	0	0	0	0
	ACSS1	182	595	403	1848	128													AC005692.1	0	0	0	0	0
	ACSS2	2223	7734	1511	4534	4979													AC005692.2	0	0	0	0	0
	ACSS3	0	38	1	0	29													AC005695.1	0	0	0	0	0
	ACTA1	0	1	2	3	7													AC005695.2	0	0	0	0	0
	ACTA2	5	1	1	12	39													AC005695.3	2	0	0	0	0
	ACTA2-AS1	1	4	3	10	1													AC005696.1	3	16	0	15	7
	ACTB	77678	138162	78593	71673	189230													AC005696.2	0	0	0	1	1
	ACTBL2	0	0	0	3	1													AC005696.3	0	0	0	2	1
	ACTC1	0	0	0	0	2													AC005696.4	23	3	2	6	6
	ACTG1	80353	67576	62413	233961	121606													AC005697.1	0	0	2	0	1
	ACTG2	1	2	0	2	6													AC005697.2	0	0	0	0	0
	ACTL10	109	908	120	1804	826													AC005699.1	4	2	2	0	1
	ACTL6A	1809	3786	1744	1817	2892													AC005702.1	0	0	0	0	0
	ACTL7B	0	0	0	2	0													AC005702.2	0	0	0	0	0
	ACTL8	6	244	1	17	60													AC005702.3	0	0	0	0	0
	ACTN1	3779	6603	2882	3715	7942													AC005702.4	0	0	0	0	0
	ACTN1-AS1	16	20	1	12	27													AC005702.5	0	0	0	0	0
	ACTN2	0	0	2	2	1													AC005703.1	0	0	0	0	0
	ACTN3	0	2	2	3	2													AC005703.2	0	0	0	0	0
	ACTN4	11259	15948	20136	32936	24332													AC005703.3	0	0	0	0	0
	ACTR10	1081	2168	990	1714	1999													AC005703.4	0	1	1	0	0
	ACTR1A	1412	1914	882	2262	1745													AC005703.5	0	0	0	0	0
	ACTR1B	1937	3034	829	1979	2429													AC005703.6	0	0	0	0	0
	ACTR2	6124	9983	6246	12631	10565													AC005722.1	0	0	0	0	0
	ACTR3	3709	5747	3358	11374	7276													AC005722.2	0	0	0	0	0
	ACTR3B	358	905	271	398	2323													AC005722.3	0	1	0	0	0
	ACTR3C	212	606	119	548	804													AC005725.1	0	0	4	0	1
	ACTR5	319	551	368	998	526													AC005726.1	0	0	0	0	0
	ACTR6	452	1250	523	539	932													AC005726.2	13	10	9	3	19
	ACTR8	324	871	395	457	728													AC005726.3	0	0	0	0	0
	ACTRT2	0	0	0	1	0													AC005726.4	20	18	6	7	23
	ACTRT3	27	150	42	21	148													AC005726.5	0	1	0	0	0
	ACVR1	161	186	127	362	296													AC005726.6	0	0	0	0	0
	ACVR1B	696	1675	780	1621	517													AC005730.1	0	0	1	0	0
	ACVR1C	49	5	97	137	311													AC005730.2	0	1	0	0	1
	ACVR2A	209	842	150	634	632													AC005730.3	1	0	0	0	1
	ACVR2B	497	354	187	474	378													AC005736.1	0	2	0	0	1
	ACVR2B-AS1	31	25	9	15	35													AC005736.2	0	1	0	0	0
	ACVRL1	13	223	133	54	563													AC005736.3	0	0	0	0	0
	ACY1	193	401	165	188	251													AC005740.1	0	0	0	0	0
	ACY3	112	568	59	103	485													AC005740.2	0	0	0	0	0
	ACYP1	1656	3310	1943	2289	3106													AC005740.3	0	0	0	0	0
	ACYP2	488	1302	409	1667	849													AC005740.4	5	3	4	3	8
	ADA	366	317	317	342	74													AC005741.1	0	0	0	0	0
	ADAD1	0	0	0	2	0													AC005746.1	0	0	0	0	1
	ADAL	237	730	163	1264	467													AC005746.2	0	0	0	1	0
	ADAM10	1036	3178	894	2457	3356													AC005746.3	0	0	0	1	0
	ADAM11	1	18	8	11	9													AC005753.1	1	0	1	3	1
	ADAM12	0	4	2	18	44													AC005757.1	0	0	0	0	0
	ADAM15	1079	2786	1775	1819	5267													AC005758.1	0	0	0	0	0
	ADAM17	696	1216	1053	1944	1736													AC005759.1	0	0	0	0	0
	ADAM18	0	1	0	2	1													AC005771.1	0	0	0	0	0
	ADAM19	316	90	2324	2393	641													AC005772.1	0	0	0	0	0
	ADAM2	2	0	0	0	0													AC005774.1	0	0	0	0	0
	ADAM20	4	4	0	6	22													AC005775.1	3	4	7	7	1
	ADAM20P1	5	4	1	15	12													AC005776.1	0	0	1	2	1
	ADAM21	0	0	1	2	1													AC005776.2	0	0	0	0	0
	ADAM22	9	37	6	78	288													AC005777.1	0	0	0	0	0
	ADAM23	0	0	3	7	199													AC005779.1	0	0	1	0	0
	ADAM28	0	0	6	5	1													AC005779.2	0	0	0	0	0
	ADAM29	0	0	0	1	1													AC005785.1	0	1	0	0	1
	ADAM30	0	0	0	1	0													AC005785.2	6	2	10	2	15
	ADAM32	132	155	55	26	127													AC005786.1	0	0	0	0	0
	ADAM33	0	0	0	2	0													AC005786.2	0	0	0	0	0
	ADAM8	45	57	58	102	38													AC005786.3	23	3	1	11	13
	ADAM9	2026	1554	1838	1184	2243													AC005786.4	0	0	0	0	0
	ADAMTS1	1	1	0	1	5													AC005789.1	0	0	6	0	0
	ADAMTS10	0	0	1	1	0													AC005790.1	0	0	0	0	0
	ADAMTS12	0	0	2	2	1													AC005796.1	0	0	0	0	0
	ADAMTS13	17	99	87	34	85													AC005798.1	0	0	0	0	0
	ADAMTS14	25	4	15	33	2													AC005808.1	0	0	0	0	0
	ADAMTS15	0	0	5	0	1													AC005821.1	0	0	0	0	0
	ADAMTS16	0	0	0	4	2													AC005822.1	2	1	2	0	2
	ADAMTS17	73	23	80	58	3													AC005823.1	0	0	0	0	0
	ADAMTS18	2	1	1	0	1													AC005823.2	0	0	0	0	0
	ADAMTS19	9	11	0	2	0													AC005828.1	0	0	0	0	0
	ADAMTS2	2	0	1	0	0													AC005828.2	0	0	0	0	0
	ADAMTS20	0	0	4	0	6													AC005828.3	0	0	0	0	0
	ADAMTS3	0	0	0	0	1													AC005828.4	0	0	0	0	0
	ADAMTS4	0	2	3	3	2													AC005828.5	0	0	0	0	0
	ADAMTS5	0	0	0	0	2													AC005828.6	0	0	0	1	0
	ADAMTS6	0	1	1	20	21													AC005828.7	0	0	0	0	0
	ADAMTS7	0	1	4	2	48													AC005829.1	6	3	2	5	7
	ADAMTS8	0	1	0	1	0													AC005829.2	0	0	0	1	3
	ADAMTS9	24	36	24	3	11													AC005831.1	61	21	3	0	9
	ADAMTS9-AS2	0	6	3	3	0													AC005832.1	0	0	0	0	0
	ADAMTSL1	0	19	0	0	34													AC005832.2	0	0	0	0	0
	ADAMTSL2	40	102	25	115	42													AC005832.3	0	0	0	0	0
	ADAMTSL3	1	4	3	2	9													AC005832.4	0	0	0	0	0
	ADAMTSL4	28	26	110	35	12													AC005833.1	0	0	0	0	0
	ADAMTSL5	135	92	61	259	252													AC005833.2	53	61	8	33	9
	ADAP1	1401	2554	3370	5123	2159													AC005833.3	0	0	0	0	0
	ADAP2	10	10	53	8	98													AC005833.4	0	0	0	0	0
	ADAR	1068	3150	1894	6316	4889													AC005837.1	3	6	0	12	10
	ADARB1	69	200	50	216	63													AC005837.2	0	0	0	0	0
	ADARB2	0	0	4	1	0													AC005837.3	0	0	0	0	0
	ADARB2-AS1	0	1	47	3	1													AC005838.1	0	0	0	0	0
	ADAT1	403	1801	465	1411	1491													AC005838.2	0	0	0	0	0
	ADAT2	570	849	1266	737	1459													AC005839.1	6	8	31	8	33
	ADAT3	52	219	32	111	266													AC005840.1	0	0	0	0	0
	ADCK1	229	549	207	357	417													AC005840.2	0	0	0	0	0
	ADCK2	690	1776	437	602	4458													AC005840.3	41	20	2	9	9
	ADCK3	532	2274	1044	1153	2043													AC005840.4	0	0	0	0	0
	ADCK4	486	1236	442	795	837													AC005840.5	1	12	0	0	9
	ADCK5	489	1190	185	735	1491													AC005841.1	1	10	2	0	3
	ADCY1	1	225	24	10	1													AC005841.2	0	1	0	3	1
	ADCY10	5	3	17	7	26													AC005842.1	0	0	0	0	0
	ADCY2	2	2	4	26	18													AC005845.1	0	0	0	0	0
	ADCY3	340	1086	1192	480	1150													AC005856.1	0	0	0	0	0
	ADCY4	19	38	81	41	80													AC005858.1	5	30	1	40	0
	ADCY5	0	1	0	3	24													AC005858.2	0	0	0	0	0
	ADCY6	547	1483	753	545	955													AC005858.3	0	0	0	0	0
	ADCY7	42	84	121	45	329													AC005858.4	0	0	0	0	0
	ADCY9	119	52	108	24	125													AC005863.1	0	0	0	0	0
	ADD1	840	3083	1420	2552	2484													AC005865.1	1	1	0	0	1
	ADD2	0	4	2	25	127													AC005865.2	0	9	0	0	1
	ADD3	3687	10128	1868	5120	7996													AC005868.1	0	0	0	0	0
	ADGB	0	3	0	0	271													AC005871.1	0	0	0	0	0
	ADGRA1	0	0	4	0	0													AC005871.2	0	0	0	0	0
	ADGRA2	1	6	23	17	49													AC005884.1	0	0	0	0	0
	ADGRA3	546	1943	733	1041	1402													AC005884.2	0	0	0	0	0
	ADGRB1	3	3	1	14	7													AC005885.1	0	0	0	0	0
	ADGRB2	18	25	63	11	256													AC005899.1	0	1	3	0	3
	ADGRD1	2	3	51	11	5													AC005899.2	0	0	0	0	0
	ADGRD2	3	1	4	5	11													AC005899.3	0	0	0	0	0
	ADGRE1	1	0	10	4	0													AC005899.4	0	0	0	0	0
	ADGRE2	61	56	344	306	8													AC005899.5	0	0	0	1	1
	ADGRE3	2	0	1	2	2													AC005899.6	0	4	2	1	15
	ADGRE5	1804	1859	1312	4555	2176													AC005899.7	2	4	1	0	17
	ADGRF1	4	8	65	76	1156													AC005899.8	0	0	3	0	0
	ADGRF2	3	8	2	7	6													AC005901.1	0	0	0	0	0
	ADGRF3	19	17	11	12	11													AC005906.1	0	0	0	0	0
	ADGRF4	66	35	89	563	388													AC005906.2	0	0	0	0	0
	ADGRF5	0	0	0	1	2													AC005908.1	0	0	0	0	0
	ADGRG1	2298	5851	3915	5701	3011													AC005908.2	0	0	0	0	0
	ADGRG2	0	0	0	19	63													AC005909.1	0	0	0	0	0
	ADGRG3	2	3	2	1	1													AC005911.1	3	3	5	1	6
	ADGRG5	17	43	76	11	99													AC005912.1	8	8	9	3	13
	ADGRG6	57	4	63	126	300													AC005912.2	0	0	0	0	0
	ADGRG7	21	6	0	28	3													AC005915.1	0	0	0	0	0
	ADGRL1	959	1204	709	519	2500													AC005920.1	4	4	0	7	12
	ADGRL2	0	2	0	6	1													AC005920.2	0	0	3	0	0
	ADGRL3	92	8	14	157	3													AC005920.3	2	2	0	0	2
	ADGRV1	151	22	23	17	24													AC005920.4	0	0	0	0	0
	ADH1B	0	0	0	0	1													AC005921.1	0	0	0	0	0
	ADH1C	15	48	0	3	208													AC005921.2	0	0	0	0	0
	ADH4	14	7	0	0	4													AC005921.3	3	1	4	0	3
	ADH5	2439	4177	1527	4328	5336													AC005943.1	0	0	0	0	0
	ADH6	17	96	6	0	35													AC005943.2	0	1	0	0	0
	ADHFE1	2	11	1	2	0													AC005944.1	0	5	0	0	0
	ADI1	1688	7602	1703	6729	7794													AC005951.1	0	0	0	0	0
	ADIPOR1	1555	3038	2461	8087	6251													AC005951.2	0	0	0	0	0
	ADIPOR2	1288	1754	1891	1977	2780													AC005954.1	5	9	21	2	10
	ADIRF	21203	20434	93076	53676	78950													AC005954.2	0	0	0	0	0
	ADK	1358	2860	947	2704	3775													AC005962.1	0	0	0	0	0
	ADM	318	600	122	1601	3364													AC005962.2	0	0	4	1	7
	ADM2	54	92	436	136	363													AC005972.1	0	0	0	0	0
	ADM5	109	145	81	53	234													AC005972.2	0	0	0	0	0
	ADNP	2031	5331	2776	5458	5218													AC005972.3	0	0	0	0	0
	ADNP-AS1	37	404	31	126	145													AC005972.4	0	0	0	0	0
	ADNP2	429	1250	476	1049	667													AC005993.1	0	1	14	8	0
	ADO	507	824	707	881	816													AC005996.1	0	0	0	0	0
	ADORA1	16	12	14	55	44													AC005996.2	0	0	0	0	0
	ADORA2A	0	0	0	0	1													AC005999.1	1	0	0	0	0
	ADORA2A-AS1	6	3	5	4	5													AC006001.1	0	0	1	0	1
	ADORA2B	817	987	1815	619	1871													AC006001.2	13	20	8	151	7
	ADORA3	0	1	0	0	3													AC006001.3	317	354	327	452	350
	ADPGK	548	2695	905	1459	1985													AC006001.4	0	0	0	0	0
	ADPGK-AS1	1	1	3	0	8													AC006003.1	0	0	0	0	0
	ADPRH	15	38	32	90	77													AC006004.1	0	0	0	0	0
	ADPRHL1	111	95	91	69	77													AC006006.1	0	0	0	0	0
	ADPRHL2	430	1356	574	881	1670													AC006007.1	0	0	0	0	0
	ADPRM	182	304	194	390	345													AC006011.1	0	0	0	0	0
	ADRA1A	0	0	1	0	0													AC006011.2	0	0	0	0	0
	ADRA1B	1	7	0	2	0													AC006012.1	0	0	0	0	0
	ADRA1D	1	4	23	6	4													AC006013.1	0	0	0	0	0
	ADRA2A	11	830	0	36	23													AC006015.1	0	0	0	0	0
	ADRA2B	1	5	6	4	6													AC006017.1	4	0	1	9	1
	ADRA2C	228	3891	46	54	2													AC006019.1	0	0	0	0	4
	ADRB1	4	32	79	1	57													AC006019.2	0	0	0	0	0
	ADRB2	88	3	80	79	32													AC006019.3	0	0	0	0	0
	ADRB3	0	0	2	1	0													AC006020.1	0	0	0	0	0
	ADRBK1	2357	3718	1620	3322	2828													AC006022.1	0	0	0	0	0
	ADRBK2	102	156	104	274	394													AC006023.1	0	0	0	0	0
	ADRM1	6221	17284	5935	16284	19015													AC006023.2	0	2	0	0	2
	ADSL	1539	5286	1259	3555	3442													AC006026.1	0	0	0	0	0
	ADSS	1371	3184	2266	4759	5687													AC006026.2	0	0	0	0	0
	ADSSL1	17	58	44	30	113													AC006026.3	3	0	1	0	0
	ADTRP	1	18	1	3	40													AC006027.1	2	3	1	14	8
	AE000661.50	0	0	1	0	0													AC006028.1	0	0	0	0	0
	AE000662.92	4	0	4	2	1													AC006030.1	0	2	0	1	3
	AE000662.93	12	16	45	7	5													AC006033.1	0	1	0	1	0
	AEBP1	0	9	19	5	14													AC006033.2	0	0	0	0	0
	AEBP2	494	1233	724	753	1003													AC006037.1	0	0	0	0	0
	AEN	367	1207	492	758	772													AC006037.2	0	0	0	0	0
	AES	7640	9569	3222	10103	9202													AC006041.1	0	0	0	0	0
	AF001548.5	4	3	12	4	33													AC006042.1	0	0	0	0	0
	AF011889.2	0	1	4	2	12													AC006042.2	0	0	0	0	0
	AF011889.5	1	0	1	0	0													AC006042.3	4	2	16	2	2
	AF015262.2	3	0	0	5	1													AC006042.4	0	1	1	0	0
	AF038458.5	0	2	0	0	0													AC006055.1	0	0	0	0	0
	AF064858.10	1	0	0	0	0													AC006058.1	0	0	74	0	0
	AF064858.11	2	5	3	1	4													AC006058.2	0	0	0	0	0
	AF064858.6	55	875	113	142	713													AC006058.3	0	0	5	0	1
	AF064858.7	0	29	0	0	3													AC006058.4	0	0	0	0	0
	AF064858.8	21	391	53	602	180													AC006059.1	1	0	1	0	1
	AF064860.7	0	1	1	1	1													AC006063.1	0	0	0	0	0
	AF121898.3	1	0	0	3	1													AC006063.2	0	0	0	0	0
	AF127577.10	0	1	0	1	0													AC006064.1	0	0	0	0	0
	AF127577.12	1	5	3	2	2													AC006064.2	0	5	0	3	3
	AF127577.8	268	1	131	212	1438													AC006064.3	0	4	0	6	1
	AF127936.3	0	0	0	0	2													AC006064.4	15	95	9	13	14
	AF127936.7	22	46	10	21	76													AC006064.5	0	0	0	0	0
	AF127936.9	49	112	22	54	58													AC006065.1	0	0	0	0	0
	AF129408.17	6	47	3	24	40													AC006065.2	0	0	0	0	0
	AF131215.8	0	16	9	15	0													AC006065.3	0	0	0	0	0
	AF131216.1	1	11	4	14	0													AC006065.4	0	0	0	0	0
	AF131217.1	1	1	0	4	0													AC006065.5	0	0	0	0	0
	AF146191.4	2	8	0	23	4													AC006065.6	0	0	0	0	0
	AF165138.7	1	0	0	0	0													AC006070.1	2	1	0	0	0
	AF186192.1	3	0	0	0	3													AC006076.1	0	0	0	0	0
	AF196970.3	0	1	0	1	0													AC006077.1	0	0	0	0	0
	AF196972.9	13	39	11	14	5													AC006077.2	22	27	10	15	49
	AF213884.2	41	32	13	86	52													AC006111.1	0	0	0	0	0
	AF230666.2	0	0	0	1	1													AC006111.2	4	8	0	7	3
	AF240627.2	2	0	0	0	2													AC006111.3	0	0	0	0	2
	AFAP1	378	1983	584	1628	1318													AC006115.1	1	0	0	0	0
	AFAP1-AS1	0	1	0	2	1													AC006115.2	0	0	0	0	0
	AFAP1L1	4	9	57	0	11													AC006115.3	0	0	0	0	0
	AFAP1L2	26	51	112	73	72													AC006116.1	1	0	0	0	0
	AFF1	224	632	205	938	2063													AC006116.10	0	0	0	0	0
	AFF2	0	0	0	8	2													AC006116.2	0	0	0	0	0
	AFF3	0	5	0	0	0													AC006116.3	0	0	0	0	0
	AFF4	1164	2112	514	2532	2512													AC006116.4	0	0	0	0	0
	AFG3L2	1157	4102	3118	3396	6250													AC006116.5	0	0	0	1	0
	AFMID	712	1194	755	2143	1239													AC006116.6	0	0	0	0	0
	AFP	3	357	0	222	114													AC006116.7	1	0	0	0	0
	AFTPH	868	2659	1260	2673	2621													AC006116.8	0	2	2	0	6
	AGA	257	657	457	499	841													AC006116.9	0	0	0	0	0
	AGAP1	606	1859	989	1313	1764													AC006120.1	0	0	0	0	0
	AGAP14P	0	0	1	1	0													AC006122.1	0	0	0	0	0
	AGAP2	22	4	2	33	24													AC006128.1	5	7	5	2	3
	AGAP2-AS1	266	150	29	221	165													AC006130.1	0	0	0	0	0
	AGAP3	662	2319	671	876	3438													AC006130.2	0	0	0	0	0
	AGAP4	221	305	224	499	213													AC006133.1	0	0	0	0	0
	AGAP5	56	56	58	115	72													AC006141.1	0	0	0	0	1
	AGAP6	147	371	335	264	377													AC006144.1	0	0	0	0	0
	AGAP9	111	104	122	239	174													AC006145.1	0	0	0	0	0
	AGBL1	0	0	1	6	20													AC006146.1	0	0	0	0	0
	AGBL2	30	25	10	52	37													AC006148.1	0	0	0	0	0
	AGBL3	9	82	37	24	84													AC006148.2	0	0	0	0	0
	AGBL4	0	0	6	17	0													AC006150.1	0	0	0	0	0
	AGBL5	579	803	424	1758	1639													AC006153.1	0	0	0	0	0
	AGBL5-AS1	5	13	8	77	30													AC006157.1	12	8	4	0	0
	AGER	94	54	46	64	50													AC006158.1	0	0	0	0	0
	AGFG1	1158	3137	1603	2893	2989													AC006159.1	0	0	0	0	0
	AGFG2	240	452	276	349	1494													AC006159.2	0	0	0	0	0
	AGGF1	856	2419	651	1992	1966													AC006160.1	0	0	0	2	0
	AGK	270	527	262	244	1011													AC006160.2	0	0	0	0	0
	AGL	496	1193	371	1167	1281													AC006195.1	0	0	0	0	0
	AGMAT	463	2866	531	1218	3829													AC006197.1	0	0	0	0	0
	AGMO	1064	106	556	6	6													AC006199.1	0	0	0	0	0
	AGPAT1	1499	1075	974	3078	1648													AC006205.1	0	0	0	0	0
	AGPAT2	3625	16111	7524	8453	11456													AC006205.2	0	0	0	0	0
	AGPAT3	1199	2076	552	1291	1044													AC006206.1	0	0	0	0	0
	AGPAT4	60	2	24	11	61													AC006206.2	0	12	0	0	37
	AGPAT5	441	1845	1249	1065	1783													AC006207.1	1	0	0	0	0
	AGPS	1031	1447	1059	1719	1095													AC006210.1	0	0	0	0	0
	AGR2	12118	597	25032	11861	32881													AC006210.2	0	0	0	0	0
	AGR3	96	1	39	86	10026													AC006213.1	2	7	0	2	8
	AGRN	1051	1881	663	972	2625													AC006213.2	5	0	2	1	17
	AGRP	0	0	1	0	0													AC006213.3	0	0	0	0	3
	AGT	46	219	125	251	41													AC006213.4	2	5	0	0	10
	AGTPBP1	101	616	205	148	605													AC006213.5	0	1	0	0	1
	AGTR1	0	1	0	0	0													AC006213.6	7	14	13	9	9
	AGTRAP	686	1684	563	1209	2867													AC006236.1	0	0	0	0	0
	AGXT	28	760	10	147	734													AC006237.1	0	1	0	0	0
	AGXT2	1	0	0	0	2													AC006238.1	0	1	2	3	0
	AHCTF1	608	2015	739	1853	2083													AC006249.1	0	1	0	0	0
	AHCY	11337	14183	8130	39100	22829													AC006252.1	16	18	5	10	12
	AHCYL1	2087	4517	1895	4422	4934													AC006254.1	3	1	2	6	4
	AHCYL2	209	205	81	198	657													AC006254.2	0	0	0	0	0
	AHDC1	147	283	132	186	741													AC006254.3	0	0	0	0	0
	AHI1	1027	1643	1874	2714	3592													AC006262.1	1	1	12	0	21
	AHNAK	2076	1218	2105	4878	7313													AC006262.2	0	1	0	0	1
	AHNAK2	64	35	92	79	178													AC006262.3	0	0	0	0	2
	AHR	742	1621	1567	686	1246													AC006262.4	0	0	0	0	0
	AHRR	200	201	182	533	96													AC006269.1	0	0	0	2	0
	AHSA1	2651	6759	2158	2920	4798													AC006270.1	0	0	0	0	0
	AHSA2	842	1531	589	1166	908													AC006270.2	0	0	0	0	0
	AHSG	0	15	5	0	1													AC006270.3	0	0	0	0	0
	AHSP	0	1	0	0	1													AC006272.1	0	0	1	1	0
	AICDA	0	1	0	0	2													AC006272.2	0	0	2	0	1
	AIDA	824	1601	2231	3473	2985													AC006273.1	6	10	9	0	9
	AIF1	0	4	0	0	25													AC006277.1	0	0	0	0	0
	AIF1L	70	983	186	153	804													AC006288.1	0	0	0	0	0
	AIFM1	1492	4130	1316	1463	2817													AC006296.1	0	0	0	0	0
	AIFM2	777	3567	991	1688	2842													AC006296.2	0	0	0	0	0
	AIFM3	647	1835	1095	750	4314													AC006299.1	0	3	0	3	0
	AIG1	1963	2357	5411	10327	3888													AC006305.1	0	0	0	0	0
	AIM1	641	831	1758	1263	2465													AC006305.2	0	0	0	0	0
	AIM1L	144	289	295	760	548													AC006305.3	0	0	0	0	0
	AIMP1	3177	10779	6093	8905	8133													AC006326.1	0	0	0	0	0
	AIMP2	1628	6854	2987	3432	3962													AC006328.1	0	0	0	0	0
	AIP	1610	3859	1001	2795	2490													AC006328.2	0	0	0	0	0
	AIPL1	2	1	2	1	2													AC006329.1	21	78	51	150	169
	AIRE	11	1	2	6	14													AC006329.2	0	0	0	0	0
	AIRN	1	1	0	3	4													AC006330.1	3	2	3	5	3
	AJ011932.1	8	2	3	3	0													AC006333.1	0	0	0	0	0
	AJ239322.1	1	0	0	1	1													AC006333.2	127	55	152	271	134
	AJAP1	0	0	1	0	0													AC006335.1	0	0	0	0	0
	AJUBA	429	1144	1124	1076	1055													AC006335.2	0	0	0	0	0
	AK1	3711	12178	3513	3717	8125													AC006335.3	0	0	0	0	0
	AK2	3576	8738	3610	5194	12873													AC006338.1	0	0	0	0	0
	AK3	2573	13666	2268	7348	11944													AC006338.2	0	0	0	0	0
	AK4	1027	342	1504	1138	696													AC006349.1	0	0	0	0	0
	AK5	2	3	0	0	1													AC006355.1	0	0	0	0	0
	AK6	2018	5021	1500	2747	5148													AC006355.2	0	0	0	0	0
	AK7	28	98	24	28	45													AC006357.1	0	0	0	0	0
	AK8	7	10	5	23	7													AC006362.1	0	0	0	0	0
	AK9	210	571	308	575	375													AC006363.1	0	0	0	0	0
	AKAP1	2081	5786	3122	7911	6709													AC006366.1	0	0	0	0	0
	AKAP10	306	507	756	489	607													AC006369.1	0	0	1	0	0
	AKAP11	784	1856	2218	1668	2385													AC006369.2	1	0	0	0	0
	AKAP12	90	7	39	2	37													AC006372.1	0	0	0	1	0
	AKAP13	510	2226	423	1991	2904													AC006372.2	0	0	0	4	0
	AKAP14	2	9	6	1	6													AC006372.3	2	0	0	0	0
	AKAP17A	1505	2130	1846	1463	1700													AC006372.4	0	0	0	0	0
	AKAP2	3	8	15	8	10													AC006378.1	0	0	0	0	0
	AKAP3	10	18	0	15	24													AC006378.2	6	3	2	21	8
	AKAP4	1	3	6	1	0													AC006380.1	0	0	0	0	0
	AKAP5	26	129	52	254	97													AC006386.1	0	0	0	0	0
	AKAP6	30	22	8	37	21													AC006386.2	0	0	0	0	0
	AKAP7	139	68	116	498	1931													AC006387.1	0	0	0	0	0
	AKAP8	617	1705	1317	1515	1892													AC006390.1	0	0	0	0	0
	AKAP8L	888	2184	2686	1640	2238													AC006427.1	0	0	0	0	0
	AKAP9	1879	5355	1718	4226	13932													AC006435.1	0	2	0	0	0
	AKIP1	831	1991	922	1233	2185													AC006435.2	2	0	0	2	0
	AKIRIN1	1484	2203	1008	3354	3110													AC006435.3	0	0	0	0	0
	AKIRIN2	1301	4005	929	2476	2119													AC006435.4	0	0	0	0	0
	AKNA	115	844	263	122	927													AC006435.5	0	0	0	0	0
	AKNAD1	66	737	139	414	32													AC006441.1	0	0	0	0	0
	AKR1A1	2925	13647	1727	3487	5818													AC006441.2	0	0	0	0	0
	AKR1B1	1199	14	191	102	239													AC006441.3	0	0	0	0	0
	AKR1B10	435	599	25	1	21288													AC006441.4	0	0	0	0	0
	AKR1B15	0	1	0	1	35													AC006441.5	0	0	0	0	0
	AKR1C1	108	411	229	630	1187													AC006445.1	0	0	0	0	0
	AKR1C2	105	340	105	622	767													AC006445.2	0	0	0	0	0
	AKR1C3	5909	9867	3509	6046	2861													AC006449.1	0	0	0	0	0
	AKR1C4	186	75	46	5	4													AC006449.2	9	10	11	1	19
	AKR1D1	0	4	1	1	6													AC006449.3	0	1	0	1	0
	AKR1E2	119	86	83	0	182													AC006449.5	20	10	10	28	12
	AKR7A2	2170	4905	940	1863	5564													AC006449.6	59	65	21	45	157
	AKR7A3	675	1251	335	479	1641													AC006449.7	1	0	2	1	0
	AKT1	1686	3178	1087	2105	2463													AC006450.1	0	0	0	0	0
	AKT1S1	1352	3236	816	5135	3448													AC006450.2	0	0	0	0	0
	AKT2	1298	2143	1299	2368	2852													AC006450.3	0	0	0	0	0
	AKT3	1	1	5	1	0													AC006453.1	0	0	0	0	0
	AKTIP	435	1275	510	1516	1741													AC006453.2	60	48	84	39	56
	AL022341.3	13	7	6	32	10													AC006453.3	0	0	0	0	0
	AL022344.5	0	1	0	0	3													AC006453.4	0	0	0	0	0
	AL022344.7	1	2	0	0	0													AC006453.5	0	0	0	0	0
	AL022476.2	2	1	1	6	4													AC006455.1	0	0	0	0	0
	AL022578.1	2	2	1	4	4													AC006455.2	0	0	0	0	0
	AL023806.1	2	3	3	6	3													AC006455.3	0	0	0	0	0
	AL035610.2	2	5	0	0	2													AC006455.4	0	0	0	0	0
	AL049794.1	33	198	90	245	251													AC006455.5	0	0	0	0	0
	AL109761.5	2	0	0	0	3													AC006455.6	0	0	0	0	0
	AL109927.1	1	0	0	1	0													AC006455.7	0	0	0	0	0
	AL121578.2	0	1	0	0	4													AC006455.8	0	0	0	0	0
	AL132709.8	0	0	0	0	1													AC006457.1	0	0	0	0	0
	AL133245.2	73	93	30	112	196													AC006458.1	0	0	0	0	0
	AL133493.2	21	10	203	37	14													AC006460.1	0	0	0	0	3
	AL157902.3	0	0	1	1	0													AC006460.2	21	3	0	2	4
	AL161668.5	15	27	5	0	8													AC006461.1	0	0	0	0	0
	AL162151.4	1	0	0	1	0													AC006463.1	0	0	0	0	0
	AL162759.1	2	228	31	199	2													AC006463.2	0	0	0	0	0
	AL163953.2	44	364	106	192	16													AC006466.1	0	0	0	0	0
	AL354822.1	121	209	294	65	219													AC006480.1	0	0	0	0	0
	AL354828.1	1	0	3	0	0													AC006480.2	5	8	14	3	5
	AL354828.2	0	0	0	3	1													AC006482.1	0	0	0	0	0
	AL356289.1	0	1	0	0	0													AC006483.1	0	0	0	0	0
	AL356585.2	0	31	5	5	2													AC006483.2	3	0	1	2	0
	AL357140.1	0	0	0	1	0													AC006484.1	0	0	0	0	0
	AL358852.1	24	63	4	51	75													AC006486.1	0	0	0	0	0
	AL360294.1	0	0	0	2	3													AC006486.2	3	2	0	4	4
	AL365181.2	16	39	32	110	51													AC006487.1	0	0	0	0	0
	AL365202.1	0	1	0	0	1													AC006487.2	0	0	0	0	0
	AL450992.2	1	3	4	6	8													AC006499.1	0	0	0	0	0
	AL513523.2	1	3	1	4	4													AC006499.2	0	0	0	0	0
	AL589743.1	380	1281	832	1730	1174													AC006499.3	0	0	0	0	0
	AL589986.2	0	0	0	1	0													AC006499.4	0	0	0	0	0
	AL590235.1	0	1	0	0	0													AC006499.5	0	0	0	0	0
	AL591806.1	0	0	0	1	0													AC006499.6	0	0	0	0	0
	AL591893.1	0	0	1	0	8													AC006499.7	0	0	0	0	0
	AL592183.1	68	148	1353	184	202													AC006499.8	0	0	0	0	0
	AL672294.1	1	0	0	0	2													AC006504.1	1	1	4	14	39
	AL773572.7	86	4	25	593	173													AC006504.2	0	0	0	0	0
	AL928654.7	1	0	0	0	0													AC006504.3	0	1	0	1	1
	AL928768.3	0	0	0	0	1													AC006504.4	0	0	0	0	0
	ALAD	433	1974	351	620	1960													AC006504.5	56	35	63	62	108
	ALAS1	977	1755	1164	1253	1686													AC006504.6	0	0	0	0	0
	ALAS2	0	0	0	1	0													AC006504.7	0	0	0	0	0
	ALB	0	1	0	1	1													AC006504.8	19	37	9	4	24
	ALCAM	569	1801	788	1037	3455													AC006509.1	0	0	0	0	0
	ALDH16A1	760	1890	279	857	882													AC006509.2	0	0	0	0	0
	ALDH18A1	1957	4632	2635	5134	2599													AC006511.1	0	0	0	0	0
	ALDH1A1	4297	12734	427	3702	3980													AC006511.2	0	0	0	0	0
	ALDH1A2	1	0	1	6	56													AC006511.3	0	3	5	2	11
	ALDH1A3	18	54	62	125	123													AC006511.4	0	0	0	0	0
	ALDH1B1	559	2633	895	933	2936													AC006511.5	0	0	1	1	0
	ALDH1L1	214	7	17	28	27													AC006512.1	0	0	0	1	1
	ALDH1L1-AS1	1	0	0	0	0													AC006512.2	0	0	0	0	0
	ALDH1L1-AS2	1	0	0	0	0													AC006517.1	0	0	0	0	1
	ALDH1L2	11	16	178	15	180													AC006518.1	0	0	0	0	0
	ALDH2	6536	25756	4477	10551	13343													AC006518.2	0	0	0	0	1
	ALDH3A1	218	1619	589	51	252													AC006529.1	0	0	0	0	0
	ALDH3A2	950	4746	2768	944	2563													AC006530.1	0	0	0	0	0
	ALDH3B1	171	790	410	974	705													AC006534.1	0	0	0	0	0
	ALDH3B2	30	237	19	232	582													AC006538.1	3	5	1	0	3
	ALDH4A1	479	251	48	248	462													AC006538.2	0	0	0	0	0
	ALDH5A1	463	493	44	632	543													AC006538.3	0	0	1	0	0
	ALDH6A1	354	934	275	371	238													AC006539.1	0	0	0	0	0
	ALDH7A1	1154	4274	157	1995	1531													AC006539.2	0	0	0	0	0
	ALDH8A1	31	3	9	36	2													AC006539.3	0	0	0	0	0
	ALDH9A1	896	4058	856	2021	2493													AC006547.1	1	0	0	0	0
	ALDOA	33755	71566	27095	53138	66008													AC006547.2	0	2	0	0	1
	ALDOB	1	4	3	20	2													AC006547.3	0	0	0	0	0
	ALDOC	777	3782	2463	2933	3034													AC006548.1	0	0	0	0	0
	ALG1	749	1983	837	1106	1417													AC006548.2	0	0	0	0	0
	ALG10	52	221	102	138	88													AC006548.3	0	0	0	2	0
	ALG10B	159	378	213	230	56													AC006557.1	0	0	0	0	0
	ALG11	138	247	340	276	230													AC006557.2	0	0	0	0	0
	ALG12	296	853	430	980	1081													AC006557.3	0	0	0	0	0
	ALG13	1064	2775	980	1453	1179													AC006557.4	0	0	5	0	0
	ALG14	686	1535	638	1244	1568													AC006557.5	0	0	0	0	0
	ALG1L	108	493	177	182	809													AC006557.6	0	0	0	0	0
	ALG1L2	20	32	9	28	54													AC006566.1	0	0	0	0	0
	ALG2	561	2499	1688	1291	1634													AC006581.1	0	0	0	0	0
	ALG3	2505	5227	1648	3321	4263													AC006581.2	0	0	0	0	0
	ALG5	2751	9609	5598	3767	6936													AC006600.1	0	0	0	0	0
	ALG6	211	718	129	326	509													AC006600.2	0	0	0	0	0
	ALG8	1084	2744	418	1486	1714													AC006840.1	0	0	0	0	0
	ALG9	112	263	72	307	137													AC006924.1	0	0	0	0	0
	ALK	1	0	0	5	2													AC006927.1	0	0	3	0	1
	ALKBH1	221	415	223	330	348													AC006927.2	0	0	0	0	0
	ALKBH2	702	1792	790	1452	812													AC006927.3	0	0	0	0	0
	ALKBH3	501	2481	1076	1532	225													AC006927.4	0	0	0	0	0
	ALKBH3-AS1	0	0	1	3	0													AC006942.1	2	0	4	1	4
	ALKBH4	360	912	405	748	2041													AC006946.1	0	0	0	0	0
	ALKBH5	785	1511	887	1780	2932													AC006946.2	0	0	0	0	0
	ALKBH6	374	691	580	711	983													AC006946.3	2	0	0	0	0
	ALKBH7	5525	9568	3742	15737	13569													AC006947.1	0	0	0	0	1
	ALKBH8	115	369	83	391	208													AC006960.1	0	0	0	0	0
	ALLC	0	0	0	1	0													AC006960.2	0	0	0	0	0
	ALMS1	178	263	117	543	419													AC006960.3	6	3	1	0	3
	ALOX12	0	2	0	1	1													AC006963.1	0	0	0	0	0
	ALOX12-AS1	131	172	143	275	377													AC006965.1	0	0	0	0	0
	ALOX12B	3	45	17	11	17													AC006967.1	0	0	0	0	0
	ALOX15	1	0	0	0	47													AC006967.2	0	0	0	0	0
	ALOX15B	2	0	10	11	0													AC006967.3	1	0	0	0	0
	ALOX5	2	5	6	0	65													AC006970.1	0	0	0	0	0
	ALOX5AP	193	24	55	107	136													AC006970.2	0	0	0	0	0
	ALOXE3	1	17	18	19	42													AC006971.1	0	0	0	0	0
	ALPI	0	20	7	3	86													AC006974.1	0	0	0	0	0
	ALPK1	112	188	153	341	475													AC006974.2	0	1	1	0	0
	ALPK2	0	4	0	6	5													AC006978.1	144	76	396	129	195
	ALPK3	6	21	10	64	172													AC006978.2	1	0	0	0	2
	ALPL	0	5	0	21	18													AC006986.1	0	0	0	0	0
	ALPP	4	33	1	723	54													AC006987.1	0	0	0	0	0
	ALPPL2	29	104	36	335	293													AC006987.2	0	0	0	0	0
	ALS2	265	359	310	560	458													AC006987.3	0	0	0	0	0
	ALS2CL	228	454	590	382	427													AC006987.4	0	0	0	0	0
	ALS2CR11	0	0	1	1	3													AC006989.1	0	0	0	0	0
	ALS2CR12	0	3	2	14	9													AC006994.1	0	0	0	0	0
	ALX1	0	0	11	31	1													AC006994.2	0	3	2	0	0
	ALX3	0	2	0	1	0													AC007000.1	5	0	1	6	1
	ALYREF	2799	4922	2989	8126	7033													AC007000.2	0	0	0	0	0
	AMACR	394	671	223	820	733													AC007000.3	0	0	1	1	0
	AMBP	161	49	8	0	160													AC007001.1	0	0	0	0	0
	AMBRA1	176	548	300	438	353													AC007003.1	0	0	0	0	0
	AMD1	3313	5296	4811	5587	7437													AC007009.1	0	0	1	0	0
	AMDHD1	9	29	35	17	19													AC007012.1	0	0	0	0	0
	AMDHD2	322	1093	257	580	1325													AC007012.2	0	0	0	0	0
	AMELX	0	24	6	0	0													AC007014.1	0	0	0	0	0
	AMELY	0	0	3	0	2													AC007014.2	2	5	2	2	0
	AMER1	132	281	114	180	190													AC007016.1	0	0	0	0	0
	AMER2	0	0	0	0	1													AC007029.1	0	1	0	2	0
	AMER3	0	0	0	2	0													AC007032.1	29	5	11	18	9
	AMFR	1012	2810	751	1322	1672													AC007036.1	1	0	0	2	0
	AMH	61	266	28	5	29													AC007036.2	0	0	5	1	0
	AMHR2	1	0	2	0	0													AC007036.3	0	0	0	0	0
	AMIGO1	0	99	31	36	163													AC007038.1	5	4	0	7	17
	AMIGO2	934	129	194	923	449													AC007038.2	27	26	28	4	19
	AMIGO3	2	0	7	0	2													AC007040.1	0	0	0	0	0
	AMMECR1	478	767	595	664	854													AC007040.2	0	1	0	0	2
	AMMECR1L	365	1089	497	841	602													AC007041.1	0	0	1	7	4
	AMN	723	247	170	1011	1652													AC007064.1	0	0	0	0	0
	AMN1	363	246	297	436	450													AC007064.2	0	0	0	0	0
	AMOT	87	466	76	320	232													AC007064.3	0	0	0	0	0
	AMOTL1	46	2	55	28	7													AC007064.4	0	0	0	0	0
	AMOTL2	300	722	764	604	728													AC007066.1	0	0	0	0	0
	AMPD1	1	0	0	0	0													AC007066.2	29	45	78	24	26
	AMPD2	372	1011	360	872	834													AC007068.1	0	0	0	0	0
	AMPD3	42	110	66	99	199													AC007068.2	0	0	0	0	0
	AMPH	3	0	2	1	0													AC007091.1	0	0	0	0	2
	AMT	102	755	45	695	177													AC007098.1	0	0	0	0	0
	AMY2A	1	0	0	0	0													AC007099.1	48	27	3	38	34
	AMY2B	1	6	56	55	4													AC007099.2	0	0	0	0	0
	AMZ1	0	2	1	5	3													AC007100.1	0	0	0	0	0
	AMZ2	1248	2330	1481	3058	1266													AC007106.1	0	0	0	4	0
	ANAPC1	912	2551	1198	2368	2263													AC007114.1	37	26	20	41	30
	ANAPC10	589	1117	600	1435	1487													AC007114.2	0	0	0	0	0
	ANAPC11	11719	15551	14209	34172	24358													AC007115.1	0	0	0	0	0
	ANAPC13	2107	4881	2600	3705	8842													AC007126.1	0	0	0	0	0
	ANAPC15	2611	7891	1695	7318	7704													AC007128.1	25	9	3	16	31
	ANAPC16	9050	16059	9783	17973	16680													AC007128.2	3	1	0	3	7
	ANAPC2	179	994	446	515	678													AC007136.1	0	0	0	0	0
	ANAPC4	255	1320	538	696	729													AC007151.1	0	0	0	0	0
	ANAPC5	2622	5620	3304	3685	6226													AC007159.1	0	1	3	18	0
	ANAPC7	1005	2364	1689	2188	2408													AC007160.1	0	0	0	0	1
	ANG	167	290	633	399	978													AC007161.1	0	0	0	0	0
	ANGEL1	786	680	304	699	362													AC007161.2	0	0	0	0	0
	ANGEL2	240	953	712	873	961													AC007161.3	0	1	1	0	5
	ANGPT1	0	1	1	0	19													AC007163.1	0	0	0	0	3
	ANGPT2	10	23	30	66	61													AC007163.2	0	0	0	0	0
	ANGPTL1	0	0	1	0	1													AC007179.1	0	0	0	0	0
	ANGPTL3	1	5	0	0	4													AC007179.2	0	0	0	0	0
	ANGPTL4	36	60	2	34	197													AC007179.3	0	0	0	0	0
	ANGPTL6	3	6	5	2	9													AC007182.1	2	0	1	13	4
	ANGPTL7	0	0	0	1	0													AC007182.2	1	1	3	1	0
	ANGPTL8	0	0	0	0	1													AC007191.1	42	98	107	66	91
	ANHX	0	0	0	0	1													AC007192.1	0	0	0	0	0
	ANK1	1	7	1	1	23													AC007192.2	0	0	0	2	0
	ANK2	0	0	18	26	0													AC007193.1	2	0	2	1	0
	ANK3	149	420	253	526	1098													AC007193.2	0	0	0	0	0
	ANKAR	49	216	106	211	247													AC007193.3	10	4	6	3	2
	ANKDD1A	37	25	35	19	218													AC007204.1	0	0	0	0	0
	ANKDD1B	69	119	5	123	94													AC007204.2	0	0	0	0	0
	ANKEF1	127	931	358	606	390													AC007207.1	0	2	0	0	0
	ANKFN1	1	19	25	2	1													AC007207.2	0	0	0	2	0
	ANKFY1	288	762	382	756	1072													AC007215.1	0	0	0	0	0
	ANKH	3038	2038	1784	895	3290													AC007216.1	0	0	0	0	0
	ANKHD1	473	773	753	645	1100													AC007216.2	0	0	0	0	0
	ANKHD1-EIF4EBP3	17	56	43	36	29													AC007216.3	3	3	14	3	4
	ANKIB1	837	2077	1056	1471	3615													AC007216.4	1	0	2	0	1
	ANKK1	1	11	3	8	0													AC007216.5	0	0	0	0	0
	ANKLE1	13	22	27	42	38													AC007218.1	0	1	0	1	1
	ANKLE2	988	2276	1644	1568	2684													AC007218.2	0	0	0	0	0
	ANKMY1	166	411	261	462	535													AC007220.1	0	2	0	0	0
	ANKMY2	223	768	301	314	711													AC007221.1	5	6	4	3	2
	ANKRA2	861	683	384	710	828													AC007221.2	0	0	0	0	0
	ANKRD1	7	1	8	40	3													AC007223.1	0	0	0	0	0
	ANKRD10	1697	2563	1297	2322	1695													AC007224.1	0	0	0	0	0
	ANKRD11	4014	7201	3560	7041	8632													AC007224.2	3	11	4	3	3
	ANKRD12	837	2136	4442	3673	4324													AC007225.1	6	0	0	3	1
	ANKRD13A	269	538	244	455	805													AC007225.2	0	0	0	0	0
	ANKRD13B	186	237	148	325	288													AC007228.1	2	0	0	0	0
	ANKRD13C	169	752	332	519	710													AC007228.2	0	0	0	0	1
	ANKRD13D	806	2152	360	1518	2285													AC007229.1	0	0	0	0	0
	ANKRD16	458	1265	350	846	632													AC007237.1	0	0	0	0	0
	ANKRD17	917	6385	901	2941	3900													AC007238.1	1	2	0	1	0
	ANKRD18A	0	33	34	3	1													AC007240.1	7	6	10	24	6
	ANKRD18B	2	58	244	140	1													AC007241.1	0	0	0	0	0
	ANKRD2	1	10	1	1	1													AC007249.1	3	7	0	13	0
	ANKRD20A1	2	0	0	0	0													AC007249.2	37	26	4	33	37
	ANKRD20A2	0	0	1	0	0													AC007250.1	0	1	0	1	0
	ANKRD20A3	0	0	13	0	2													AC007253.1	0	0	0	0	0
	ANKRD20A4	1	3	3	0	2													AC007255.1	146	30	38	144	106
	ANKRD22	817	2605	402	3805	3371													AC007255.2	0	0	0	0	0
	ANKRD23	19	66	80	94	27													AC007256.1	0	1	2	5	1
	ANKRD24	5	3	5	4	7													AC007262.1	0	0	0	0	0
	ANKRD26	691	792	241	966	959													AC007271.1	0	0	0	0	0
	ANKRD27	482	1643	380	1106	1333													AC007272.1	0	0	0	0	1
	ANKRD28	703	1565	286	1067	1092													AC007274.1	0	0	0	0	0
	ANKRD29	292	999	93	2462	1439													AC007274.2	0	0	0	0	0
	ANKRD30A	0	0	0	0	1													AC007274.3	0	0	0	0	0
	ANKRD30B	0	1	1	4	21													AC007275.1	0	0	0	0	0
	ANKRD30BL	2	0	0	7	0													AC007277.1	17	14	24	0	10
	ANKRD31	4	3	5	15	11													AC007278.1	0	0	1	0	0
	ANKRD33	0	2	8	0	4													AC007278.2	0	0	0	0	0
	ANKRD33B	3	6	6	3	5													AC007279.1	0	0	0	0	0
	ANKRD34A	6	4	2	4	10													AC007283.1	0	0	0	0	0
	ANKRD34B	0	0	0	20	0													AC007283.2	0	0	0	0	0
	ANKRD35	0	0	4	31	11													AC007285.1	0	1	0	1	1
	ANKRD36	203	672	379	913	460													AC007285.2	0	0	0	0	0
	ANKRD36B	156	317	160	469	256													AC007292.1	6	12	1	9	18
	ANKRD36C	212	599	282	906	665													AC007292.2	2	1	0	0	1
	ANKRD37	1017	257	85	391	510													AC007292.3	0	0	0	1	0
	ANKRD39	1178	2758	640	3818	3795													AC007298.1	0	0	0	0	0
	ANKRD40	621	547	680	1489	1471													AC007298.2	2	1	0	2	0
	ANKRD42	119	403	58	469	228													AC007308.1	0	0	0	0	0
	ANKRD44	11	122	67	18	233													AC007312.1	0	0	0	0	0
	ANKRD45	0	1	2	1	17													AC007314.1	0	3	0	2	0
	ANKRD46	618	1125	239	809	1259													AC007318.1	7	7	4	3	5
	ANKRD49	689	1495	715	1748	1426													AC007318.2	0	4	2	0	0
	ANKRD50	116	138	146	533	444													AC007319.1	0	0	0	0	0
	ANKRD52	390	800	383	1026	946													AC007322.1	0	0	0	0	0
	ANKRD53	0	0	0	2	1													AC007322.2	0	0	0	0	0
	ANKRD54	292	1081	425	1248	1292													AC007322.3	0	0	0	0	0
	ANKRD6	3	3	30	5	18													AC007322.4	0	0	0	0	0
	ANKRD61	1	4	4	2	6													AC007326.1	0	0	0	0	0
	ANKRD62	1	18	1	0	7													AC007326.2	0	0	0	0	2
	ANKRD63	0	0	0	0	1													AC007326.3	0	0	0	0	0
	ANKRD65	1	16	14	16	20													AC007326.4	0	0	0	0	0
	ANKRD66	0	0	0	0	1													AC007326.5	0	0	0	0	0
	ANKRD7	0	0	0	0	2													AC007327.1	0	0	0	0	0
	ANKRD9	1260	3030	1298	3862	5145													AC007327.2	0	0	0	0	0
	ANKS1A	515	928	477	1343	897													AC007333.1	0	0	0	0	0
	ANKS1B	4	3	1	7	7													AC007333.2	0	0	0	0	0
	ANKS3	544	1952	607	1208	1165													AC007336.1	31	33	95	12	55
	ANKS4B	492	1595	585	1086	1144													AC007336.2	0	0	0	0	0
	ANKS6	519	1061	1128	899	1806													AC007336.3	0	0	0	0	0
	ANKUB1	0	0	0	2	3													AC007342.1	1	0	0	0	0
	ANKZF1	377	1196	523	1318	1211													AC007342.2	0	0	0	0	0
	ANLN	1504	2247	1594	988	2842													AC007342.3	0	0	0	0	0
	ANO1	54	2	1	1	0													AC007342.4	6	19	4	0	0
	ANO1-AS1	0	0	0	1	0													AC007342.5	5	33	15	0	1
	ANO10	352	358	277	653	674													AC007342.6	1	0	1	0	0
	ANO2	0	2	1	0	0													AC007342.7	5	11	25	2	7
	ANO3	0	0	18	0	3													AC007342.8	0	2	4	0	0
	ANO4	6	1	5	11	10													AC007342.9	8	30	3	0	0
	ANO6	737	1524	878	1065	1427													AC007346.1	0	0	0	1	0
	ANO7	42	82	31	56	215													AC007346.2	0	0	0	0	0
	ANO8	140	272	118	197	203													AC007347.1	0	0	0	0	0
	ANO9	1556	6942	2099	4232	3981													AC007347.2	0	0	0	0	0
	ANOS1	0	241	1	1	1													AC007349.1	0	0	0	0	0
	ANP32A	3013	13217	2859	6593	10598													AC007349.2	0	0	0	0	0
	ANP32B	9492	34647	18135	19789	27856													AC007349.3	0	0	0	0	0
	ANP32D	0	2	0	0	0													AC007349.4	0	0	0	0	0
	ANP32E	1031	4130	2079	3621	4125													AC007359.1	0	0	0	0	0
	ANPEP	18	55	65	64	8													AC007362.1	0	0	0	0	0
	ANTXR1	1	19	0	0	1													AC007363.1	0	0	0	0	0
	ANTXR2	265	23	885	368	1609													AC007364.1	7	3	8	5	6
	ANTXRL	0	0	0	3	0													AC007365.1	0	0	0	0	1
	ANXA1	975	844	168	5541	5074													AC007365.2	0	0	0	0	0
	ANXA10	0	0	1	0	0													AC007365.3	0	0	0	0	0
	ANXA11	4729	9236	4994	7966	11017													AC007368.1	0	0	0	0	0
	ANXA13	62	209	2	8	296													AC007370.1	0	0	0	0	0
	ANXA2	12390	35785	22021	39215	29156													AC007370.2	0	0	0	0	0
	ANXA2R	12	4	6	91	26													AC007375.1	0	0	0	0	0
	ANXA3	1919	2513	3946	5975	8355													AC007375.2	0	0	0	0	0
	ANXA4	3359	8884	2539	4339	6815													AC007375.3	0	0	0	0	0
	ANXA5	2074	405	1326	1778	274													AC007376.1	0	0	0	0	0
	ANXA6	827	391	2326	159	91													AC007376.2	0	0	1	0	0
	ANXA7	2150	4886	2123	2625	5021													AC007378.1	0	2	0	0	0
	ANXA8	3	0	5	11	3													AC007381.1	0	0	0	0	0
	ANXA8L1	0	16	7	119	24													AC007382.1	15	13	16	16	29
	ANXA9	256	654	135	1092	975													AC007383.1	0	0	0	0	0
	AOAH	1125	2113	1818	1185	1064													AC007383.2	138	65	141	90	185
	AOC1	1116	1531	870	1934	2156													AC007383.3	0	1	0	0	1
	AOC2	14	4	21	60	5													AC007384.1	1	19	8	2	0
	AOC3	7	3	5	7	2													AC007386.1	0	0	3	0	0
	AOX1	5	2	15	29	89													AC007386.2	0	3	0	0	3
	AP000223.42	4	7	5	12	1													AC007387.1	0	0	0	0	0
	AP000230.1	1	9	5	6	17													AC007388.1	161	138	237	202	111
	AP000251.3	7	357	48	1	462													AC007389.1	0	0	0	0	0
	AP000253.1	29	23	28	45	144													AC007389.2	0	0	0	0	0
	AP000254.8	36	43	73	92	54													AC007389.3	0	0	0	0	0
	AP000255.6	4	13	1	8	12													AC007389.4	0	0	0	0	0
	AP000265.1	2	0	7	1	1													AC007389.5	0	1	0	1	0
	AP000266.7	0	0	0	1	2													AC007390.1	0	0	0	0	0
	AP000275.65	0	0	1	0	0													AC007390.2	2	4	10	15	3
	AP000289.6	0	1	0	1	1													AC007391.1	0	0	1	0	0
	AP000295.10	6	2	0	11	4													AC007394.1	0	0	0	0	0
	AP000304.12	0	5	0	0	3													AC007395.1	0	0	0	0	0
	AP000318.2	4	2	0	32	5													AC007402.1	2	0	0	1	1
	AP000320.6	7	3	4	2	1													AC007403.1	0	0	0	0	0
	AP000343.2	0	1	0	0	1													AC007405.1	12	29	8	10	5
	AP000344.3	84	105	88	9	234													AC007405.2	0	0	0	0	0
	AP000345.1	1	0	1	2	0													AC007405.3	83	113	241	40	40
	AP000350.10	0	0	1	2	0													AC007406.1	0	0	0	0	0
	AP000350.5	11	0	51	30	49													AC007406.2	0	0	0	1	0
	AP000355.2	0	0	0	1	0													AC007406.3	0	0	0	1	1
	AP000431.1	0	1	0	0	0													AC007406.4	0	0	0	0	0
	AP000432.2	1	0	0	0	4													AC007406.5	24	74	17	8	113
	AP000438.2	1	3	1	1	35													AC007422.1	0	0	0	0	0
	AP000439.1	0	2	0	0	0													AC007422.2	0	0	0	3	0
	AP000439.3	1	10	16	26	30													AC007423.1	0	0	0	0	0
	AP000442.1	8	65	9	38	29													AC007424.1	0	0	0	0	0
	AP000442.4	0	0	0	0	4													AC007431.1	0	0	0	0	0
	AP000462.3	0	1	0	0	0													AC007431.2	0	0	0	0	0
	AP000472.3	1	0	0	0	0													AC007431.3	0	0	0	0	0
	AP000476.1	0	0	2	0	1													AC007435.1	0	0	0	0	0
	AP000477.3	0	0	1	0	1													AC007448.1	0	0	0	0	0
	AP000487.5	53	147	40	171	192													AC007448.2	0	0	1	0	0
	AP000487.6	1	2	1	0	0													AC007448.3	6	1	0	4	7
	AP000569.9	15	7	2	16	3													AC007450.1	0	0	0	0	0
	AP000640.10	31	74	3	18	17													AC007450.2	0	0	0	0	0
	AP000654.4	4	52	2	60	13													AC007450.3	0	0	0	0	0
	AP000679.2	0	4	0	2	15													AC007450.4	0	0	0	0	0
	AP000687.1	0	1	0	0	0													AC007458.1	0	0	0	0	0
	AP000692.10	102	63	98	207	87													AC007463.1	0	0	0	1	0
	AP000695.4	1	0	0	2	0													AC007485.1	1	5	1	2	4
	AP000696.2	0	15	7	18	0													AC007485.2	36	38	26	45	49
	AP000697.6	1	1	0	0	0													AC007490.1	24	39	32	8	8
	AP000704.5	68	30	16	105	48													AC007491.1	0	0	0	0	0
	AP000708.1	2	1	4	8	9													AC007493.1	7	3	1	0	4
	AP000769.1	61	196	40	213	285													AC007493.2	0	0	0	0	1
	AP000769.7	16	70	4	42	38													AC007494.1	0	0	0	0	0
	AP000797.4	5	0	0	0	0													AC007494.2	0	0	0	0	0
	AP000857.3	0	1	0	0	0													AC007494.3	0	0	0	0	0
	AP000866.1	9	48	16	24	14													AC007495.1	0	0	0	0	0
	AP000892.4	0	0	0	1	2													AC007495.2	0	0	0	0	0
	AP000936.4	2	2	1	5	4													AC007496.1	0	0	0	0	0
	AP000962.2	1	0	1	1	0													AC007496.2	0	0	0	0	0
	AP000997.1	0	0	2	0	0													AC007496.3	0	0	0	0	0
	AP000997.2	0	1	1	0	0													AC007497.1	3	2	0	1	1
	AP001042.1	0	1	0	0	1													AC007513.1	0	0	0	0	0
	AP001046.5	1	0	0	0	0													AC007527.1	1	0	0	0	0
	AP001055.6	20	3	3	3	2													AC007527.2	0	0	0	0	0
	AP001058.3	6	0	0	0	0													AC007529.1	0	0	0	0	0
	AP001059.5	8	2	0	7	3													AC007529.2	0	2	0	2	2
	AP001059.6	95	13	6	26	37													AC007533.1	0	0	0	0	0
	AP001059.7	49	22	4	14	21													AC007536.1	0	0	0	0	0
	AP001062.7	66	64	83	15	98													AC007537.1	1	1	2	2	2
	AP001062.9	1	1	0	0	2													AC007537.2	0	0	0	0	0
	AP001092.4	0	0	1	0	0													AC007540.1	0	0	0	0	0
	AP001258.4	79	322	82	265	254													AC007541.1	0	1	1	6	4
	AP001347.6	0	0	22	127	0													AC007546.1	0	2	0	0	2
	AP001372.2	141	231	69	155	216													AC007546.2	0	0	0	0	0
	AP001412.1	58	51	11	80	19													AC007547.1	0	0	0	0	0
	AP001432.14	2	6	0	5	3													AC007547.2	0	0	0	0	0
	AP001437.1	65	43	12	93	17													AC007551.1	0	0	0	0	0
	AP001439.2	11	9	2	14	15													AC007551.2	0	0	0	0	0
	AP001462.6	113	362	51	608	358													AC007552.1	0	0	0	0	0
	AP001468.58	0	5	1	4	8													AC007552.2	0	0	0	0	0
	AP001469.5	0	0	0	2	1													AC007556.1	2	0	0	1	0
	AP001469.7	5	5	6	10	8													AC007557.1	0	0	0	0	0
	AP001469.9	41	73	46	127	195													AC007557.2	0	0	0	0	0
	AP001471.1	0	0	0	0	1													AC007557.3	0	0	0	0	0
	AP001505.10	274	304	183	364	382													AC007557.4	0	0	0	0	0
	AP001596.6	6	1	4	3	0													AC007559.1	0	0	0	0	0
	AP001610.9	33	92	21	20	921													AC007560.1	0	0	0	0	0
	AP001615.9	1	0	0	2	1													AC007562.1	0	0	0	0	0
	AP001626.1	0	3	1	0	1													AC007563.1	0	0	0	0	0
	AP001626.2	3	4	3	3	2													AC007563.2	0	0	0	0	0
	AP001627.1	3	0	0	0	3													AC007563.3	0	0	0	0	0
	AP001628.6	0	1	3	0	0													AC007566.1	15	7	10	13	7
	AP001891.1	1	0	0	0	0													AC007566.2	0	0	0	0	0
	AP002856.5	0	0	0	1	0													AC007568.1	0	0	0	0	0
	AP002884.2	0	1	0	0	1													AC007569.1	0	0	0	0	0
	AP002954.3	2	2	3	3	6													AC007570.1	2	5	0	8	5
	AP003068.23	237	696	80	411	118													AC007595.1	0	0	0	1	0
	AP003068.9	13	33	9	30	20													AC007598.1	0	0	0	1	0
	AP003419.16	32	61	27	68	61													AC007598.2	0	0	0	0	0
	AP003774.1	61	8078	351	1476	2685													AC007598.3	0	1	0	0	0
	AP003774.4	0	3	2	2	1													AC007599.1	0	0	0	0	0
	AP003774.6	2	0	1	0	4													AC007599.2	0	0	0	0	0
	AP004372.1	0	1	0	0	0													AC007601.1	0	0	0	0	0
	AP004550.1	1	2	0	2	4													AC007601.2	0	0	0	0	0
	AP005273.1	0	1	0	0	0													AC007603.1	1	0	1	0	0
	AP005530.1	0	0	1	0	0													AC007603.2	0	0	0	0	0
	AP005530.2	2	0	0	4	0													AC007603.3	0	0	0	0	0
	AP006216.10	9	12	0	23	5													AC007608.1	0	0	0	0	0
	AP006216.5	0	0	0	1	0													AC007608.2	0	0	0	0	0
	AP006222.2	620	754	507	1090	690													AC007608.3	12	2	7	0	9
	AP006285.2	51	72	49	143	167													AC007608.4	43	34	5	0	149
	AP006285.6	1	0	0	0	0													AC007610.1	0	0	0	1	0
	AP006285.7	2	3	0	0	0													AC007610.2	1	0	0	0	0
	AP006621.5	534	1065	651	332	1151													AC007610.3	0	0	0	0	0
	AP006621.6	1	0	0	0	0													AC007610.4	0	0	4	9	1
	AP006621.8	1	3	0	2	7													AC007611.1	3	0	3	5	1
	AP006621.9	0	0	0	0	1													AC007613.1	1	1	0	1	0
	AP006748.1	67	111	36	24	331													AC007614.1	0	0	0	0	0
	AP1AR	616	978	574	2004	1973													AC007614.2	0	2	0	0	0
	AP1B1	1042	1676	1268	2135	2471													AC007614.3	3	3	5	1	1
	AP1G1	766	1665	913	2256	1658													AC007614.4	0	0	0	0	0
	AP1G2	1026	1917	889	1586	2042													AC007614.5	0	0	0	0	0
	AP1M1	511	443	269	696	713													AC007614.6	0	0	0	0	0
	AP1M2	3377	5945	1713	6332	6240													AC007618.1	0	0	0	0	0
	AP1S1	8270	22424	5806	6332	27036													AC007619.1	0	0	0	0	0
	AP1S2	647	468	328	929	244													AC007619.2	0	0	0	0	0
	AP1S3	248	483	482	883	821													AC007620.1	0	0	0	0	0
	AP2A1	1308	2318	1566	2974	2382													AC007620.2	3	1	1	0	1
	AP2A2	774	2184	1386	1284	2247													AC007620.3	1	0	1	0	1
	AP2B1	2065	2480	2192	8177	5599													AC007621.1	0	0	0	0	0
	AP2M1	3560	7889	3244	4416	9420													AC007622.1	0	0	1	0	0
	AP2S1	13234	31856	6907	22518	22843													AC007622.2	0	0	0	0	0
	AP3B1	981	1966	597	1955	1947													AC007631.1	0	0	0	0	0
	AP3B2	101	16	300	2	2													AC007637.1	9	11	16	40	4
	AP3D1	2551	5122	1624	6457	6635													AC007638.1	0	0	0	0	0
	AP3M1	648	1133	843	1560	1140													AC007638.2	0	0	0	1	0
	AP3M2	371	1063	398	434	642													AC007639.1	7	18	0	1	1
	AP3S1	4150	5463	2165	7834	8865													AC007652.1	0	0	0	0	0
	AP3S2	193	820	277	411	448													AC007655.1	0	0	0	0	1
	AP4B1	76	471	187	132	321													AC007656.1	0	0	0	0	0
	AP4B1-AS1	4	13	9	18	19													AC007656.2	0	0	0	0	0
	AP4E1	157	484	244	439	506													AC007663.1	0	0	0	0	0
	AP4M1	453	1442	616	823	3228													AC007663.2	0	0	0	0	0
	AP4S1	126	364	119	235	249													AC007663.3	0	3	2	2	0
	AP5B1	212	551	103	301	721													AC007663.4	5	6	1	6	14
	AP5M1	807	2366	785	2407	1755													AC007666.1	2	1	5	1	1
	AP5S1	159	844	495	1239	889													AC007671.1	0	0	0	0	0
	AP5Z1	368	1994	910	934	1276													AC007671.2	0	0	0	0	0
	APAF1	361	992	203	765	543													AC007673.1	0	0	0	0	0
	APBA1	13	13	36	16	41													AC007677.1	0	0	0	0	0
	APBA2	1	1	180	246	33													AC007679.1	0	0	0	0	0
	APBA3	181	330	129	472	417													AC007679.2	0	0	3	1	0
	APBB1	16	93	99	28	197													AC007679.3	0	0	0	0	0
	APBB1IP	0	0	0	1	1													AC007681.1	0	3	0	1	4
	APBB2	484	2022	393	1866	234													AC007683.1	1	1	7	0	0
	APBB3	101	128	93	179	98													AC007683.2	0	0	0	0	0
	APC	365	106	346	362	914													AC007684.1	4	0	3	0	1
	APC2	6	3	16	0	3													AC007685.1	0	0	0	0	0
	APCDD1	1336	29994	5068	12917	2107													AC007686.1	0	0	0	0	0
	APCDD1L	0	66	0	1	8													AC007686.2	0	0	0	0	0
	APEH	3436	6590	2367	3500	4275													AC007686.3	48	29	22	21	30
	APELA	4	1	0	1	0													AC007687.1	0	0	0	0	0
	APEX1	3902	15193	3468	10121	9580													AC007688.1	1	0	0	0	0
	APEX2	661	1439	766	1063	1478													AC007688.2	0	0	0	0	0
	APH1A	2439	6437	2232	7920	8883													AC007690.1	0	0	0	0	0
	APH1B	97	314	108	184	514													AC007718.1	0	0	0	0	0
	API5	882	3253	2176	2328	2091													AC007728.1	0	0	0	0	0
	APIP	1667	3995	1682	2306	784													AC007728.2	0	0	1	0	0
	APITD1	571	2643	236	1407	1966													AC007728.3	3	1	2	1	0
	APITD1-CORT	32	190	15	98	110													AC007731.1	0	0	0	0	0
	APLF	40	187	31	65	85													AC007731.2	0	0	0	0	2
	APLN	7	15	5	5	7													AC007731.3	8	5	0	0	0
	APLNR	1	0	0	3	0													AC007731.4	0	0	0	0	0
	APLP1	0	15	4	10	13													AC007731.5	0	0	0	0	0
	APLP2	5690	13705	1823	4979	10582													AC007738.1	0	0	0	0	0
	APMAP	1196	5365	1993	6393	3090													AC007741.1	0	0	0	0	0
	APOA1	11	5	15	6	16													AC007742.1	0	0	0	0	0
	APOA1-AS	0	0	0	0	4													AC007742.2	0	0	0	0	0
	APOA1BP	4043	12213	3489	12629	17853													AC007743.1	0	0	33	0	0
	APOA2	1022	1	1	0	1													AC007744.1	0	0	0	0	0
	APOA4	0	0	0	1	1													AC007749.1	0	0	0	0	0
	APOA5	0	0	0	1	1													AC007750.1	3	0	0	0	0
	APOB	0	0	0	0	1													AC007751.1	0	0	0	0	0
	APOBEC1	173	481	190	699	1714													AC007751.2	0	0	0	0	0
	APOBEC2	0	0	0	2	0													AC007773.1	8	4	3	3	3
	APOBEC3A	17	24	19	39	11													AC007780.1	3	7	0	0	0
	APOBEC3B	47	382	175	48	94													AC007785.1	0	0	0	0	0
	APOBEC3B-AS1	3	4	5	2	2													AC007785.2	0	0	0	0	0
	APOBEC3C	201	123	23	2281	547													AC007785.3	6	3	0	2	6
	APOBEC3D	5	2	8	2	2													AC007786.1	1	1	0	0	2
	APOBEC3F	59	91	64	158	63													AC007786.2	0	1	0	1	0
	APOBEC3G	81	15	18	31	22													AC007786.3	0	0	0	0	0
	APOBEC3H	0	0	1	0	1													AC007787.1	0	0	0	0	0
	APOBEC4	3	1	0	7	7													AC007787.2	0	0	3	5	0
	APOBR	42	695	367	45	363													AC007790.1	0	0	0	1	0
	APOC1	311	4283	878	3124	2951													AC007792.1	0	0	0	0	0
	APOC2	36	0	0	19	0													AC007795.1	0	0	0	0	0
	APOC3	0	2	0	53	0													AC007823.1	3	1	4	0	1
	APOC4-APOC2	23	0	1	21	0													AC007834.1	0	1	0	0	0
	APOD	326	21	2977	4	257													AC007834.2	0	0	0	0	1
	APOE	90	130	86	422	67													AC007842.1	0	11	5	12	17
	APOF	0	0	0	2	0													AC007848.1	0	8	0	0	68
	APOH	2	26	0	3	23													AC007848.2	0	0	0	0	6
	APOL1	74	22	13	16	255													AC007849.1	0	0	2	0	0
	APOL2	138	271	165	204	671													AC007849.2	0	0	0	0	0
	APOL3	0	5	0	0	12													AC007861.1	3	0	0	0	0
	APOL4	3	0	2	1	15													AC007861.2	0	0	0	0	0
	APOL6	320	903	669	516	1712													AC007876.1	0	0	0	0	0
	APOLD1	114	606	299	364	275													AC007878.1	1	1	3	6	4
	APOM	394	392	259	297	180													AC007879.1	0	0	0	0	0
	APOO	914	1552	385	705	1587													AC007879.2	0	0	0	0	0
	APOOL	710	1246	585	818	869													AC007879.3	0	0	1	4	3
	APOPT1	2710	5440	1522	4514	4576													AC007879.4	0	1	0	0	0
	APP	11594	11241	7035	7632	8118													AC007881.1	0	0	0	0	0
	APPBP2	359	630	354	1496	976													AC007881.2	0	0	0	0	0
	APPL1	1471	1895	1423	521	575													AC007881.3	4	2	2	3	3
	APPL2	431	1176	625	1377	1091													AC007899.1	0	0	0	0	0
	APRT	14897	34909	12019	32193	36890													AC007906.1	0	1	5	0	0
	APTR	574	1799	658	1102	3680													AC007906.2	207	4	38	62	59
	APTX	495	2871	890	1210	2801													AC007907.1	0	0	0	0	0
	AQP1	12	3	5369	22	36													AC007919.1	0	0	0	0	0
	AQP11	97	355	34	254	345													AC007919.2	0	0	0	0	0
	AQP12A	5	4	3	8	3													AC007920.1	0	0	0	0	0
	AQP12B	0	3	4	4	2													AC007920.2	0	0	0	0	0
	AQP3	113	824	538	5510	1458													AC007922.1	0	0	0	0	0
	AQP4	0	0	1	0	1													AC007922.2	0	0	0	0	0
	AQP4-AS1	0	1	0	1	1													AC007922.3	1	0	0	0	0
	AQP5	18	18	54	5	27													AC007923.1	1	0	0	1	0
	AQP6	8	11	19	3	6													AC007923.2	0	0	0	0	0
	AQP7	47	563	50	172	661													AC007923.3	0	0	0	0	0
	AQP8	38	12	0	22	64													AC007923.4	0	0	0	0	0
	AQP9	0	0	0	0	29													AC007938.1	3	1	0	0	3
	AQR	472	2327	632	1063	1012													AC007938.2	1	0	0	1	0
	AR	3	19	2	3	0													AC007938.3	1	1	5	4	1
	ARAF	843	1283	1896	916	1307													AC007938.4	4	3	1	4	11
	ARAP1	404	1585	227	450	719													AC007948.1	0	0	0	0	0
	ARAP1-AS1	3	5	1	2	0													AC007950.1	0	0	1	1	0
	ARAP2	215	703	210	521	246													AC007950.2	0	1	2	1	2
	ARAP3	23	44	148	14	286													AC007952.1	0	0	0	0	0
	ARC	93	8	17	27	77													AC007952.2	0	0	0	0	0
	ARCN1	1437	3109	1586	3169	2191													AC007952.3	0	0	0	0	0
	AREG	2388	32851	3112	15110	26436													AC007952.4	1	0	0	0	2
	AREL1	434	626	476	861	647													AC007952.5	0	0	0	0	0
	ARF1	5988	12660	10544	14282	25625													AC007952.6	0	0	0	0	0
	ARF3	2837	5262	2212	3579	6561													AC007952.7	0	0	0	0	0
	ARF4	4360	11194	7770	3922	10885													AC007952.8	0	0	0	0	0
	ARF4-AS1	158	100	126	181	135													AC007952.9	0	0	0	0	0
	ARF5	4044	10885	2980	3629	18620													AC007953.1	0	0	0	0	0
	ARF6	4017	6645	5209	8449	9273													AC007953.2	5	0	0	0	4
	ARFGAP1	1185	1743	1483	6117	1751													AC007954.1	0	0	0	0	0
	ARFGAP2	983	2868	1489	2516	2135													AC007956.1	0	0	0	0	0
	ARFGAP3	402	839	708	628	1308													AC007966.1	1	3	1	0	5
	ARFGEF1	1665	2103	1332	1275	2215													AC007967.1	0	0	0	0	0
	ARFGEF2	1228	2397	1379	2391	2570													AC007967.2	0	0	0	0	0
	ARFGEF3	244	320	1159	333	2189													AC007967.3	0	1	0	0	0
	ARFIP1	921	997	999	1804	2245													AC007967.4	0	0	0	0	0
	ARFIP2	1057	3949	2249	3374	5322													AC007969.1	101	91	77	69	84
	ARFRP1	1063	2618	347	2032	1871													AC007969.2	0	0	0	0	0
	ARG1	0	0	0	0	4													AC007991.1	0	0	0	0	0
	ARG2	527	724	565	695	419													AC007991.2	0	0	0	0	0
	ARGLU1	4573	9179	4971	7447	7187													AC007991.3	0	0	0	0	0
	ARHGAP1	834	1621	1231	1910	1538													AC007991.4	0	0	0	0	0
	ARHGAP10	0	39	27	14	4													AC007992.1	0	0	0	0	0
	ARHGAP11A	700	2144	841	898	2178													AC007992.2	0	0	0	0	0
	ARHGAP11B	250	931	334	556	1444													AC007993.1	0	0	0	0	0
	ARHGAP12	1056	1541	1115	1322	1626													AC007993.2	0	0	0	0	0
	ARHGAP15	0	0	0	1	4													AC007993.3	2	0	0	0	0
	ARHGAP17	535	866	526	1025	848													AC007996.1	21	22	31	38	71
	ARHGAP18	1386	8157	2918	2099	3389													AC007998.1	0	0	0	0	0
	ARHGAP19	101	344	123	217	276													AC007998.2	0	0	0	0	1
	ARHGAP19-SLIT1	0	13	2	0	0													AC007998.3	0	0	0	0	0
	ARHGAP20	0	10	1	2	2													AC007998.4	3	1	0	1	0
	ARHGAP21	846	1237	503	1098	1977													AC007998.5	2	0	0	0	0
	ARHGAP22	5	7	49	3	11													AC008011.1	0	0	0	0	0
	ARHGAP23	143	156	168	732	458													AC008011.2	0	0	0	0	0
	ARHGAP24	1	8	0	1	8													AC008013.1	12	68	11	1	9
	ARHGAP25	0	2	7	20	12													AC008013.2	0	0	0	0	0
	ARHGAP26	551	651	911	1258	1070													AC008013.3	0	0	0	0	0
	ARHGAP26-AS1	2	1	1	0	4													AC008014.1	32	6	13	27	38
	ARHGAP27	1568	1519	1541	3005	2919													AC008015.1	0	0	0	0	0
	ARHGAP28	0	3	3	4	5													AC008021.1	2	0	4	0	1
	ARHGAP29	111	87	189	102	1396													AC008026.1	0	0	0	0	1
	ARHGAP30	13	28	7	95	148													AC008026.2	0	0	0	0	0
	ARHGAP31	2	27	35	0	58													AC008026.3	0	0	0	0	0
	ARHGAP31-AS1	0	3	3	1	9													AC008033.1	0	0	0	0	0
	ARHGAP32	1090	3419	656	6533	3314													AC008033.2	0	0	0	0	0
	ARHGAP33	64	129	58	126	135													AC008033.3	0	0	0	0	0
	ARHGAP35	977	3078	927	2224	2523													AC008035.1	12	8	0	8	20
	ARHGAP39	206	300	142	244	309													AC008038.1	157	140	156	102	166
	ARHGAP4	1689	1603	971	725	968													AC008040.1	0	0	0	1	1
	ARHGAP40	0	0	42	3	1													AC008040.2	19	16	10	37	13
	ARHGAP42	122	307	87	466	326													AC008040.3	0	0	0	0	0
	ARHGAP44	9	90	82	26	400													AC008040.4	0	0	0	0	0
	ARHGAP5	1898	3954	1998	3546	3855													AC008040.5	33	28	11	22	17
	ARHGAP5-AS1	502	621	100	676	502													AC008050.1	0	0	0	0	0
	ARHGAP6	0	38	10	4	0													AC008055.1	0	0	0	0	0
	ARHGAP8	377	806	574	1136	1037													AC008056.1	0	0	0	0	0
	ARHGAP9	3	0	3	4	8													AC008056.2	0	0	0	0	0
	ARHGDIA	4643	4247	5387	15504	8296													AC008060.1	0	0	0	0	0
	ARHGDIB	941	163	2647	347	7994													AC008060.2	0	0	0	0	0
	ARHGDIG	46	514	113	10	236													AC008060.3	0	0	0	0	0
	ARHGEF1	863	1638	2120	1653	1068													AC008060.4	0	0	0	0	0
	ARHGEF10	12	629	622	15	383													AC008063.1	0	0	0	0	1
	ARHGEF10L	440	1905	647	1340	1568													AC008063.2	0	0	0	0	1
	ARHGEF11	140	199	194	475	729													AC008065.1	0	0	0	0	0
	ARHGEF12	1309	2332	789	1994	2111													AC008066.1	0	0	0	0	0
	ARHGEF16	578	1630	485	1334	1908													AC008067.1	0	0	0	0	0
	ARHGEF17	5	55	12	8	85													AC008069.1	0	0	0	0	0
	ARHGEF18	5	15	1	18	31													AC008072.1	0	0	0	0	0
	ARHGEF19	357	610	176	199	1538													AC008073.1	0	0	0	0	0
	ARHGEF2	417	1125	516	1648	1550													AC008073.2	0	0	0	0	0
	ARHGEF25	2	8	42	12	3													AC008073.3	0	0	0	0	0
	ARHGEF26	29	432	77	105	858													AC008074.1	6	3	3	9	4
	ARHGEF28	90	199	128	66	618													AC008074.2	0	0	0	0	0
	ARHGEF3	156	204	211	277	285													AC008074.3	1	2	0	21	11
	ARHGEF33	0	2	10	4	16													AC008079.1	0	0	0	0	0
	ARHGEF35	562	1761	55	1584	6705													AC008079.2	0	1	5	3	0
	ARHGEF37	129	253	94	315	611													AC008080.1	1	1	0	0	1
	ARHGEF38	154	207	108	469	73													AC008080.2	0	0	0	0	0
	ARHGEF39	424	1837	592	443	1314													AC008080.3	0	0	0	0	0
	ARHGEF4	8	19	58	50	20													AC008080.4	0	0	0	0	0
[truncated: 54,612 more rows]
