# Supplementary material for: Multi-label transcriptional classification of colorectal cancer reflects tumor cell population heterogeneity
Source: Genome Med. 2023 May 15;15:37. doi: 10.1186/s13073-023-01176-5 (PMC10184353; doi:10.1186/s13073-023-01176-5)
Supplement: Supplementary file 10 — Additional file 10: Table S9. NTP-based multiCRIS classification in the bulk CRC organoids. NTP analysis has been performed on bulk PDO data identifying sample with Single-label CRIS classification, Multi-labels CRIS classification, and Not classification. For classassignmentby NTP, FDR < 0.2 was considered significant. [file 13073_2023_1176_MOESM10_ESM.xlsx]

## Sheet: Table S9
	Table S9: NTP-based multiCRIS classification in the bulk CRC organoids (PDO). NTP analysis has been performed on bulk PDO data identifying sample with Single-label CRIS classification (SC), Multi-labels CRIS classification (ML), and Not classification (NC). For class(es) assignment(s) by NTP, FDR < 0.2 was considered significant.
	Patient ID	NTP Not Classified	NTP assignment Single-label	NTP assignment Multi-labels	NTP analysis - CRIS assignment(s)	NTP analysis - BH.FDR.CRIS-A	NTP analysis - BH.FDR.CRIS-B	NTP analysis - BH.FDR.CRIS-C	NTP analysis - BH.FDR.CRIS-D	NTP analysis - BH.FDR.CRIS-E	NTP analysis - distance to Template CRIS-A	NTP analysis - distance to Template CRIS-B	NTP analysis - distance to Template CRIS-C	NTP analysis - distance to Template CRIS-D	NTP analysis - distance to Template CRIS-E
	CRC0022LMO0A04012002R01000			MC	CRIS-B/D/E	1	0.000120716	1	0.0191335	0.0305412	1.11167	0.832308	1.10949	0.926155	0.934006
	CRC0066LMO0A04015001R01000	NC				0.9999	0.98854	0.99832	0.378472	0.97634	1.14397	1.0751	1.10398	0.962116	1.06268
	CRC0076LMO0B04014001R02000			MC	CRIS-A/C	4.9999e-05	1	4.9999e-05	1	1	0.761643	1.09764	0.7957	1.1561	1.01266
	CRC0177LMO0D04017001R01000			MC	CRIS-B/D	1	4.9999e-05	1	4.9999e-05	1	1.02231	0.741521	0.991155	0.798207	1.14273
	CRC0515LMO0A04018002R01000		SC		CRIS-E	1	1	1	1	4.9999e-05	1.04024	1.01924	1.10982	1.12267	0.816605
