# Supplementary material for: Multi-label transcriptional classification of colorectal cancer reflects tumor cell population heterogeneity
Source: Genome Med. 2023 May 15;15:37. doi: 10.1186/s13073-023-01176-5 (PMC10184353; doi:10.1186/s13073-023-01176-5)
Supplement: Supplementary file 11 — Additional file 11: Table S10a. NTP-based multiCRIS classification on scRNA-seq profiles of CRC organoids. NTP analysis has been performed on scRNA-seq PDO data identifying cell with single-label class CRIS, Multi-label classes CRIS, and not classification. For classassignmentby NTP, FDR < 0.2 was considered significant. Table S10b. NTP-based multiCRIS classification in the CRC organoids. Summary table of NTP results on total single-cell datasets and at sample levels with percentages of cells assigned, not classified, single-label CRIS class assignment and multi-labels CRIS assignments. [file 13073_2023_1176_MOESM11_ESM.xlsx]

## Sheet: Table S10
	Table S10a: NTP-based multiCRIS classification on scRNA-seq profiles of CRC organoids (PDO). NTP analysis has been performed on scRNA-seq PDO data identifying cell with single-label class CRIS (SC), Multi-label classes CRIS (MC), and not classification (NC). For class(es) assignment(s) by NTP, FDR < 0.2 was considered significant.																	Table S10b: NTP-based multiCRIS classification in the CRC organoids (PDO). Summary table of NTP results on total single-cell datasets and at sample levels with percentages of cells assigned, not classified, single-label CRIS class assignment and multi-labels CRIS assignments.
	Sample Barcode	Patient ID	NTP Not Classified	NTP assignment Single-label	NTP assignment Multi-labels	NTP analysis - CRIS assignment(s)	NTP analysis - BH.FDR.CRIS-A	NTP analysis - BH.FDR.CRIS-B	NTP analysis - BH.FDR.CRIS-C	NTP analysis - BH.FDR.CRIS-D	NTP analysis - BH.FDR.CRIS-E	NTP analysis - distance to Template CRIS-A	NTP analysis - distance to Template CRIS-B	NTP analysis - distance to Template CRIS-C	NTP analysis - distance to Template CRIS-D	NTP analysis - distance to Template CRIS-E
	AAACCTGAGCCACGCT-1	CRC0066		SC		CRIS-D	1	1	1	0.180112	0.561556	1.08376	1.06014	1.00392	0.920525	0.962715		NTP analysis on scRNA-seq PDO	Cell number	% on total cells	% on assigned cells
	AAACCTGAGCTTCGCG-1	CRC0022			MC	CRIS-D/-E	1	1	1	0.0259044	0.0458132	1.04235	1.00984	1.0198	0.871249	0.88197		Total cells	4616
	AAACCTGAGGAGTAGA-1	CRC0515		SC		CRIS-A	0.0618306	1	1	1	0.214989	0.926026	1.07888	1.02826	1.11349	0.957648		Assigned cells	3613	0.782712
	AAACCTGCAATGCCAT-1	CRC0022		SC		CRIS-E	0.240397	0.571743	1	0.471464	0.177567	0.917177	0.95155	1.02632	0.942411	0.90753		Not Classified cells	1003	0.217288
	AAACCTGCACGTCAGC-1	CRC0066		SC		CRIS-D	1	1	0.289609	0.0229862	1	1.04347	1.05866	0.931263	0.876519	1.01483		Single CRIS class assignment	2706	0.586222	0.748962
	AAACCTGCAGGATTGG-1	CRC0076			MC	CRIS-A/-B/-C	0.11836	0.0887846	0.0398491	1	1	0.941044	0.933109	0.913443	1.06906	1.03377		MultiCRIS classes assignments	903	0.195624	0.249931
	AAACCTGGTGAGTGAC-1	CRC0515		SC		CRIS-E	1	1	1	1	0.00183718	0.97033	1.03432	1.0097	1.1197	0.837848
	AAACCTGTCACATGCA-1	CRC0066			MC	CRIS-B/-D	1	0.101151	0.65564	0.129764	0.715321	1.05794	0.931764	0.993741	0.938596	0.997709		NTP analysis on scRNA-seq PDO - details for each sample	CRC0022	CRC0066	CRC0515	CRC0177	CRC0076
	AAACCTGTCACGGTTA-1	CRC0076			MC	CRIS-A/-C	0.0112059	1	0.0139422	1	1	0.860803	1.00953	0.864686	1.09416	0.973198		Total cells	598	829	584	1362	1243
	AAACCTGTCATACGGT-1	CRC0515	NC				0.314112	1	1	0.889552	0.732054	0.994922	1.08949	1.16021	1.05406	1.0363		% Assigned cells	0.832776	0.687575	0.950342	0.707048	0.826227
	AAACCTGTCCTATGTT-1	CRC0177		SC		CRIS-B	1	0.111956	1	0.261702	0.825736	1.09712	0.946949	1.05709	0.972772	1.01781		% Not Classified cells	0.167224	0.312425	0.0496575	0.292952	0.173773
	AAACCTGTCGTCCGTT-1	CRC0515		SC		CRIS-E	1	1	1	1	0.0016102	0.97052	1.00834	1.0186	1.01352	0.805179		% Single CRIS class assignment	0.586957	0.564536	0.594178	0.573421	0.610619
	AAACGGGAGTCGAGTG-1	CRC0076		SC		CRIS-A	0.0114513	1	1	1	1	0.896721	1.01161	1.00573	1.00764	1.07636		% MultiCRIS classes assignments	0.245819	0.12304	0.356164	0.133627	0.215607
	AAACGGGCAAACTGCT-1	CRC0066		SC		CRIS-E	1	1	0.337314	1	0.0554926	1.00255	1.03293	0.959313	1.03188	0.90925
	AAACGGGCAAGTAGTA-1	CRC0515			MC	CRIS-A/-B/-E	0.192496	0.0258922	1	1	0.0378366	0.945446	0.901923	1.01523	1.03918	0.908865
	AAACGGGCAGTAAGCG-1	CRC0177	NC				1	0.733973	1	0.277573	1	1.14136	1.07231	1.16204	1.02322	1.16087
	AAACGGGGTAAGGATT-1	CRC0022		SC		CRIS-B	1	0.00204697	1	1	1	0.964181	0.80122	1.11333	0.964782	0.983591
	AAACGGGGTAGCGCAA-1	CRC0022		SC		CRIS-E	1	0.740651	1	1	0.0782384	1.06231	1.03165	1.14209	1.07353	0.957635
	AAACGGGGTGCTAGCC-1	CRC0177		SC		CRIS-D	1	0.890539	0.504191	0.0911678	1	1.14843	1.0331	1.00794	0.952255	1.08513
	AAACGGGGTTGCTCCT-1	CRC0066			MC	CRIS-A/-C	0.113076	1	0.0174038	1	1	0.885977	0.966638	0.854791	1.02845	0.948938
	AAACGGGTCCGCAAGC-1	CRC0076			MC	CRIS-A/-C	0.180832	0.314246	0.0462394	1	1	0.910274	0.925097	0.881853	1.00424	1.01668
	AAACGGGTCTAAGCCA-1	CRC0076		SC		CRIS-C	0.283816	0.215752	0.0994882	1	1	0.981361	0.972487	0.949666	1.10471	1.0868
	AAAGATGAGACTCGGA-1	CRC0066	NC				1	1	0.68494	0.796841	0.565942	1.10972	1.13245	1.00105	1.01418	0.988688
	AAAGATGAGGCGCTCT-1	CRC0066		SC		CRIS-D	1	1	1	0.181605	0.38704	1.01491	1.01497	1.05736	0.930113	0.956039
	AAAGATGAGGCTCAGA-1	CRC0177			MC	CRIS-B/-D	1	0.0381874	1	0.0177572	1	1.15602	0.929732	1.12338	0.91648	1.14104
	AAAGATGCATAGACTC-1	CRC0076		SC		CRIS-A	0.0143205	1	0.314396	1	1	0.896361	1.09841	0.957204	1.09677	1.05771
	AAAGATGGTAAGCACG-1	CRC0022			MC	CRIS-B/-E	0.868044	0.19949	1	0.232922	0.0589549	0.995371	0.943185	1.04365	0.94788	0.911557
	AAAGATGTCCAACCAA-1	CRC0066	NC				1	1	0.294851	0.959966	0.495749	1.15458	1.09601	0.965858	1.03425	0.986832
	AAAGATGTCCCACTTG-1	CRC0076	NC				0.442447	1	0.897728	1	1	0.997709	1.07348	1.04852	1.10351	1.09323
	AAAGATGTCGTATCAG-1	CRC0066	NC				0.271494	1	0.448958	0.945048	0.553721	0.944316	1.02932	0.964671	1.01025	0.974483
	AAAGATGTCTTATCTG-1	CRC0076			MC	CRIS-A/-C	0.0296074	1	0.0973835	1	1	0.882231	1.05678	0.904195	1.02151	1.03152
	AAAGCAAAGCGATCCC-1	CRC0066	NC				1	1	0.215776	0.988062	0.564439	1.14766	1.10078	0.978498	1.05463	1.01546
	AAAGCAAAGTTAACGA-1	CRC0022		SC		CRIS-D	0.66477	0.305924	1	0.0917986	0.9048	0.975057	0.945123	1.02629	0.911133	0.98937
	AAAGCAACAAGCGCTC-1	CRC0177	NC				1	0.248335	1	0.54793	1	1.27808	1.01701	1.31779	1.04954	1.17557
	AAAGCAACACCTGGTG-1	CRC0177	NC				0.718143	0.661744	0.37431	0.208659	0.940268	1.02835	1.02365	0.998183	0.977329	1.04873
	AAAGCAACACGGATAG-1	CRC0076		SC		CRIS-B	0.296814	0.0016102	0.467495	1	1	0.869541	0.804101	0.878007	1.02958	0.984534
	AAAGCAAGTAAACGCG-1	CRC0515			MC	CRIS-A/-E	0.0286517	1	1	1	0.114752	0.881565	1.02487	1.00317	0.977338	0.908325
	AAAGCAAGTCAACATC-1	CRC0022		SC		CRIS-D	0.702031	1	1	0.12464	0.593673	0.969199	1.03702	1.01651	0.909465	0.961081
	AAAGCAAGTCCGACGT-1	CRC0515			MC	CRIS-A/-E	0.0244274	1	1	1	0.0141943	0.894339	0.990984	1.00401	1.03054	0.883919
	AAAGCAAGTCCTAGCG-1	CRC0066			MC	CRIS-C/-E	1	1	0.17373	0.33683	0.123111	1.11604	1.06664	0.931675	0.952585	0.922589
	AAAGCAAGTTGGACCC-1	CRC0066		SC		CRIS-E	1	1	1	0.976637	0.0155869	1.05811	0.988087	0.96769	0.961508	0.871353
	AAAGCAATCGCCAGCA-1	CRC0066	NC				1	1	0.503577	0.260335	0.772471	1.13465	1.12791	0.98619	0.959519	1.01017
	AAAGCAATCTCTAAGG-1	CRC0177			MC	CRIS-B/-D	1	0.0161481	1	0.0316868	1	1.0968	0.876118	1.04933	0.887451	1.02596
	AAAGTAGAGTTAGCGG-1	CRC0177			MC	CRIS-B/-D	1	0.101786	1	0.0778916	1	1.14057	0.989091	1.1425	0.980915	1.08628
	AAAGTAGCAACCGCCA-1	CRC0076			MC	CRIS-A/-C	0.0298644	0.706719	0.00501374	1	1	0.858502	0.920154	0.833398	0.980793	0.955584
	AAAGTAGCACTAAGTC-1	CRC0515		SC		CRIS-B	0.556438	0.0564074	1	1	0.979446	1.01795	0.948127	1.09181	1.15759	1.04055
	AAAGTAGCATTAGGCT-1	CRC0076	NC				0.243397	0.970186	1	0.951403	1	0.976959	1.04837	1.05829	1.04612	1.06586
	AAAGTAGGTAAGTGTA-1	CRC0076		SC		CRIS-A	0.0678879	1	1	1	1	0.904249	0.99706	1.01369	1.07341	1.07436
	AAAGTAGGTAATAGCA-1	CRC0066		SC		CRIS-C	1	1	0.0492639	0.320474	1	1.0822	1.03531	0.875891	0.918517	0.970153
	AAAGTAGGTGTAAGTA-1	CRC0066		SC		CRIS-C	0.511431	1	0.108255	0.948118	1	0.952904	0.9931	0.901978	0.982127	0.987301
	AAAGTAGGTTTAAGCC-1	CRC0515		SC		CRIS-B	0.323219	0.180964	0.407162	1	0.304962	0.967773	0.948168	0.977005	1.04025	0.96571
	AAAGTAGTCAGTTGAC-1	CRC0076		SC		CRIS-A	0.0564893	1	1	1	1	0.883873	1.06462	0.997244	1.10332	1.01477
	AAAGTAGTCCTATTCA-1	CRC0076			MC	CRIS-A/-C	0.0151202	1	0.0203377	1	0.845345	0.884966	1.03738	0.890053	1.06379	0.979316
	AAAGTAGTCTGGTGTA-1	CRC0076		SC		CRIS-A	0.145812	1	1	1	1	0.933265	1.04496	1.0326	1.04965	1.08324
	AAAGTAGTCTGTCCGT-1	CRC0022		SC		CRIS-B	1	0.0141433	1	1	1	1.01208	0.844998	0.975112	0.973416	1.01759
	AAATGCCAGAATTCCC-1	CRC0076			MC	CRIS-A/-C	0.114221	0.818837	0.0410755	1	0.273643	0.922151	0.983163	0.899909	1.06635	0.945876
	AAATGCCAGAGTCGGT-1	CRC0177			MC	CRIS-B/-C	0.597147	0.149979	0.124207	0.58957	0.914601	1.05872	1.00793	1.00243	1.05815	1.08508
	AAATGCCAGCCATCGC-1	CRC0177	NC				0.985398	0.818937	0.937036	0.449304	1	1.11108	1.07641	1.09776	1.03186	1.1586
	AAATGCCAGCCCTAAT-1	CRC0076		SC		CRIS-C	0.386915	1	0.00304178	1	1	0.896657	0.980529	0.819196	1.00445	0.942857
	AAATGCCAGGTAGCTG-1	CRC0022	NC				0.506887	1	1	0.208439	0.306746	0.976078	1.06455	1.06483	0.941801	0.955359
	AAATGCCCACACTGCG-1	CRC0177			MC	CRIS-B/-D	1	0.0192664	1	0.00160553	1	1.0481	0.829519	1.04306	0.801144	0.969522
	AAATGCCCAGATGGCA-1	CRC0066	NC				1	0.259777	1	0.83428	0.673868	1.04959	0.958504	1.04045	1.01347	0.999514
	AAATGCCGTAAAGTCA-1	CRC0515		SC		CRIS-E	1	1	1	1	0.00385194	0.976167	1.01859	1.05705	1.05606	0.858945
	AAATGCCGTATATCCG-1	CRC0177	NC				1	0.965461	1	0.935341	0.9925	1.28973	1.13236	1.27054	1.11826	1.16073
	AAATGCCTCGGATGTT-1	CRC0177			MC	CRIS-D/-E	0.348376	1	1	0.136896	0.099364	0.989776	1.05555	1.11269	0.959501	0.950211
	AACACGTAGAACTCGG-1	CRC0022		SC		CRIS-E	1	1	1	1	0.0202596	0.970079	1.0083	1.07571	0.996544	0.875306
	AACACGTAGAAGAAGC-1	CRC0177		SC		CRIS-B	1	0.0934912	1	1	1	1.23432	0.971624	1.25188	1.07167	1.17828
	AACACGTAGCTCCTCT-1	CRC0022			MC	CRIS-A/-E	0.0786141	1	0.270471	1	0.154045	0.895657	1.00186	0.92751	0.995288	0.911437
	AACACGTAGCTGTTCA-1	CRC0515			MC	CRIS-A/-B	0.150013	0.139592	1	1	0.275449	0.956543	0.954249	1.05837	1.0472	0.978403
	AACACGTCACTAGTAC-1	CRC0515			MC	CRIS-A/-E	0.150951	0.300815	1	1	0.0612587	0.932395	0.954322	1.00236	1.07811	0.909873
	AACACGTCATGCCACG-1	CRC0022	NC				0.799939	1	1	0.56856	0.391757	1.02241	1.09475	1.12285	0.999362	0.981693
	AACACGTGTGAGCGAT-1	CRC0076			MC	CRIS-A/-B/-C	0.0428238	0.027935	0.0779084	1	0.858319	0.878402	0.871092	0.889631	1.01875	0.954719
	AACACGTGTTCAACCA-1	CRC0066		SC		CRIS-E	1	1	1	0.342111	0.121597	1.17923	1.08141	1.02324	0.972585	0.9409
	AACACGTTCTTCATGT-1	CRC0066		SC		CRIS-A	0.125938	0.467989	0.542079	0.224081	0.551796	0.887339	0.929284	0.935471	0.903423	0.936294
	AACCATGAGCCACCTG-1	CRC0177		SC		CRIS-D	1	0.47856	1	0.0724496	1	1.1517	0.982867	1.10299	0.927836	1.07036
	AACCATGAGGAGTCTG-1	CRC0076	NC				0.288576	1	0.2734	1	1	0.973585	1.07984	0.971683	1.08572	1.07813
	AACCATGAGGAGTTTA-1	CRC0022		SC		CRIS-D	1	1	1	0.0920145	1	1.02574	1.01658	1.0802	0.919014	1.05252
	AACCATGAGGCAGGTT-1	CRC0022		SC		CRIS-D	0.300927	0.203251	1	0.0993931	0.454069	0.965372	0.952845	1.04676	0.932593	0.979637
	AACCATGAGGTGCTAG-1	CRC0177	NC				1	0.776768	1	0.638587	1	1.25902	1.0594	1.16587	1.04209	1.13091
	AACCATGCACATGACT-1	CRC0515		SC		CRIS-B	1	0.0166033	0.917981	1	1	1.03023	0.886269	0.988101	1.10853	0.998067
	AACCATGGTCATGCCG-1	CRC0066	NC				0.782983	1	0.839575	0.671336	0.601667	1.01133	1.06474	1.01867	0.998565	0.991389
	AACCATGGTTGAACTC-1	CRC0066		SC		CRIS-D	1	1	0.222515	0.123792	0.278296	1.06677	1.08849	0.936333	0.920388	0.943228
	AACCATGGTTGCGTTA-1	CRC0076	NC				0.265297	0.82815	0.860503	1	0.694486	0.985469	1.041	1.04445	1.07058	1.02827
	AACCATGTCTCCTATA-1	CRC0177			MC	CRIS-D/-E	1	1	1	0.0263224	0.138136	1.10231	1.02076	1.07871	0.912351	0.948742
	AACCGCGAGACTTTCG-1	CRC0515			MC	CRIS-A/-E	0.0034837	1	0.488669	1	0.0028503	0.84252	0.989874	0.918768	1.03754	0.840336
	AACCGCGAGCGATATA-1	CRC0076		SC		CRIS-A	0.0250741	1	1	1	0.930413	0.88529	1.01411	0.979238	1.04839	0.975786
	AACCGCGCAAAGGCGT-1	CRC0022		SC		CRIS-D	1	1	1	0.0016102	0.518485	0.969426	0.977957	1.00086	0.807151	0.894837
	AACCGCGCAAGGTTTC-1	CRC0076			MC	CRIS-A/-C	0.0131966	1	0.108467	1	1	0.855799	1.02328	0.889089	1.09098	1.06611
	AACCGCGCAGCCTTGG-1	CRC0076		SC		CRIS-A	0.0784801	1	0.449968	1	1	0.924824	1.023	0.978024	1.07534	1.09516
	AACCGCGGTAGCACGA-1	CRC0515	NC				0.372343	0.45943	0.22845	0.515154	0.257553	0.988969	0.997508	0.970695	1.00228	0.975078
	AACCGCGGTCTCCACT-1	CRC0076		SC		CRIS-A	0.00160553	1	1	1	1	0.801078	1.02432	0.978308	1.04269	0.954942
	AACCGCGGTGAAGGCT-1	CRC0076		SC		CRIS-A	0.00458724	1	1	1	1	0.847743	1.07218	0.985508	1.01841	1.05978
	AACCGCGGTGTGAATA-1	CRC0515		SC		CRIS-E	1	1	1	1	0.00160553	0.902339	1.00736	1.02042	1.05532	0.787592
	AACCGCGTCCGCGGTA-1	CRC0076	NC				0.788779	0.855472	0.314155	1	0.849503	1.03865	1.04591	0.990921	1.13171	1.04522
	AACGTTGAGAGACGAA-1	CRC0076	NC				1	1	0.404473	0.685303	0.979696	1.09873	1.08638	0.995044	1.02357	1.06512
	AACGTTGAGATATACG-1	CRC0177		SC		CRIS-D	1	1	1	0.180856	1	1.20586	1.10362	1.20657	0.974618	1.15549
	AACGTTGAGATCCCAT-1	CRC0066		SC		CRIS-C	1	1	0.0337913	1	0.2247	1.11065	1.0351	0.885135	1.02211	0.923434
	AACGTTGAGCGGATCA-1	CRC0515		SC		CRIS-A	0.0967575	0.386016	0.666117	1	0.463234	0.937459	0.977702	0.999257	1.05022	0.984511
	AACGTTGGTATAGGTA-1	CRC0177	NC				0.945876	0.219958	1	0.437107	0.714931	1.09301	1.01597	1.13689	1.04235	1.06893
	AACGTTGGTATGGTTC-1	CRC0177			MC	CRIS-B/-D	1	0.0646205	0.891328	0.169014	1	1.1866	0.943081	1.02819	0.970431	1.11067
	AACGTTGGTTTGGGCC-1	CRC0515		SC		CRIS-E	0.722244	1	1	1	0.00266142	0.945594	0.99565	1.08399	1.08206	0.846669
	AACGTTGTCAACGGGA-1	CRC0515		SC		CRIS-E	0.459958	1	1	0.478232	0.0551131	0.98294	1.04002	1.05976	0.984336	0.921385
	AACTCAGAGACCCACC-1	CRC0177		SC		CRIS-D	1	0.820181	1	0.129168	1	1.12018	1.01067	1.05431	0.942682	1.05537
	AACTCAGAGCGAAGGG-1	CRC0022		SC		CRIS-B	1	0.0150745	1	0.54001	0.251242	1.09235	0.87736	1.00972	0.950864	0.928552
	AACTCAGAGGGTCGAT-1	CRC0177		SC		CRIS-B	0.651544	0.141754	0.84739	0.703912	0.924073	1.03095	0.976169	1.0462	1.03497	1.05281
	AACTCAGCAGTAGAGC-1	CRC0177		SC		CRIS-B	1	0.00160553	1	1	1	0.95138	0.767976	0.99228	0.973241	1.00313
	AACTCAGCATCCCATC-1	CRC0177		SC		CRIS-D	1	1	1	0.102546	1	1.13186	1.1055	1.03712	0.951069	1.08087
	AACTCAGGTCGAACAG-1	CRC0076		SC		CRIS-A	0.0111702	1	0.87101	1	1	0.873106	1.0336	0.967652	1.02581	1.06087
	AACTCAGGTGTAATGA-1	CRC0076		SC		CRIS-A	0.00160553	1	1	1	1	0.737529	0.994181	0.903741	1.04236	0.95257
	AACTCAGGTTCTCATT-1	CRC0177	NC				0.326604	0.82932	0.86861	0.458436	1	0.888922	0.943817	0.948248	0.904503	1.04336
	AACTCAGTCCGCGGTA-1	CRC0076		SC		CRIS-A	0.0164478	1	1	1	1	0.88547	1.09415	0.992225	1.12962	1.04262
	AACTCAGTCGTAGATC-1	CRC0076		SC		CRIS-A	0.066612	1	1	1	0.986263	0.922365	1.0211	1.0164	1.01693	1.00888
	AACTCAGTCTCTTATG-1	CRC0076		SC		CRIS-A	0.115065	1	0.612536	1	1	0.94006	1.06712	0.998206	1.08948	1.04747
	AACTCAGTCTGTACGA-1	CRC0066	NC				1	1	0.979292	0.567849	0.994343	1.17359	1.10679	1.06535	1.00385	1.07168
	AACTCCCAGCGTAATA-1	CRC0177		SC		CRIS-D	1	1	1	0.146697	1	1.22936	1.11133	1.07932	0.95583	1.08345
	AACTCCCCAAGCCGCT-1	CRC0076		SC		CRIS-C	0.662574	1	0.17306	1	0.850962	1.00546	1.05311	0.954645	1.09486	1.02038
	AACTCCCCAGACAGGT-1	CRC0076			MC	CRIS-A/-C	0.0131633	1	0.0677971	1	1	0.845631	1.00969	0.871043	1.03541	1.05311
	AACTCCCCAGTAACGG-1	CRC0076			MC	CRIS-A/-C	0.120798	1	0.0769678	1	1	0.935231	1.06522	0.923681	1.0764	1.05017
	AACTCCCCATCGACGC-1	CRC0177		SC		CRIS-C	1	0.983775	0.116163	0.264381	0.325005	1.05904	1.0471	0.963615	0.989734	0.996782
	AACTCCCCATTGCGGC-1	CRC0177		SC		CRIS-C	1	0.796846	0.115563	0.200605	1	1.06807	1.05107	0.978215	0.997104	1.073
	AACTCCCGTTCGGGCT-1	CRC0076		SC		CRIS-A	0.0056011	1	1	1	1	0.838259	1.06421	0.960157	1.04861	0.989655
	AACTCCCGTTGTTTGG-1	CRC0066		SC		CRIS-C	1	1	0.134699	0.552327	1	1.16294	1.08904	0.931201	0.977779	1.06133
	AACTCCCTCGCGTTTC-1	CRC0076		SC		CRIS-A	0.0108295	1	1	1	1	0.870901	1.07902	0.965016	1.04418	1.0261
	AACTCCCTCGTGGGAA-1	CRC0066		SC		CRIS-E	1	1	0.933796	0.950623	0.192558	1.17161	1.13114	1.01589	1.01748	0.945268
	AACTCCCTCTCTTATG-1	CRC0066		SC		CRIS-C	1	1	0.0181996	1	1	1.10108	1.08732	0.85282	0.94615	0.98301
	AACTCTTAGCGATCCC-1	CRC0177	NC				1	0.839029	0.901489	0.514513	0.736093	1.25865	1.09771	1.10971	1.05535	1.08215
	AACTCTTAGTGTGAAT-1	CRC0076		SC		CRIS-A	0.00852402	1	1	1	1	0.87521	1.09885	0.999821	1.11447	1.08596
	AACTCTTCATCCTTGC-1	CRC0177		SC		CRIS-B	1	0.0747224	1	1	1	1.21541	0.957261	1.21821	1.07372	1.16107
	AACTCTTCATTGCGGC-1	CRC0177		SC		CRIS-D	1	0.814732	1	0.053212	0.721302	1.15198	1.04197	1.11543	0.959704	1.03708
	AACTCTTGTAAGGATT-1	CRC0066	NC				1	1	0.211477	0.257044	0.473613	1.07983	1.08134	0.931591	0.937893	0.961061
	AACTCTTGTACACCGC-1	CRC0177		SC		CRIS-B	0.764833	0.015876	0.417519	0.701535	1	0.996097	0.896648	0.977236	0.99325	1.05698
	AACTCTTGTAGCGTCC-1	CRC0066	NC				1	1	0.6663	0.980698	0.844577	1.16252	1.13589	0.99557	1.04991	1.01735
	AACTCTTGTCAGCTAT-1	CRC0066		SC		CRIS-E	1	1	1	1	0.00135762	0.99715	1.00787	0.951639	0.91426	0.810532
	AACTCTTGTCCAGTGC-1	CRC0022		SC		CRIS-B	1	0.154325	0.9626	0.431335	0.752026	1.03562	0.928407	1.00492	0.963613	0.989569
	AACTCTTGTCTGCCAG-1	CRC0066		SC		CRIS-C	1	0.810485	0.0554537	1	0.678354	1.01092	0.987913	0.909944	1.02885	0.980837
	AACTCTTGTGGACGAT-1	CRC0076		SC		CRIS-A	0.0847797	1	0.398498	1	1	0.939258	1.07406	0.98601	1.03979	1.02817
	AACTCTTGTTAAAGTG-1	CRC0022		SC		CRIS-D	1	0.587716	1	0.0031784	1	0.941838	0.900746	1.00642	0.81421	1.0051
	AACTCTTGTTCCACAA-1	CRC0076		SC		CRIS-A	0.0449012	1	0.501242	1	1	0.905304	1.06655	0.968978	1.07847	1.01318
	AACTCTTTCCCTCTTT-1	CRC0066	NC				1	1	0.432074	0.359633	0.346647	1.09407	1.11548	0.980304	0.97242	0.970837
	AACTCTTTCGTTGACA-1	CRC0066		SC		CRIS-D	1	1	1	0.0566401	0.24369	1.03407	1.03444	0.995878	0.902041	0.937065
	AACTCTTTCTCGAGTA-1	CRC0076		SC		CRIS-A	0.00249028	1	1	1	1	0.817931	0.94901	0.952223	1.02043	0.975949
	AACTGGTAGTTCCACA-1	CRC0076			MC	CRIS-A/-C	0.0337859	0.465437	0.152004	1	0.898627	0.922421	0.997786	0.961659	1.07754	1.02139
	AACTGGTCAATCACAC-1	CRC0177			MC	CRIS-B/-C	1	0.0823748	0.0587332	1	1	1.10565	0.966701	0.955505	1.05408	1.06694
	AACTGGTCAGACGCCT-1	CRC0076		SC		CRIS-A	0.116901	1	0.230326	1	1	0.940258	1.05791	0.960845	1.09878	1.05809
	AACTGGTCAGAGTGTG-1	CRC0515			MC	CRIS-A/-E	0.13488	1	1	1	0.0941255	0.943957	1.04264	1.0486	1.06175	0.933781
	AACTGGTCAGCTCGAC-1	CRC0177		SC		CRIS-B	1	0.0669574	0.559392	1	1	1.15302	0.940748	1.00399	1.05425	1.14946
	AACTGGTCATACTCTT-1	CRC0177			MC	CRIS-B/-D	1	0.0597164	1	0.119982	1	1.06662	0.93772	1.04568	0.957852	1.08853
	AACTGGTGTGACAAAT-1	CRC0177			MC	CRIS-A/-D	0.141329	0.626994	0.207583	0.0324971	1	0.953958	1.00064	0.964749	0.91982	1.03761
	AACTGGTTCGGCGGTT-1	CRC0177			MC	CRIS-C/-D	1	0.570979	0.113767	0.157433	1	1.07884	1.03294	0.977957	0.987207	1.08693
	AACTTTCAGATATGCA-1	CRC0022		SC		CRIS-E	0.7111	0.456381	1	0.651058	0.135771	0.985616	0.965808	1.10641	0.981365	0.925652
	AACTTTCAGCTCCCAG-1	CRC0076		SC		CRIS-A	0.00371929	1	1	1	1	0.832555	1.03714	0.988775	1.03184	1.02992
	AACTTTCAGGAATCGC-1	CRC0177	NC				1	0.94416	0.987046	0.392779	1	1.18025	1.07197	1.08125	1.00828	1.13707
	AACTTTCAGTGAAGAG-1	CRC0177		SC		CRIS-B	1	0.018585	1	0.304085	1	1.11058	0.886456	1.01056	0.94659	1.02003
	AACTTTCCACATTTCT-1	CRC0515		SC		CRIS-E	1	1	1	1	0.00547822	0.982127	1.01654	1.02932	1.06759	0.872031
	AACTTTCGTACAGCAG-1	CRC0066		SC		CRIS-C	1	1	0.00160553	1	1	0.994046	0.987417	0.775264	0.94422	0.885214
	AACTTTCGTACTTAGC-1	CRC0515			MC	CRIS-A/-E	0.0437002	1	1	0.41817	0.0455444	0.924557	1.0265	1.0316	0.985668	0.925447
	AACTTTCGTACTTGAC-1	CRC0177		SC		CRIS-B	1	0.00509928	1	1	1	1.21474	0.860564	1.18849	1.07095	1.04284
	AACTTTCGTCAAACTC-1	CRC0076		SC		CRIS-A	0.0406317	1	0.357454	1	1	0.915411	1.0463	0.970908	1.08793	1.02874
	AACTTTCGTCGCGGTT-1	CRC0076		SC		CRIS-C	1	1	0.00842738	1	1	0.988215	1.02883	0.845339	1.05692	1.04626
	AACTTTCGTCGTTGTA-1	CRC0177		SC		CRIS-D	1	1	1	0.0544893	1	1.05076	1.11229	1.08883	0.928459	1.07452
	AACTTTCGTTCTGTTT-1	CRC0066		SC		CRIS-D	1	1	1	0.0811396	0.636113	0.99966	1.02453	1.01187	0.901357	0.964006
	AACTTTCTCGAATGCT-1	CRC0076		SC		CRIS-A	0.00917999	1	1	1	1	0.854778	1.0927	1.02408	1.07247	1.03283
	AACTTTCTCGCCATAA-1	CRC0022	NC				0.954902	0.668708	0.955856	0.668708	0.903422	1.03451	0.991316	1.03483	0.991314	1.02237
	AAGACCTAGGCTAGGT-1	CRC0022		SC		CRIS-A	0.161892	0.741334	1	0.244532	0.668862	0.957745	1.01646	1.08127	0.971586	1.01113
	AAGACCTGTACTCGCG-1	CRC0177		SC		CRIS-B	1	0.143543	1	0.873327	1	1.08833	0.985398	1.08683	1.05729	1.12266
	AAGACCTGTATATCCG-1	CRC0076		SC		CRIS-A	0.122397	1	0.738361	0.927317	0.475221	0.944593	1.09138	1.00795	1.02124	0.988006
	AAGACCTGTGATGATA-1	CRC0022		SC		CRIS-D	0.894578	0.284025	1	0.173093	0.575335	0.981666	0.92785	1.06777	0.912186	0.956246
	AAGACCTGTGTTAAGA-1	CRC0177		SC		CRIS-D	1	1	1	0.00489397	1	1.11802	1.10914	1.08957	0.846909	1.12968
	AAGACCTGTGTTCTTT-1	CRC0022		SC		CRIS-D	0.407815	1	1	0.103261	1	0.961297	1.05112	1.06766	0.920284	1.02778
	AAGACCTGTTGATTCG-1	CRC0177		SC		CRIS-B	1	0.105781	1	0.544425	1	1.11205	0.970671	1.13008	1.02634	1.11112
	AAGACCTTCAGTACGT-1	CRC0177		SC		CRIS-B	1	0.011094	1	1	1	1.11038	0.881549	1.04725	1.00539	1.03313
	AAGACCTTCATAACCG-1	CRC0515			MC	CRIS-A/-B/-E	0.0522178	0.0907441	0.550911	0.610274	0.186985	0.92649	0.940257	0.995773	0.999458	0.959753
	AAGACCTTCGAGCCCA-1	CRC0515			MC	CRIS-A/-E	0.0564074	1	0.434222	1	0.123027	0.886766	1.03518	0.939123	0.994171	0.903731
	AAGCCGCAGTAGGCCA-1	CRC0022		SC		CRIS-D	0.414766	1	1	0.0131966	0.202348	0.923764	0.984388	0.987377	0.858398	0.906185
	AAGCCGCAGTCCGTAT-1	CRC0515		SC		CRIS-E	0.37581	1	1	1	0.0376971	0.959497	1.0087	1.0489	1.05784	0.900289
	AAGCCGCAGTGAACAT-1	CRC0022			MC	CRIS-A/-E	0.163704	1	1	1	0.0334406	0.930628	1.02602	1.05536	1.0038	0.897555
	AAGCCGCCAAGTCTAC-1	CRC0177			MC	CRIS-D/-E	0.440044	0.462744	0.428238	0.12476	0.193255	1.03073	1.03286	1.02967	0.990137	1.00361
	AAGCCGCTCACAGGCC-1	CRC0177			MC	CRIS-C/-D	1	1	0.101618	0.0369519	1	1.0456	1.05701	0.946547	0.924537	1.03504
	AAGCCGCTCGGCATCG-1	CRC0515		SC		CRIS-A	0.151695	0.358441	1	1	0.201358	0.965242	0.99533	1.10325	1.05484	0.974559
	AAGCCGCTCTCCCTGA-1	CRC0076			MC	CRIS-A/-C	0.0880752	0.85056	0.062394	1	0.638054	0.910752	0.98015	0.903349	1.08101	0.968281
	AAGGAGCAGAGTACAT-1	CRC0066		SC		CRIS-D	1	1	0.413393	0.187067	0.615019	1.03816	1.04602	0.958965	0.931511	0.976734
	AAGGAGCAGTAGGTGC-1	CRC0022		SC		CRIS-A	0.00249028	1	1	1	1	0.849328	0.96783	0.99202	0.96904	1.01159
	AAGGAGCAGTTCCACA-1	CRC0515			MC	CRIS-A/-E	0.0227348	0.932626	1	1	0.122534	0.893174	0.988674	1.01308	1.02253	0.92825
	AAGGAGCCAGACGCTC-1	CRC0177	NC				0.788014	0.397565	0.961674	0.85066	0.574137	1.05688	1.01545	1.08433	1.06518	1.03309
	AAGGAGCCAGTATCTG-1	CRC0177		SC		CRIS-D	1	1	1	0.0193923	1	1.17768	1.07208	1.11351	0.877778	1.05385
	AAGGAGCCAGTGACAG-1	CRC0177	NC				0.618522	0.418108	0.48512	0.410795	0.293102	1.0505	1.03057	1.03748	1.02974	1.01647
	AAGGAGCCATACTCTT-1	CRC0177	NC				1	0.504324	1	0.636939	1	1.1791	1.03252	1.16499	1.04674	1.16763
	AAGGAGCTCACATACG-1	CRC0177		SC		CRIS-D	1	1	1	0.00160553	1	1.15073	0.994179	1.07089	0.819417	1.07172
	AAGGAGCTCGACCAGC-1	CRC0066			MC	CRIS-C/-D	1	1	0.0747224	0.0888547	1	1.00498	1.01637	0.896748	0.900527	1.01609
	AAGGAGCTCGGGAGTA-1	CRC0515			MC	CRIS-B/-E	0.812772	0.090435	1	1	0.0681754	0.995202	0.927869	1.06159	1.07052	0.921752
	AAGGCAGAGCAACGGT-1	CRC0066	NC				1	1	1	0.689776	0.368617	1.07502	1.10442	1.06382	1.0012	0.968635
	AAGGCAGCAATGTAAG-1	CRC0066		SC		CRIS-C	1	1	0.114274	0.665666	0.500914	1.0519	1.06015	0.92654	0.983692	0.971642
	AAGGCAGTCCTCAATT-1	CRC0076		SC		CRIS-C	0.710828	1	0.0632346	1	1	1.01132	1.13937	0.938936	1.09706	1.0391
	AAGGTTCAGCACACAG-1	CRC0066			MC	CRIS-A/-C	0.199927	0.73447	0.161741	0.355568	0.442963	0.940674	0.992557	0.933949	0.96048	0.968978
	AAGGTTCAGTTTGCGT-1	CRC0177		SC		CRIS-D	1	1	1	0.157228	1	1.14181	1.08155	1.07529	0.972398	1.05567
	AAGGTTCCAAGCGTAG-1	CRC0177		SC		CRIS-D	1	1	1	0.192312	1	1.15583	1.1381	1.1106	0.972686	1.07512
	AAGGTTCCACATGACT-1	CRC0076	NC				0.245732	0.878238	0.661682	0.851373	1	0.994722	1.05802	1.03666	1.05514	1.1163
	AAGGTTCCAGATGAGC-1	CRC0076		SC		CRIS-A	0.0309338	1	0.371689	1	1	0.940764	1.11687	1.00969	1.11595	1.09293
	AAGGTTCCAGATTGCT-1	CRC0515		SC		CRIS-E	0.297213	1	1	1	0.011719	0.933363	1.02775	0.997884	1.06	0.87291
	AAGGTTCCAGGAATGC-1	CRC0022	NC				0.819851	0.561895	0.939731	0.725063	0.993948	1.02638	0.998586	1.04745	1.01471	1.06573
	AAGGTTCCAGGTGGAT-1	CRC0022		SC		CRIS-B	1	0.190813	0.727541	0.701172	1	1.11219	0.958449	1.01296	1.01093	1.03867
	AAGGTTCCATACCATG-1	CRC0066	NC				1	0.742207	0.522883	0.385869	0.659552	1.08843	1.01004	0.989338	0.975523	1.0021
	AAGGTTCGTGACAAAT-1	CRC0177	NC				1	1	0.924558	0.297401	1	1.12539	1.06778	1.03283	0.969133	1.11709
	AAGGTTCGTGCACTTA-1	CRC0177		SC		CRIS-B	1	0.0597648	1	0.844789	1	1.27244	1.00766	1.25191	1.10052	1.20317
	AAGGTTCGTGGGTCAA-1	CRC0177	NC				1	0.976499	1	0.334508	1	1.20952	1.08739	1.20418	1.01265	1.12385
	AAGGTTCGTTCGAATC-1	CRC0515	NC				0.300777	0.327343	1	1	0.349451	0.980063	0.983336	1.10592	1.16025	0.986073
	AAGGTTCTCCACGTGG-1	CRC0177		SC		CRIS-D	1	1	0.713492	0.143793	0.321532	1.14615	1.082	1.05089	0.990781	1.01652
	AAGGTTCTCCCAAGTA-1	CRC0076		SC		CRIS-A	0.0154477	1	0.203867	1	1	0.862386	1.02688	0.909427	1.06518	1.00316
	AAGGTTCTCCGCGCAA-1	CRC0076	NC				0.464265	0.938785	0.477342	1	0.839139	1.01786	1.07773	1.0192	1.1275	1.06019
	AAGGTTCTCCTACAGA-1	CRC0515			MC	CRIS-A/-E	0.00304178	1	1	1	0.0663109	0.809312	0.923624	0.915203	1.02138	0.853804
	AAGGTTCTCTCACATT-1	CRC0515			MC	CRIS-A/-E	0.0681819	1	1	1	0.138731	0.912062	1.06521	1.02788	1.08769	0.929855
	AAGGTTCTCTGAAAGA-1	CRC0076	NC				0.37708	0.883884	0.981595	1	1	0.985651	1.03763	1.05427	1.08281	1.07274
	AAGTCTGAGACTTGAA-1	CRC0076			MC	CRIS-A/-E	0.112081	1	0.839721	1	0.0767678	0.919485	1.06147	0.987344	1.07044	0.910105
	AAGTCTGAGCGCCTCA-1	CRC0515		SC		CRIS-E	1	1	0.887544	1	0.0306456	1.00483	1.01157	1.0001	1.05095	0.908653
	AAGTCTGCAAGTCATC-1	CRC0066	NC				1	1	0.953239	0.962332	0.621012	1.17857	1.10258	1.05641	1.0592	1.00741
	AAGTCTGCACATCTTT-1	CRC0515		SC		CRIS-E	0.790697	1	1	1	0.186311	1.0058	1.08279	1.06489	1.12654	0.946993
	AAGTCTGCACATTAGC-1	CRC0022	NC				1	0.299627	1	1	1	1.13744	0.998984	1.19398	1.08082	1.15495
	AAGTCTGGTAGCGATG-1	CRC0515		SC		CRIS-E	1	1	1	1	0.00580617	0.964997	0.996518	0.991881	1.0082	0.832619
	AAGTCTGTCCTCCTAG-1	CRC0177		SC		CRIS-D	0.860289	0.565294	0.690524	0.18115	0.459768	1.04492	1.02054	1.03056	0.978867	1.01195
	AAGTCTGTCCTTCAAT-1	CRC0177		SC		CRIS-B	1	0.00762412	1	0.954672	1	0.952815	0.829908	0.991447	0.920153	0.964104
	AATCCAGAGATATACG-1	CRC0076		SC		CRIS-A	0.0168122	1	1	1	1	0.876546	1.02612	1.00875	1.0373	1.07745
	AATCCAGAGTGACATA-1	CRC0022		SC		CRIS-B	0.576281	0.114881	1	0.222994	0.273491	0.982274	0.928929	1.12385	0.947896	0.954353
	AATCCAGCACACCGAC-1	CRC0066		SC		CRIS-D	1	1	0.606264	0.199788	1	1.12179	1.05596	1.00576	0.963199	1.05163
	AATCCAGCACCGATAT-1	CRC0076		SC		CRIS-A	0.0108295	1	0.448689	1	1	0.876854	0.987538	0.948944	1.00987	0.97706
	AATCCAGGTAGCCTCG-1	CRC0076		SC		CRIS-C	0.231698	1	0.0415016	1	1	0.930451	1.07777	0.892874	1.08287	1.07768
	AATCCAGGTCCTCTTG-1	CRC0177	NC				0.245098	0.389017	0.764454	1	1	0.993544	1.01031	1.0448	1.07833	1.09654
	AATCCAGGTGGCTCCA-1	CRC0022	NC				0.499984	0.619004	1	0.260189	0.915095	0.999179	1.00939	1.09257	0.973843	1.03851
	AATCCAGTCAAACCAC-1	CRC0066			MC	CRIS-A/-C	0.0531396	0.23173	0.0246606	1	1	0.883441	0.914439	0.870963	1.01665	0.99628
	AATCCAGTCACATGCA-1	CRC0022			MC	CRIS-B/-D/-E	0.957589	0.0300169	1	0.0399505	0.0292251	0.971693	0.883015	1.01492	0.887446	0.882308
	AATCCAGTCCGTTGCT-1	CRC0177		SC		CRIS-B	1	0.12973	1	0.419452	1	1.17136	0.983447	1.14937	1.02333	1.15286
	AATCGGTAGGCGCTCT-1	CRC0076	NC				0.236334	0.766265	0.650527	1	0.936616	0.968863	1.02174	1.01167	1.10842	1.03802
	AATCGGTCAGGATTGG-1	CRC0515			MC	CRIS-A/-E	0.165277	0.429951	1	1	0.0031784	0.912799	0.933702	1.02285	1.0034	0.853843
	AATCGGTGTCCCTTGT-1	CRC0177		SC		CRIS-B	0.975601	0.178296	0.810039	1	0.362163	1.11273	1.01928	1.09336	1.12642	1.04404
	AATCGGTGTGTCCTCT-1	CRC0076	NC				0.361556	1	0.684702	1	0.762485	0.98831	1.07835	1.0206	1.07334	1.02859
	AATCGGTGTTCACGGC-1	CRC0076		SC		CRIS-C	1	1	0.0207782	1	1	0.998483	1.05534	0.860706	1.07513	1.04568
	AATCGGTTCAAACGGG-1	CRC0076			MC	CRIS-A/-C	0.146662	1	0.0707135	1	0.715029	0.954812	1.04653	0.936653	1.02644	1.00716
	AATCGGTTCTCCCTGA-1	CRC0022		SC		CRIS-A	0.0411591	0.449504	1	1	0.759299	0.88901	0.947256	1.02053	1.01788	0.96582
	AATCGGTTCTCTAAGG-1	CRC0076		SC		CRIS-C	1	1	0.00227946	1	1	0.975478	1.05211	0.837671	1.08043	0.962984
	ACACCAAAGCGCCTCA-1	CRC0177		SC		CRIS-D	1	0.558476	1	0.121804	1	1.12278	1.00626	1.07254	0.955062	1.09385
	ACACCAACATTGGGCC-1	CRC0066		SC		CRIS-D	1	1	0.473856	0.070896	1	1.05608	1.04728	0.968625	0.913253	1.01983
	ACACCAAGTACAGTTC-1	CRC0066			MC	CRIS-C/-E	1	1	0.151705	0.486289	0.191167	1.08263	1.03976	0.934628	0.976312	0.942085
	ACACCAATCTTGTACT-1	CRC0177	NC				1	0.727411	0.922355	0.95384	0.975583	1.24215	1.07192	1.10848	1.11923	1.13032
	ACACCCTAGAACTCGG-1	CRC0022		SC		CRIS-D	0.506884	0.268049	1	0.16317	0.647768	0.990881	0.966726	1.10518	0.951407	1.00233
	ACACCCTAGATGCCTT-1	CRC0076	NC				0.552385	0.947697	0.491974	1	0.65245	1.00978	1.0615	1.00421	1.13037	1.0198
	ACACCCTAGGCTCAGA-1	CRC0022	NC				0.804035	1	0.873522	0.314216	0.813859	0.98271	1.03431	0.989567	0.933841	0.983602
	ACACCCTCACCCAGTG-1	CRC0076			MC	CRIS-A/-C/-E	0.158415	1	0.149067	1	0.0785868	0.93684	1.07072	0.935071	1.05202	0.918475
	ACACCCTCAGGAATGC-1	CRC0022			MC	CRIS-D/-E	1	1	1	0.0317989	0.112176	1.02083	0.9561	1.04705	0.865247	0.889724
	ACACCCTGTAAGAGGA-1	CRC0515		SC		CRIS-B	0.322435	0.198754	0.398559	1	0.264271	0.982065	0.965628	0.990058	1.07971	0.975072
	ACACCCTGTTGAGTTC-1	CRC0022			MC	CRIS-D/-E	0.524498	1	1	0.0350042	0.041163	0.953807	1.01372	1.03912	0.888083	0.891347
	ACACCCTTCAGCACAT-1	CRC0177	NC				1	0.432843	0.764885	0.755977	0.86462	1.11919	1.02981	1.06838	1.0672	1.08295
	ACACCCTTCAGTGTTG-1	CRC0066		SC		CRIS-C	1	1	0.0795315	0.318973	1	1.11497	1.11699	0.909193	0.945665	1.01796
	ACACCCTTCTGTGCAA-1	CRC0515		SC		CRIS-B	0.775046	0.181737	0.450917	1	0.914906	1.01132	0.95265	0.985448	1.04185	1.02244
	ACACCGGCAAAGCAAT-1	CRC0076		SC		CRIS-C	0.518349	1	0.0246182	1	1	0.95679	1.05303	0.887885	1.058	0.995193
	ACACCGGCAAGTAGTA-1	CRC0076		SC		CRIS-A	0.138593	0.829502	0.399756	1	1	0.948112	1.01737	0.984135	1.05735	1.06506
	ACACCGGCAATTCCTT-1	CRC0076		SC		CRIS-A	0.00249028	1	0.391685	1	1	0.830496	0.940746	0.906992	1.07236	0.973572
	ACACCGGCACAGCGTC-1	CRC0177		SC		CRIS-B	0.349399	0.0835063	1	1	1	0.89253	0.855111	0.99313	0.982956	0.996838
	ACACCGGCAGATGAGC-1	CRC0177		SC		CRIS-B	1	0.107726	1	1	1	1.21369	0.977963	1.25096	1.08171	1.12555
	ACACCGGCAGTACACT-1	CRC0177		SC		CRIS-B	0.728213	0.0995093	0.691863	0.935504	1	1.03809	0.966914	1.03556	1.05187	1.07487
	ACACCGGTCTGTCAAG-1	CRC0076		SC		CRIS-A	0.145185	1	1	1	1	0.953951	1.10683	1.10928	1.05589	1.08016
	ACACTGACAGTACACT-1	CRC0076		SC		CRIS-C	0.22914	1	0.14732	1	0.943559	0.948331	1.03658	0.934808	1.06365	1.0101
	ACACTGACATCAGTAC-1	CRC0066		SC		CRIS-D	1	1	1	0.122673	0.582583	1.01204	1.06184	0.989364	0.907471	0.958872
	ACACTGACATTAACCG-1	CRC0177		SC		CRIS-D	1	1	1	0.0264199	1	1.12089	0.994544	1.02126	0.877213	1.06638
	ACACTGAGTAGTGAAT-1	CRC0076		SC		CRIS-A	0.00304178	1	1	1	1	0.838838	0.959358	0.936242	1.04937	1.05142
	ACACTGATCAACGAAA-1	CRC0076		SC		CRIS-C	1	1	0.104197	1	1	1.02991	1.06019	0.929006	1.06956	1.01103
	ACACTGATCGATCCCT-1	CRC0076	NC				0.547265	1	0.27798	1	0.900522	0.983141	1.05065	0.95523	1.12354	1.01613
	ACACTGATCGGAAATA-1	CRC0076		SC		CRIS-A	0.0210169	1	1	1	1	0.869164	1.01346	0.963856	1.01508	1.05328
	ACAGCCGAGAGCTATA-1	CRC0515		SC		CRIS-A	0.0438016	1	1	1	1	0.911006	1.04088	1.02556	1.06098	1.03749
	ACAGCCGAGGACAGAA-1	CRC0076		SC		CRIS-C	1	1	0.0325595	1	1	0.988673	0.995665	0.894567	1.07676	0.988745
	ACAGCCGAGTATTGGA-1	CRC0177		SC		CRIS-B	1	0.00304178	1	1	1	1.03202	0.85264	1.03589	0.986798	1.04844
	ACAGCCGCAATGGTCT-1	CRC0076	NC				0.201697	1	0.442056	1	0.466691	0.960657	1.07388	0.988958	1.09089	0.991174
	ACAGCCGCATAACCTG-1	CRC0022			MC	CRIS-B/-D/-E	0.487885	0.161967	1	0.0588214	0.132556	0.952512	0.919802	1.03548	0.896253	0.914806
	ACAGCCGGTAAGTTCC-1	CRC0177		SC		CRIS-B	1	0.0418798	1	0.602521	1	1.06987	0.916996	1.02146	0.991425	1.05062
	ACAGCCGGTACCGAGA-1	CRC0177	NC				0.931541	0.467012	0.617305	0.394177	0.998198	1.10578	1.04713	1.06318	1.03899	1.12186
	ACAGCCGGTCATACTG-1	CRC0076	NC				0.291651	0.739169	0.871164	1	1	0.971792	1.01499	1.02878	1.09824	1.07611
	ACAGCCGGTGCACTTA-1	CRC0177		SC		CRIS-E	1	0.813067	0.533888	0.512654	0.0161784	1.02129	1.01259	1.00013	0.998803	0.906069
	ACAGCCGGTTGTGGAG-1	CRC0177		SC		CRIS-B	1	0.149393	1	0.393825	1	1.18166	0.97323	1.12827	1.00506	1.14852
	ACAGCCGGTTTAAGCC-1	CRC0076	NC				0.592494	1	0.295004	1	1	1.02317	1.08601	0.994092	1.11793	1.07489
	ACAGCCGGTTTGCATG-1	CRC0066	NC				1	1	0.595612	0.232736	1	1.12541	1.11074	0.999626	0.962354	1.06917
	ACAGCCGTCTGATTCT-1	CRC0076	NC				0.207424	0.590287	1	1	0.93789	0.969345	1.01034	1.09029	1.05993	1.04048
	ACAGCCGTCTTCCTTC-1	CRC0515		SC		CRIS-E	1	0.322489	1	1	0.0253055	1.00605	0.952589	1.00367	1.05139	0.893756
	ACAGCTAAGCGATGAC-1	CRC0177		SC		CRIS-D	1	0.867587	1	0.0186856	1	1.14911	0.9874	1.03068	0.890544	1.01617
	ACAGCTAAGGCAAAGA-1	CRC0177		SC		CRIS-D	1	0.735998	1	0.0587353	1	1.19323	1.0292	1.18501	0.950936	1.13882
	ACAGCTAAGGGTCGAT-1	CRC0066			MC	CRIS-D/-E	1	1	0.656288	0.135737	0.0908036	1.08766	1.06226	0.976211	0.924445	0.914653
	ACAGCTAAGTCCGTAT-1	CRC0066		SC		CRIS-E	1	1	0.214408	0.83805	0.0811396	1.1295	1.06727	0.935528	0.983843	0.911427
	ACAGCTACACAGACAG-1	CRC0066			MC	CRIS-C/-E	1	1	0.066846	1	0.0171778	1.00862	1.06425	0.91945	1.00247	0.894097
	ACAGCTACAGATGGCA-1	CRC0076		SC		CRIS-C	0.227396	1	0.0737338	1	1	0.928184	1.0367	0.901089	1.05488	1.03479
	ACAGCTAGTCGCCATG-1	CRC0177		SC		CRIS-D	1	1	1	0.00790837	1	1.03597	1.03674	1.06087	0.869752	1.04862
	ACAGCTAGTCGCTTTC-1	CRC0177	NC				1	0.250574	1	0.691071	1	1.24997	1.03879	1.12939	1.08705	1.15103
	ACAGCTAGTGCTCTTC-1	CRC0076		SC		CRIS-A	0.0404408	1	1	1	1	0.874408	1.03255	0.982453	1.09998	1.00461
	ACAGCTATCAAGAAGT-1	CRC0066	NC				1	1	0.903981	0.208599	0.740344	1.11277	1.0674	1.01438	0.947835	1.00072
	ACAGCTATCCTGCTTG-1	CRC0066			MC	CRIS-D/-E	1	1	0.450356	0.0560439	0.0502852	1.05374	0.997824	0.947296	0.895047	0.892649
	ACAGCTATCTAACCGA-1	CRC0177		SC		CRIS-B	1	0.0935245	1	1	1	1.0453	0.898324	1.15065	1.0366	1.04395
	ACAGCTATCTAGAGTC-1	CRC0177		SC		CRIS-D	1	0.286183	1	0.0927813	1	1.17741	0.983172	1.08443	0.947785	1.09399
	ACATACGAGCACCGTC-1	CRC0066	NC				1	1	0.287078	0.286476	0.349465	1.03492	1.06871	0.954031	0.953951	0.961633
	ACATACGAGCAGGTCA-1	CRC0076		SC		CRIS-B	0.511824	0.124277	1	0.747941	1	0.94777	0.900722	0.999107	0.965634	1.04576
	ACATACGAGCTACCGC-1	CRC0515			MC	CRIS-A/-E	0.0398572	1	1	1	0.186772	0.888249	1.01505	1.06391	1.07563	0.921212
	ACATACGAGGATTCGG-1	CRC0076		SC		CRIS-C	0.207578	1	0.0479793	1	1	0.945079	1.04817	0.907925	1.05101	1.01631
	ACATACGAGTCTCCTC-1	CRC0022			MC	CRIS-B/-D	0.496624	0.0761033	1	0.0801274	0.650014	0.981602	0.925259	1.01334	0.926438	0.992014
	ACATACGCACCAGGCT-1	CRC0066		SC		CRIS-C	1	1	0.032454	0.86783	1	1.05879	1.07312	0.867499	0.945136	0.986505
	ACATACGCACTCTGTC-1	CRC0022			MC	CRIS-D/-E	1	1	1	0.0171778	0.132023	1.01783	0.98242	1.12244	0.865206	0.900906
	ACATACGGTACCGCTG-1	CRC0515		SC		CRIS-B	0.66714	0.135947	1	1	0.361827	1.02167	0.96407	1.08229	1.093	0.997603
	ACATACGGTACCTACA-1	CRC0177			MC	CRIS-B/-D	1	0.0554926	1	0.108467	1	1.10352	0.92135	1.0874	0.937862	1.05938
	ACATACGGTTGTCGCG-1	CRC0076		SC		CRIS-B	1	0.00534582	1	1	1	0.959382	0.849909	0.976526	1.03582	1.02213
	ACATACGGTTGTCTTT-1	CRC0022			MC	CRIS-B/-D	1	0.0501869	1	0.0546136	0.535893	0.999364	0.894506	1.04587	0.896278	0.953348
	ACATACGTCTGTTTGT-1	CRC0515			MC	CRIS-A/-B	0.135915	0.0116426	1	1	1	0.924447	0.88301	1.01948	1.01921	0.981766
	ACATCAGAGAAGATTC-1	CRC0177		SC		CRIS-B	1	0.120548	1	1	1	1.1823	0.974252	1.12163	1.08844	1.16136
	ACATCAGAGAGGTAGA-1	CRC0177		SC		CRIS-D	1	1	1	0.182107	1	1.10148	1.07232	1.15101	0.989853	1.13265
	ACATCAGAGCAGATCG-1	CRC0177			MC	CRIS-B/-C	1	0.0877316	0.186544	0.640246	1	1.12685	0.960914	0.982999	1.02551	1.09985
	ACATCAGAGGTGTGGT-1	CRC0022			MC	CRIS-D/-E	1	1	1	0.105523	0.0799963	1.0062	0.99192	1.06884	0.904128	0.897697
	ACATCAGAGTTATCGC-1	CRC0066			MC	CRIS-C/-D	1	0.911012	0.153667	0.124998	0.246575	1.02405	0.987524	0.917612	0.911753	0.931852
	ACATCAGCAAGACACG-1	CRC0177	NC				1	0.752814	0.878161	0.408362	0.67253	1.19833	1.06832	1.08611	1.03028	1.0589
	ACATCAGCACAGACAG-1	CRC0177		SC		CRIS-D	1	1	0.925784	0.0466371	1	1.07639	1.04554	1.00751	0.922743	1.09196
	ACATCAGGTAGGCATG-1	CRC0076		SC		CRIS-E	0.297753	1	0.699002	1	0.0811396	0.976156	1.09903	1.00772	1.08745	0.939317
	ACATCAGGTCGCGAAA-1	CRC0076	NC				0.874239	0.798302	0.902217	0.996264	0.899745	1.0723	1.05931	1.07839	1.12695	1.07783
	ACATCAGGTTCCAACA-1	CRC0066	NC				1	1	0.719633	0.451627	0.482089	1.11417	1.10093	1.01842	0.991085	0.994194
	ACATCAGTCGAACGGA-1	CRC0076			MC	CRIS-A/-C	0.0140918	1	0.189962	1	1	0.84974	0.983269	0.893922	1.05783	1.03882
	ACATCAGTCGAGCCCA-1	CRC0515		SC		CRIS-A	0.0747566	1	1	1	1	0.923813	1.02509	1.04135	1.03449	1.0292
	ACATCAGTCGAGCCCA-1	CRC0177	NC				1	0.852232	1	0.91329	0.94138	1.31539	1.11747	1.33398	1.13277	1.14266
	ACATGGTCACCGGAAA-1	CRC0022		SC		CRIS-A	0.00709474	1	1	1	0.860194	0.870196	1.00195	1.00349	1.02704	0.961956
	ACATGGTCATCGATTG-1	CRC0177		SC		CRIS-D	1	0.340404	1	0.193372	1	1.14139	1.01761	1.13461	0.998077	1.10509
	ACATGGTGTATAGGGC-1	CRC0022	NC				0.488571	0.706462	1	0.987725	0.88382	0.982487	1.00513	1.09812	1.05069	1.02766
	ACATGGTGTGCCTGGT-1	CRC0066		SC		CRIS-C	1	0.96362	0.00815033	1	1	1.00555	0.964716	0.866599	1.04065	1.00707
	ACATGGTGTTCGCGAC-1	CRC0076			MC	CRIS-A/-B	0.0360096	0.0100104	0.728118	1	1	0.868124	0.846471	0.930187	1.03534	0.990974
	ACATGGTTCACAAACC-1	CRC0515			MC	CRIS-A/-E	0.0486844	0.848723	1	1	0.134598	0.908765	0.993322	1.04274	1.06952	0.932006
	ACATGGTTCATTCACT-1	CRC0076			MC	CRIS-A/-C	0.0706756	1	0.144588	1	0.239127	0.93504	1.04479	0.953698	1.04298	0.968494
	ACATGGTTCCATGAGT-1	CRC0177		SC		CRIS-C	1	0.65949	0.189374	1	0.893428	1.102	1.05567	1.00511	1.09255	1.07852
	ACATGGTTCCGGCACA-1	CRC0076		SC		CRIS-C	0.884501	1	0.079745	1	1	1.01183	1.04226	0.933384	1.12336	1.07492
	ACATGGTTCTGAAAGA-1	CRC0076			MC	CRIS-A/-C	0.193912	0.30867	0.0704604	1	0.554782	0.935227	0.949765	0.90864	1.05137	0.971436
	ACCAGTAAGACAAAGG-1	CRC0076		SC		CRIS-A	0.191614	1	1	1	0.713436	0.963016	1.04903	1.06175	1.09007	1.01596
	ACCAGTAAGGCATGGT-1	CRC0076		SC		CRIS-A	0.043684	1	0.318653	1	1	0.881339	1.01007	0.92611	1.05469	0.985443
	ACCAGTAAGTCACGCC-1	CRC0076	NC				0.217326	0.910405	0.948884	1	1	0.989856	1.05844	1.06254	1.09524	1.09071
	ACCAGTACAAACTGCT-1	CRC0022	NC				0.879812	0.601384	1	0.738319	0.212013	1.04648	1.02283	1.09388	1.03407	0.98215
	ACCAGTACAGACGCCT-1	CRC0177		SC		CRIS-D	1	0.87994	1	0.0451503	1	1.18094	0.989291	1.18695	0.901495	1.14304
	ACCAGTAGTATTCTCT-1	CRC0177			MC	CRIS-D/-E	1	0.9467	1	0.0709038	0.0650458	1.05015	1.02889	1.08207	0.943762	0.941589
	ACCAGTAGTTGACGTT-1	CRC0066		SC		CRIS-C	0.628299	1	0.0243369	1	1	0.919051	0.983283	0.850231	0.952594	1.02046
	ACCAGTATCCTCATTA-1	CRC0066		SC		CRIS-D	1	1	0.990686	0.0628795	1	1.01768	1.06526	0.981146	0.897675	1.0594
	ACCAGTATCGCTTGTC-1	CRC0177			MC	CRIS-B/-D	1	0.00135762	1	0.0224007	1	1.01968	0.809381	1.06313	0.868522	1.07164
	ACCCACTAGATCCCAT-1	CRC0066		SC		CRIS-D	1	1	0.2459	0.0629523	1	1.02836	1.05001	0.944229	0.910148	1.0186
	ACCCACTAGTGCAAGC-1	CRC0076		SC		CRIS-A	0.165222	1	0.540686	1	1	0.951767	1.04668	0.99462	1.10189	1.08653
	ACCCACTCAATCGGTT-1	CRC0076		SC		CRIS-A	0.0451491	1	0.558604	1	0.56925	0.905105	1.08643	0.967359	1.08055	0.96811
	ACCCACTGTCAAACTC-1	CRC0066	NC				1	0.475067	0.642134	1	0.995789	1.07336	0.988987	1.00398	1.06571	1.0547
	ACCCACTGTCCGAACC-1	CRC0066		SC		CRIS-D	1	1	1	0.1132	1	1.07312	1.09428	1.03589	0.924479	1.04194
	ACCCACTTCACTATTC-1	CRC0066	NC				1	1	0.510319	0.755419	1	1.10643	1.12215	0.989096	1.01384	1.0977
	ACCCACTTCCACGACG-1	CRC0515		SC		CRIS-A	0.0131966	1	1	1	0.288936	0.849227	1.01533	0.957976	0.940968	0.905519
	ACCCACTTCGCAAACT-1	CRC0066			MC	CRIS-C/-E	1	1	0.0507288	1	0.0824086	1.06606	1.05798	0.891788	0.997834	0.901485
	ACCCACTTCTGCAGTA-1	CRC0177		SC		CRIS-C	1	0.40638	0.125998	0.49924	0.580492	1.16457	1.00691	0.968737	1.01384	1.01981
	ACCGTAAAGGAGTTTA-1	CRC0076		SC		CRIS-A	0.14272	1	0.717186	1	1	0.936866	1.05749	0.996416	1.11065	1.06388
	ACCGTAAAGTGCGATG-1	CRC0022		SC		CRIS-A	0.128419	0.611413	1	0.390945	0.507391	0.956513	1.01091	1.1014	0.993474	1.0033
	ACCGTAACAAAGTCAA-1	CRC0076			MC	CRIS-A/-C	0.198061	0.819994	0.149052	1	1	0.973809	1.02998	0.965185	1.08811	1.0824
	ACCGTAACAGGTCGTC-1	CRC0076	NC				0.292749	1	0.419842	1	0.407211	0.980382	1.08681	0.993916	1.09789	0.992737
	ACCGTAACAGGTTTCA-1	CRC0177			MC	CRIS-B/-D	1	0.110622	1	0.0629784	0.960144	1.12476	0.913094	1.0514	0.900482	0.981907
	ACCGTAACATAAGACA-1	CRC0515			MC	CRIS-A/-E	0.162552	1	1	1	0.00385194	0.907573	0.982527	1.04212	1.04847	0.853894
	ACCGTAAGTCAAGCGA-1	CRC0066	NC				1	1	0.361998	1	1	1.23145	1.10053	0.983774	1.0935	1.12272
	ACCGTAAGTCACTTCC-1	CRC0177		SC		CRIS-D	1	1	1	0.0263224	1	1.08397	1.09398	1.0579	0.917072	1.14999
	ACCGTAAGTGACGGTA-1	CRC0177		SC		CRIS-D	1	1	1	0.0100286	1	1.12971	1.02381	1.08277	0.874464	1.03826
	ACCGTAATCACCATAG-1	CRC0076		SC		CRIS-A	0.00947227	1	0.30355	1	1	0.842396	1.00743	0.904702	0.995075	0.969064
	ACCGTAATCGAGAACG-1	CRC0177		SC		CRIS-D	1	0.860957	1	0.00815033	1	1.12691	0.981454	1.08175	0.883085	1.02078
	ACCTTTAAGAAAGTGG-1	CRC0076		SC		CRIS-A	0.00570229	1	0.710427	1	1	0.837493	1.00607	0.921727	1.05849	1.01242
	ACCTTTAAGAATTGTG-1	CRC0022		SC		CRIS-B	1	0.111306	1	1	1	1.02734	0.933089	1.02192	1.03511	1.08384
	ACCTTTAAGTTGAGTA-1	CRC0076		SC		CRIS-C	0.325099	1	0.0617259	1	1	0.96497	1.06974	0.921513	1.07133	1.07367
	ACCTTTACAATGGAGC-1	CRC0177	NC				1	1	1	0.213665	0.431732	1.13891	1.06189	1.09105	0.968143	0.993738
	ACCTTTACACCGAAAG-1	CRC0177		SC		CRIS-D	1	0.780968	1	0.119421	1	1.1883	1.05083	1.09113	0.980772	1.07376
	ACCTTTACATGGTAGG-1	CRC0177		SC		CRIS-D	1	1	1	0.101144	1	1.23936	1.0945	1.21047	0.948292	1.16288
	ACCTTTAGTAATCACC-1	CRC0177		SC		CRIS-D	1	1	1	0.0137856	1	1.15026	1.01491	1.13082	0.88183	1.11669
	ACCTTTAGTACAGACG-1	CRC0076		SC		CRIS-B	1	0.00135762	0.612287	1	1	0.888329	0.784498	0.874362	0.951835	0.998405
	ACCTTTAGTATATGAG-1	CRC0177	NC				1	0.778077	0.924966	0.443917	0.495642	1.18933	1.08541	1.11002	1.04579	1.05161
	ACCTTTAGTCCGTCAG-1	CRC0177	NC				1	0.985301	0.227598	0.712601	0.933289	1.11918	1.05518	0.980464	1.02676	1.04901
	ACCTTTATCACTCTTA-1	CRC0177		SC		CRIS-D	1	0.457235	1	0.00509928	1	1.11275	0.924482	0.995061	0.843933	1.00431
	ACCTTTATCCCATTAT-1	CRC0066	NC				1	1	0.525268	0.519723	0.927896	1.1376	1.10531	0.998223	0.997664	1.04717
	ACCTTTATCGCTTAGA-1	CRC0066	NC				1	0.961543	0.28517	0.411208	1	1.07216	1.02431	0.957246	0.971721	1.05198
	ACCTTTATCTCTAAGG-1	CRC0076		SC		CRIS-A	0.0826421	0.207339	0.349996	1	1	0.938245	0.962505	0.978552	1.10661	1.02857
	ACCTTTATCTGGCGTG-1	CRC0066		SC		CRIS-C	1	1	0.0747839	0.214105	1	1.11833	1.09832	0.910421	0.937764	1.01195
	ACGAGCCAGAATTCCC-1	CRC0515		SC		CRIS-E	1	1	1	1	0.00746005	0.94176	1.02735	1.03001	0.96531	0.837465
	ACGAGCCAGAGGTAGA-1	CRC0177	NC				1	0.224411	0.55292	0.62451	0.979791	1.16634	1.02833	1.06777	1.07497	1.11519
	ACGAGCCAGCTAACAA-1	CRC0076		SC		CRIS-C	0.559719	0.775195	0.13998	1	1	0.985124	1.00077	0.93751	1.07607	1.01787
	ACGAGCCAGGATGTAT-1	CRC0177	NC				1	0.470277	1	0.376978	0.25025	1.13784	1.04224	1.14171	1.03271	1.01723
	ACGAGCCCACAGGAGT-1	CRC0066		SC		CRIS-E	1	1	0.87786	1	0.0330388	1.01234	1.07688	0.947965	0.956056	0.86875
	ACGAGCCCAGCCTTTC-1	CRC0177		SC		CRIS-D	1	1	1	0.0579059	1	1.0969	1.07879	1.0607	0.960875	1.10688
	ACGAGCCCAGGTCCAC-1	CRC0177	NC				1	0.909002	1	0.265276	1	1.20586	1.06885	1.13364	1.00263	1.11865
	ACGAGCCTCATTATCC-1	CRC0076		SC		CRIS-C	1	0.359639	0.00160553	1	1	0.872094	0.852748	0.794782	1.04432	0.962914
	ACGAGCCTCCCTGACT-1	CRC0177		SC		CRIS-D	1	0.45738	1	0.187068	1	1.13093	1.04027	1.15372	1.00832	1.11951
	ACGAGCCTCTGCTGCT-1	CRC0022			MC	CRIS-B/-E	1	0.160427	1	0.632667	0.00842738	0.996265	0.90197	1.06171	0.936828	0.854531
	ACGAGGAAGATCCCGC-1	CRC0515	NC				0.551883	0.419782	1	0.861302	0.25307	1.00925	0.997992	1.14168	1.03677	0.978746
	ACGAGGAAGCAGACTG-1	CRC0177		SC		CRIS-D	1	1	1	0.00762412	1	1.10238	1.04447	1.02346	0.867005	1.07725
	ACGAGGACAAGCTGAG-1	CRC0076		SC		CRIS-A	0.186312	1	1	1	1	0.940497	1.03508	1.02812	1.02737	1.02196
	ACGAGGAGTATTAGCC-1	CRC0022		SC		CRIS-E	1	1	1	0.402066	0.168132	1.09381	1.05725	1.23133	0.967822	0.937835
	ACGAGGAGTTTAGCTG-1	CRC0515		SC		CRIS-A	0.0796961	1	1	0.559066	0.442619	0.920023	1.03875	1.0909	0.980375	0.971435
	ACGAGGAGTTTGTTGG-1	CRC0177		SC		CRIS-E	1	1	1	0.352863	0.0444933	1.14419	1.03598	1.07832	0.988638	0.92958
	ACGAGGATCAGCTCGG-1	CRC0076		SC		CRIS-A	0.0210169	1	1	1	1	0.862214	1.06816	0.972544	1.07749	1.04533
	ACGAGGATCAGTGCAT-1	CRC0177		SC		CRIS-A	0.0610469	0.587718	0.223884	0.307999	1	0.951045	1.01807	0.986155	0.995945	1.04101
	ACGATACAGGTGCTAG-1	CRC0066		SC		CRIS-E	1	1	0.457298	0.264521	0.186311	1.01842	1.02599	0.961559	0.939424	0.927291
	ACGATACAGTGGCACA-1	CRC0066	NC				1	1	0.343201	0.811232	1	1.06507	1.08291	0.970402	1.01729	1.0532
	ACGATACCACGGATAG-1	CRC0066		SC		CRIS-D	1	0.756658	0.785483	0.0551669	0.845032	1.02113	0.973314	0.974896	0.897555	0.978017
	ACGATACCATGTCCTC-1	CRC0066			MC	CRIS-C/-E	1	1	0.00160553	1	0.00642213	0.985689	1.03069	0.772837	0.975807	0.820056
	ACGATACGTAGGAGTC-1	CRC0177		SC		CRIS-D	1	0.797786	1	0.145794	1	1.12366	1.03284	1.04988	0.966802	1.09627
	ACGATACGTATTCGTG-1	CRC0066		SC		CRIS-C	1	1	0.102568	0.591065	0.411251	1.0368	1.09352	0.92058	0.97532	0.961174
	ACGATACTCATCGGAT-1	CRC0177			MC	CRIS-C/-D	1	0.575613	0.158016	0.127468	1	1.10715	1.01999	0.975494	0.968979	1.13495
	ACGATGTAGCGATTCT-1	CRC0076		SC		CRIS-C	0.425846	1	0.0952383	1	0.493853	0.971499	1.02386	0.92744	1.04195	0.977003
	ACGATGTCACCAGGCT-1	CRC0076		SC		CRIS-A	0.187511	0.525584	0.461434	0.804446	1	0.948493	0.985661	0.980263	1.00852	1.07878
	ACGATGTGTAAGGGAA-1	CRC0076		SC		CRIS-C	0.321189	0.453222	0.1844	1	1	0.94562	0.959737	0.926744	1.05072	1.00441
	ACGATGTGTCCAAGTT-1	CRC0066			MC	CRIS-C/-E	0.962056	1	0.184846	0.581339	0.196632	1.01012	1.0544	0.936784	0.979832	0.938695
	ACGATGTGTGCCTTGG-1	CRC0022		SC		CRIS-E	1	1	1	1	0.0140918	0.964741	1.04311	1.10817	1.01488	0.860099
	ACGATGTGTTCTCATT-1	CRC0066			MC	CRIS-C/-E	1	1	0.0558894	0.573226	0.173612	0.999343	1.03326	0.902289	0.966882	0.928597
	ACGATGTGTTGACGTT-1	CRC0066		SC		CRIS-C	1	1	0.0438016	0.606024	0.847129	1.0872	1.0437	0.890346	0.95667	0.968721
	ACGATGTTCCTCATTA-1	CRC0076		SC		CRIS-A	0.028668	1	1	1	1	0.896617	1.05927	1.01382	1.03876	1.07208
	ACGCAGCAGAATGTTG-1	CRC0515		SC		CRIS-E	1	1	1	1	0.0187219	0.965724	1.08395	1.05324	1.07749	0.860562
	ACGCAGCAGGACAGAA-1	CRC0177			MC	CRIS-B/-D	1	0.0302993	1	0.00804825	1	1.02988	0.896816	0.987196	0.870332	1.05051
	ACGCAGCCACCCAGTG-1	CRC0066		SC		CRIS-E	1	1	0.84007	0.212974	0.068584	1.02225	1.07587	0.969857	0.92165	0.894351
	ACGCAGCCATTCCTGC-1	CRC0076		SC		CRIS-A	0.0865046	1	0.630405	1	1	0.899593	0.999277	0.958362	1.01074	1.06753
	ACGCAGCGTAATCACC-1	CRC0076			MC	CRIS-A/-C	0.0664742	1	0.088115	1	1	0.924956	1.05098	0.931945	1.08994	1.06407
	ACGCAGCTCTTGCATT-1	CRC0022			MC	CRIS-B/-D/-E	1	0.198043	1	0.0108844	0.0444667	0.976391	0.889548	0.954688	0.842131	0.861972
	ACGCCAGAGGTTCCTA-1	CRC0515		SC		CRIS-B	1	0.00399754	1	1	1	1.01657	0.846695	1.06378	1.09892	1.03747
	ACGCCAGAGTCTCGGC-1	CRC0515		SC		CRIS-A	0.153266	0.896952	1	0.758607	0.206615	0.936063	1.00858	1.01983	0.998598	0.94551
	ACGCCAGGTAGCCTCG-1	CRC0076	NC				0.231028	1	1	1	1	0.966021	1.04148	1.06846	1.0554	1.07328
	ACGCCAGGTCAAACTC-1	CRC0076			MC	CRIS-A/-C	0.0283683	1	0.0122444	1	1	0.898621	1.07197	0.885625	1.08939	1.05032
	ACGCCAGGTTAGTGGG-1	CRC0076		SC		CRIS-C	1	1	0.0194402	1	1	0.971699	0.960965	0.866359	1.08385	1.03532
	ACGCCAGTCATTGCGA-1	CRC0022		SC		CRIS-A	0.100453	1	1	1	1	0.916646	1.03693	1.12152	1.05378	1.0469
	ACGCCAGTCGAGAACG-1	CRC0515		SC		CRIS-E	1	1	1	1	0.00371929	0.997855	1.05859	1.07608	1.04543	0.862758
	ACGCCAGTCGGAAATA-1	CRC0076		SC		CRIS-C	1	1	0.00160553	1	1	0.939737	0.990163	0.733965	1.00199	0.964595
	ACGCCGAAGAGGGCTT-1	CRC0066		SC		CRIS-C	0.687917	0.214744	0.049074	1	0.804513	0.953769	0.917495	0.884948	1.04254	0.959987
	ACGCCGAAGCTAGGCA-1	CRC0076		SC		CRIS-C	1	0.916642	0.00501374	1	1	1.01252	0.987044	0.878925	1.10089	1.09081
	ACGCCGACAGCAGTTT-1	CRC0177		SC		CRIS-D	1	0.41282	0.473147	0.168154	1	1.11905	1.02506	1.03048	0.994949	1.11366
	ACGCCGACATCACCCT-1	CRC0076	NC				0.521756	1	0.486401	0.994894	1	1.00632	1.10334	1.00289	1.07394	1.09422
	ACGCCGACATGGTTGT-1	CRC0177	NC				0.406608	1	0.382166	0.711846	1	0.885504	0.961365	0.882616	0.919081	1.02136
	ACGCCGACATGTAAGA-1	CRC0515			MC	CRIS-A/-E	0.102441	0.500583	1	1	0.0731257	0.952678	1.00082	1.0543	1.05129	0.944467
	ACGCCGAGTCTAACGT-1	CRC0022	NC				0.797401	0.522435	1	0.320314	0.301365	1.01693	0.991577	1.13157	0.970911	0.968666
	ACGCCGATCACTTCAT-1	CRC0022			MC	CRIS-D/-E	1	1	1	0.153751	0.0225536	1.02358	0.978903	1.05922	0.918425	0.879806
	ACGCCGATCATCGCTC-1	CRC0177		SC		CRIS-D	1	0.873768	1	0.00371929	1	1.05401	0.924051	1.08323	0.834653	1.03742
	ACGCCGATCCCTTGCA-1	CRC0177		SC		CRIS-B	1	0.183505	1	0.566751	1	1.21769	0.999962	1.22494	1.04225	1.14089
	ACGCCGATCCTTTCTC-1	CRC0066	NC				1	1	0.633442	1	0.561485	1.07485	1.0738	0.990696	1.05214	0.98348
	ACGGAGAAGAACAATC-1	CRC0066		SC		CRIS-C	1	1	0.149588	0.895311	0.679383	1.04908	1.0411	0.935652	1.00715	0.991409
	ACGGAGAAGGTGCTAG-1	CRC0177		SC		CRIS-B	1	0.0368779	1	0.732132	1	1.11085	0.927337	1.04828	1.01256	1.0877
	ACGGAGACAACGATCT-1	CRC0177		SC		CRIS-D	1	1	1	0.0468859	1	1.08755	1.07371	1.05473	0.924834	1.03709
	ACGGAGACACATCTTT-1	CRC0022			MC	CRIS-B/-E	1	0.0706756	1	0.356905	0.157121	1.03294	0.905909	1.08501	0.949446	0.924667
	ACGGAGACACATTCGA-1	CRC0076		SC		CRIS-A	0.0028503	1	1	1	1	0.830047	1.0667	0.984732	1.02636	1.03348
	ACGGAGACACGGTAAG-1	CRC0022		SC		CRIS-D	1	1	1	0.192435	1	1.03232	1.08223	1.14237	0.939936	1.07908
	ACGGAGACAGACGTAG-1	CRC0066	NC				0.693916	0.916226	0.633314	1	0.285788	1.01916	1.04172	1.01384	1.05509	0.979247
	ACGGAGACAGGAATCG-1	CRC0076		SC		CRIS-A	0.0588214	1	0.375783	1	1	0.889998	1.04979	0.937218	1.05767	0.980622
	ACGGAGACATATACCG-1	CRC0076		SC		CRIS-A	0.119421	1	1	1	1	0.954298	1.11343	1.0409	1.11261	1.05948
	ACGGAGAGTATCACCA-1	CRC0076		SC		CRIS-A	0.00183718	1	1	1	1	0.836704	1.02514	0.99212	0.99694	1.04379
	ACGGAGAGTATCTGCA-1	CRC0066		SC		CRIS-D	1	1	1	0.119949	1	1.13441	1.14176	1.02118	0.913264	1.05464
	ACGGAGAGTCATCGGC-1	CRC0076	NC				0.27553	0.939268	0.317393	0.631168	0.757457	0.971344	1.03468	0.976828	1.00603	1.0163
	ACGGAGATCGTCTGCT-1	CRC0515		SC		CRIS-E	1	1	1	1	0.00135762	0.948132	1.01136	1.01711	1.03956	0.81537
	ACGGAGATCTCCAACC-1	CRC0076		SC		CRIS-A	0.0056011	1	1	1	1	0.849947	1.03254	1.00441	1.10768	1.06972
	ACGGCCAAGACTACAA-1	CRC0076			MC	CRIS-A/-C	0.105203	1	0.00371929	1	1	0.859137	1.03024	0.816146	1.10365	0.980448
	ACGGCCAAGCTTCGCG-1	CRC0022		SC		CRIS-E	1	1	1	1	0.12935	1.04473	1.06744	1.09535	1.05332	0.95059
	ACGGCCAAGGTGACCA-1	CRC0066	NC				1	1	0.336763	0.803965	1	1.11778	1.10186	0.986569	1.03241	1.06439
	ACGGCCACACGCTTTC-1	CRC0177	NC				1	0.755047	1	0.320352	1	1.13684	1.03179	1.12279	0.990408	1.09462
	ACGGCCAGTGTGGCTC-1	CRC0076		SC		CRIS-A	0.0747224	1	0.225083	1	1	0.90379	1.02047	0.931784	1.03477	1.07624
	ACGGCCAGTTGGGACA-1	CRC0022	NC				0.399505	0.66429	1	0.746328	0.31821	0.97747	1.00333	1.10642	1.01137	0.968532
	ACGGCCATCCACGTTC-1	CRC0515		SC		CRIS-E	1	1	1	1	0.00411918	0.981809	1.01966	0.985925	1.07095	0.834556
	ACGGCCATCCGTTGTC-1	CRC0066		SC		CRIS-E	1	1	0.207217	1	0.0336463	1.02059	1.06206	0.923525	0.986212	0.885618
	ACGGCCATCGTACCGG-1	CRC0076			MC	CRIS-A/-C	0.00385194	1	0.0362082	1	1	0.8246	0.960872	0.854417	1.0149	0.973098
	ACGGCCATCTTGCAAG-1	CRC0177		SC		CRIS-C	1	0.290467	0.0533098	1	1	1.09428	0.997773	0.943562	1.05146	1.09214
	ACGGCCATCTTGGGTA-1	CRC0177		SC		CRIS-D	1	1	1	0.00411918	1	0.97824	0.979992	1.01041	0.81351	0.965523
	ACGGGCTAGTTACCCA-1	CRC0022		SC		CRIS-D	1	1	1	0.00266142	0.410525	0.923545	1.00446	1.05108	0.811431	0.898808
	ACGGGCTCACACAGAG-1	CRC0076			MC	CRIS-A/-B/-C	0.015826	0.00458724	0.185554	1	1	0.859122	0.841686	0.900515	1.05525	0.995449
	ACGGGCTCAGTATCTG-1	CRC0177			MC	CRIS-C/-D	1	0.593696	0.110996	0.0553033	0.648562	1.06479	0.968885	0.918847	0.903649	0.972133
	ACGGGCTGTCAACATC-1	CRC0177		SC		CRIS-B	1	0.111962	1	1	0.935278	1.20537	0.958382	1.12528	1.09797	1.04037
	ACGGGCTTCAACCAAC-1	CRC0076			MC	CRIS-A/-C	0.00810053	1	0.00335195	1	1	0.832827	0.946405	0.821743	1.04428	0.953484
	ACGGGCTTCTCTAAGG-1	CRC0076		SC		CRIS-C	0.2293	1	0.0264199	1	0.246333	0.923976	1.03751	0.878902	0.976794	0.925614
	ACGGGCTTCTGCGGCA-1	CRC0177			MC	CRIS-C/-D	1	0.260717	0.163953	0.115429	1	1.06549	0.972304	0.957316	0.946326	1.05034
	ACGGGTCAGAGGACGG-1	CRC0177			MC	CRIS-B/-D	1	0.0436678	0.729364	0.0559283	1	1.03118	0.929701	1.00615	0.934954	1.05821
	ACGGGTCAGGCGTACA-1	CRC0515		SC		CRIS-E	1	1	1	1	0.00266142	1.08954	1.07439	1.05631	1.12036	0.858966
	ACGGGTCAGTACGACG-1	CRC0076		SC		CRIS-A	0.0016102	1	1	1	1	0.815312	1.02245	0.955458	1.01989	0.942904
	ACGGGTCAGTTGTAGA-1	CRC0076		SC		CRIS-A	0.0472926	1	1	0.922285	1	0.906706	1.08863	1.03666	0.993069	1.03108
	ACGGGTCCACCAGGTC-1	CRC0022		SC		CRIS-E	0.326763	1	1	1	0.00973277	0.915197	0.951501	1.09586	0.982322	0.851629
	ACGGGTCCACCATGTA-1	CRC0022			MC	CRIS-D/-E	0.230837	1	1	0.0794019	0.0231002	0.928126	0.981164	1.01494	0.902643	0.88087
	ACGGGTCCAGGATTGG-1	CRC0066	NC				1	1	1	0.214665	0.987503	1.02697	1.03469	1.03578	0.949773	1.0235
	ACGGGTCCAGTATGCT-1	CRC0066		SC		CRIS-D	1	1	0.911568	0.107518	0.22461	1.00883	1.01689	0.995673	0.918245	0.939251
	ACGGGTCCAGTATGCT-1	CRC0177	NC				1	0.460325	0.520036	0.668247	1	1.14161	1.03845	1.04499	1.06136	1.13928
	ACGGGTCCATTCTCAT-1	CRC0177		SC		CRIS-A	0.134834	0.991564	0.24506	0.663257	1	0.951101	1.03054	0.969342	1.00689	1.05138
	ACGGGTCGTTTGTTGG-1	CRC0022			MC	CRIS-A/-B	0.137773	0.0220232	1	1	1	0.919079	0.885249	1.00249	1.03	1.04258
	ACGGGTCTCAAACGGG-1	CRC0177			MC	CRIS-B/-C	0.769925	0.018585	0.0240018	1	1	0.941666	0.860012	0.864112	0.966686	1.0211
	ACGTCAAAGAATGTTG-1	CRC0066	NC				1	0.944093	0.865369	0.446448	1	1.06864	1.03863	1.02592	0.982419	1.05589
	ACGTCAAAGATCGGGT-1	CRC0076			MC	CRIS-A/-C	0.0127541	0.775616	0.112284	1	1	0.833849	0.917257	0.872873	0.972781	0.984665
	ACGTCAAAGCCACGTC-1	CRC0022	NC				1	0.811276	1	1	0.208627	1.06124	0.987745	1.11257	1.01334	0.928767
	ACGTCAAAGCGTTTAC-1	CRC0066		SC		CRIS-E	1	1	0.603987	0.334813	0.138129	1.14663	1.0675	0.97672	0.952987	0.925602
	ACGTCAACAACCGCCA-1	CRC0177		SC		CRIS-D	1	0.28777	1	0.0956892	0.247984	1.1055	0.990195	1.06996	0.957387	0.985553
	ACGTCAAGTACCATCA-1	CRC0515			MC	CRIS-C/-E	0.707127	1	0.0731219	1	0.0300096	0.97566	1.02724	0.913047	1.0752	0.895506
	ACGTCAAGTCCTGCTT-1	CRC0515		SC		CRIS-A	0.0073309	1	1	1	0.296646	0.85523	1.00853	0.966397	1.006	0.917765
	ACGTCAAGTCTTGATG-1	CRC0066	NC				1	1	0.951295	0.319158	0.865269	1.11455	1.10917	1.03631	0.969359	1.02498
	ACGTCAATCCAAACTG-1	CRC0066	NC				1	0.697178	0.474254	0.792324	0.215568	1.0544	0.99977	0.981918	1.00687	0.951433
	ACGTCAATCGAGGTAG-1	CRC0076		SC		CRIS-A	0.0487856	1	0.475634	1	1	0.93362	1.08146	1.00222	1.05421	1.07502
	ACTATCTAGAAACGCC-1	CRC0022		SC		CRIS-B	1	0.0826836	1	1	1	1.02256	0.910705	1.10187	1.00339	1.00241
	ACTATCTAGTATCTCG-1	CRC0177		SC		CRIS-D	1	0.594076	0.375589	0.0847937	1	1.05978	1.02936	1.01199	0.966641	1.07376
	ACTATCTAGTTAACGA-1	CRC0515		SC		CRIS-E	0.73507	1	1	1	0.0669221	0.980479	1.05119	1.05886	1.01198	0.90983
	ACTATCTCAAGTAATG-1	CRC0515			MC	CRIS-C/-E	0.656413	1	0.107319	1	0.0588447	0.975984	1.00357	0.923325	1.01456	0.909597
	ACTATCTCACCTTGTC-1	CRC0022		SC		CRIS-E	1	1	1	1	0.191434	1.12574	1.07834	1.17936	1.08718	0.964546
	ACTATCTGTTCTGGTA-1	CRC0177		SC		CRIS-B	1	0.0365929	1	0.647837	1	1.02524	0.898096	1.03451	0.97541	1.03354
	ACTATCTTCCCGACTT-1	CRC0066		SC		CRIS-C	1	1	0.0462128	1	1	1.13618	1.09939	0.90649	1.025	1.04584
	ACTATCTTCGCCCTTA-1	CRC0076		SC		CRIS-A	0.0740147	1	1	1	0.573093	0.92688	1.01622	1.04596	1.06022	0.989582
	ACTGAACAGCAGATCG-1	CRC0515			MC	CRIS-A/-E	0.0112489	1	0.930551	1	0.125806	0.875205	1.02233	0.97466	1.03604	0.91784
	ACTGAACAGGCCATAG-1	CRC0177		SC		CRIS-B	1	0.115642	1	0.381391	0.369587	1.15506	0.967841	1.14509	1.00542	1.00438
	ACTGAACAGGCTACGA-1	CRC0177		SC		CRIS-B	1	0.0751473	1	0.483124	1	1.03712	0.924959	1.05504	0.980418	1.0805
	ACTGAACCATTCTTAC-1	CRC0076			MC	CRIS-A/-C	0.0628084	0.884311	0.0883063	1	0.918768	0.917106	0.997093	0.925073	1.05229	0.998888
	ACTGAACGTAATAGCA-1	CRC0066		SC		CRIS-D	1	1	1	0.0161784	1	1.03207	1.03237	0.979144	0.848405	0.990268
	ACTGAACGTACATCCA-1	CRC0022			MC	CRIS-D/-E	0.221626	0.520846	0.218249	0.0770823	0.163785	0.949697	0.981297	0.949191	0.917916	0.939727
	ACTGAACGTGCCTGTG-1	CRC0076		SC		CRIS-A	0.183214	1	0.933031	1	0.709866	0.958328	1.09406	1.03017	1.07846	1.01185
	ACTGAACGTTCGCGAC-1	CRC0076		SC		CRIS-C	0.668642	1	0.00227946	1	1	0.904729	0.968986	0.815366	1.04852	1.0127
	ACTGAACTCCTCGCAT-1	CRC0076	NC				0.467046	1	0.354902	1	0.480403	0.965962	1.08068	0.953772	1.05147	0.967355
	ACTGAACTCTACCAGA-1	CRC0076			MC	CRIS-A/-B	0.0984274	0.00135762	0.999208	1	1	0.871186	0.819313	0.912937	1.04588	1.035
	ACTGAGTAGACAATAC-1	CRC0076		SC		CRIS-C	0.583141	1	0.0439875	1	1	0.962459	1.0093	0.894283	1.06202	1.00158
	ACTGAGTAGCCAGTAG-1	CRC0076	NC				0.803168	0.977238	0.406286	1	1	1.006	1.03275	0.965407	1.06869	1.06114
	ACTGAGTAGCCAGTTT-1	CRC0066		SC		CRIS-C	1	1	0.0116035	1	1	0.998483	1.03772	0.844899	1.00097	1.00582
	ACTGAGTCAACCGCCA-1	CRC0076		SC		CRIS-C	0.244618	1	0.0889717	1	1	0.967933	1.07398	0.939455	1.09471	1.0518
	ACTGAGTCAAGACACG-1	CRC0066		SC		CRIS-C	1	1	0.0737262	0.510187	0.520897	1.13503	1.1069	0.905519	0.960773	0.961542
	ACTGAGTCACTATCTT-1	CRC0515			MC	CRIS-B/-D	1	0.0422723	1	0.0842609	0.205517	1.02801	0.91618	1.06043	0.932105	0.956417
	ACTGAGTGTCTCAACA-1	CRC0076		SC		CRIS-A	0.107781	0.809458	0.348426	1	0.69603	0.941028	1.0113	0.976614	1.03743	1.00404
	ACTGAGTGTTACCGAT-1	CRC0177		SC		CRIS-B	1	0.046186	1	1	1	1.10517	0.9166	1.0946	1.02581	1.11404
	ACTGAGTTCAAGGTAA-1	CRC0066	NC				0.343679	0.884292	0.937898	0.546917	0.498882	0.95793	1.01237	1.01903	0.979049	0.974443
	ACTGAGTTCATCACCC-1	CRC0515			MC	CRIS-A/-E	0.058329	1	1	1	0.0454273	0.902162	1.02481	1.07286	1.01257	0.89729
	ACTGAGTTCATGTGGT-1	CRC0177	NC				1	0.676197	1	0.286636	0.846497	1.19436	1.04579	1.24313	1.00595	1.06353
	ACTGATGAGAGAGCTC-1	CRC0076	NC				0.453773	0.632915	0.79192	0.91456	0.94241	1.01304	1.03104	1.04863	1.06684	1.07231
	ACTGATGAGAGCCCAA-1	CRC0076			MC	CRIS-A/-B/-C	0.070415	0.11368	0.109641	0.634443	0.499234	0.926055	0.937963	0.936983	0.9962	0.98689
	ACTGATGAGTGTTAGA-1	CRC0177	NC				0.848696	0.310851	1	0.819996	1	1.03008	0.977283	1.06148	1.02689	1.09446
	ACTGATGCAAGGCTCC-1	CRC0076		SC		CRIS-A	0.1152	0.33574	0.212638	1	1	0.934282	0.971222	0.954394	1.10551	1.03716
	ACTGATGCACAGATTC-1	CRC0076		SC		CRIS-A	0.0028503	1	1	1	1	0.829896	1.05824	0.99402	1.00652	0.967818
	ACTGATGCACGTCTCT-1	CRC0066	NC				1	1	0.434785	0.961804	0.888541	1.12695	1.11052	0.986845	1.04932	1.03616
	ACTGATGCACTGTCGG-1	CRC0177		SC		CRIS-D	1	0.580358	0.428852	0.0778629	1	1.14353	1.00689	0.996581	0.939554	1.07028
	ACTGATGCATCATCCC-1	CRC0022		SC		CRIS-D	0.713453	0.216483	0.934663	0.190559	0.445408	1.00711	0.958471	1.02574	0.954412	0.984163
	ACTGATGCATGAGCGA-1	CRC0177		SC		CRIS-D	1	0.519706	1	0.147359	1	1.21931	1.00546	1.16851	0.96224	1.1607
	ACTGATGGTCGGCACT-1	CRC0515		SC		CRIS-E	1	1	0.624279	1	0.0681708	0.994589	1.04459	0.959116	1.05425	0.89675
	ACTGATGGTGAGCGAT-1	CRC0177		SC		CRIS-B	1	0.0112059	1	0.414878	1	1.10611	0.869444	1.05833	0.936936	1.02061
	ACTGATGGTTCATGGT-1	CRC0022	NC				0.861659	0.653005	0.596453	0.314234	0.826525	1.02364	1.00332	0.998061	0.96951	1.01987
	ACTGATGGTTGACGTT-1	CRC0177		SC		CRIS-D	0.342643	0.201954	0.768166	0.0688067	0.805287	1.01104	0.993778	1.04126	0.961621	1.04342
	ACTGCTCAGGACAGAA-1	CRC0177	NC				1	0.812179	1	0.823611	1	1.27153	1.1121	1.2307	1.11414	1.20185
	ACTGCTCCACTACAGT-1	CRC0177	NC				1	0.332136	1	0.759422	1	1.18337	1.01529	1.16914	1.0603	1.1303
	ACTGCTCTCCGTCAAA-1	CRC0076			MC	CRIS-A/-C	0.12998	0.288671	0.114877	1	0.749483	0.956279	0.982101	0.95278	1.05235	1.01928
	ACTGCTCTCTGCTGTC-1	CRC0066	NC				1	1	0.584163	0.757864	0.236372	1.01973	1.06476	0.978043	0.992896	0.941279
	ACTGTCCAGACTAGAT-1	CRC0076		SC		CRIS-C	0.263067	1	0.0476057	1	0.496046	0.964151	1.02015	0.922519	1.10369	0.983746
	ACTGTCCCAAGGTTCT-1	CRC0066		SC		CRIS-E	1	1	1	1	0.0910204	1.10861	1.11968	1.01459	1.04716	0.908387
	ACTGTCCCACAGGAGT-1	CRC0076		SC		CRIS-C	1	1	0.00249028	1	1	0.93649	1.014	0.81206	1.03652	1.01752
	ACTGTCCCAGCCTTTC-1	CRC0515		SC		CRIS-A	0.0901805	1	0.438837	1	0.344055	0.931071	1.02487	0.980653	1.08886	0.97174
	ACTGTCCCAGGTCCAC-1	CRC0515			MC	CRIS-B/-E	0.294777	0.0368779	1	1	0.10089	0.939384	0.890794	1.00718	0.989373	0.912382
	ACTGTCCCAGTAAGAT-1	CRC0515		SC		CRIS-A	0.0997645	0.417477	1	0.679556	1	0.925536	0.969386	1.02859	0.989001	1.01821
	ACTGTCCCATCACAAC-1	CRC0022	NC				0.407554	1	1	1	0.776246	1.0068	1.10134	1.1534	1.10422	1.04458
	ACTGTCCGTACTCTCC-1	CRC0076		SC		CRIS-A	0.101477	0.707484	1	1	0.658512	0.944483	1.01002	1.04549	1.09711	1.00695
	ACTGTCCGTAGAGCTG-1	CRC0076			MC	CRIS-A/-C	0.0159435	1	0.0389845	1	1	0.830739	0.965671	0.84428	0.969585	0.953524
	ACTGTCCGTGTCCTCT-1	CRC0076		SC		CRIS-C	1	1	0.00357183	1	1	0.981179	0.994474	0.824628	1.01295	1.03398
	ACTGTCCGTTGGACCC-1	CRC0066	NC				1	1	0.492497	0.341213	0.618878	1.10414	1.08773	1.01797	1.00151	1.03017
	ACTGTCCTCGGACAAG-1	CRC0515		SC		CRIS-E	0.771768	1	1	1	0.00591905	0.927248	1.03722	1.03755	1.01638	0.837863
	ACTTACTCATGGTAGG-1	CRC0177		SC		CRIS-D	1	1	1	0.0439928	1	1.19298	1.13161	1.08498	0.918701	1.09352
	ACTTACTGTAAGGGCT-1	CRC0066		SC		CRIS-D	1	1	0.594688	0.170361	0.346998	1.05379	1.04729	0.970615	0.922392	0.947486
	ACTTACTGTCTGATTG-1	CRC0177		SC		CRIS-D	1	1	0.955951	0.0363687	1	1.08355	1.05735	1.02495	0.93243	1.04708
	ACTTACTGTGTCAATC-1	CRC0177		SC		CRIS-D	1	0.530962	1	0.046795	1	1.11615	0.977282	1.0104	0.905809	1.05266
	ACTTACTGTTACCAGT-1	CRC0177		SC		CRIS-C	1	1	0.0997645	0.29118	0.6534	1.11504	1.0835	0.95945	0.992123	1.02152
	ACTTACTTCCTATTCA-1	CRC0076		SC		CRIS-A	0.0509412	1	0.395101	1	1	0.88454	1.09014	0.93509	1.09634	1.00272
	ACTTACTTCGAATCCA-1	CRC0066	NC				1	0.992657	0.730219	0.911468	0.974693	1.2269	1.09387	1.03086	1.05926	1.08018
	ACTTACTTCGGCGGTT-1	CRC0066	NC				1	1	0.871851	0.944587	0.890331	1.10244	1.14442	1.03176	1.04921	1.03538
	ACTTACTTCTTGACGA-1	CRC0066		SC		CRIS-E	1	1	0.485343	0.532468	0.0814461	1.10716	1.10828	0.956704	0.959927	0.908077
	ACTTGTTAGAGAACAG-1	CRC0076	NC				0.298751	0.68072	0.550059	1	1	0.992356	1.03094	1.01846	1.09245	1.08409
	ACTTGTTAGTACGACG-1	CRC0022	NC				0.60516	0.691863	1	0.285199	0.200257	0.980078	0.987002	1.09042	0.948449	0.936053
	ACTTGTTCAACGATCT-1	CRC0066		SC		CRIS-C	1	1	0.119833	0.572654	0.862059	1.08537	1.10059	0.908343	0.958983	0.979474
	ACTTGTTCAATAACGA-1	CRC0076			MC	CRIS-B/-C	1	0.00876343	0.0185845	1	1	0.975778	0.869679	0.882931	1.0291	1.05463
	ACTTGTTCAGGAATGC-1	CRC0022		SC		CRIS-B	1	0.00399754	1	1	1	1.05051	0.876096	1.06291	1.05539	1.1143
	ACTTGTTCATTTCACT-1	CRC0076		SC		CRIS-C	1	0.251838	0.00135762	1	1	0.944756	0.871863	0.785494	1.00894	1.01144
	ACTTGTTGTCCGAGTC-1	CRC0076		SC		CRIS-A	0.125538	1	0.202251	1	1	0.918472	1.10105	0.931732	1.07772	1.04797
	ACTTGTTGTTGCGTTA-1	CRC0076		SC		CRIS-A	0.0717733	1	1	1	1	0.925972	1.06456	1.04092	1.09174	1.09062
	ACTTGTTTCAACGGCC-1	CRC0066	NC				1	1	0.251636	0.453087	0.974249	1.08126	1.08095	0.934546	0.957096	1.0064
	ACTTGTTTCACTATTC-1	CRC0177			MC	CRIS-B/-C	1	0.0346705	0.117754	1	1	1.06955	0.922943	0.957185	1.03554	1.04887
	ACTTGTTTCTTGTATC-1	CRC0177	NC				1	0.672166	1	0.746982	0.978366	1.26154	1.06328	1.18538	1.07334	1.12794
	ACTTTCAAGGCAATTA-1	CRC0066		SC		CRIS-C	1	1	0.00160553	1	1	1.03569	1.04411	0.785993	1.05079	1.0257
	ACTTTCAAGTCCGTAT-1	CRC0022	NC				0.585947	0.803801	1	0.416708	0.683433	1.03493	1.05871	1.17527	1.0181	1.0448
	ACTTTCACATTCTTAC-1	CRC0076		SC		CRIS-C	1	1	0.0664742	1	1	1.03076	1.04054	0.918174	1.08831	1.02961
	ACTTTCAGTACCAGTT-1	CRC0177		SC		CRIS-D	1	0.925239	1	0.181577	1	1.14921	1.01058	1.11384	0.940857	1.05191
	ACTTTCAGTTCCATGA-1	CRC0177		SC		CRIS-B	1	0.0882932	1	0.566203	1	1.13558	0.947717	1.22404	1.00679	1.12967
	ACTTTCAGTTTACTCT-1	CRC0177	NC				1	0.367044	1	0.408953	1	1.14413	1.01146	1.12969	1.01573	1.10519
	ACTTTCATCATAGCAC-1	CRC0076			MC	CRIS-A/-C/-E	0.00249028	1	0.0305948	1	0.193886	0.829143	1.03703	0.869935	0.987172	0.903209
	ACTTTCATCGCAGGCT-1	CRC0177		SC		CRIS-B	1	0.038635	1	0.713657	1	1.11404	0.926091	1.11471	1.01586	1.11814
	AGAATAGAGTGGGATC-1	CRC0515			MC	CRIS-A/-B/-E	0.00183718	0.146974	1	1	0.0243426	0.806235	0.875434	0.93766	0.970629	0.847091
	AGAATAGCAATGCCAT-1	CRC0076		SC		CRIS-A	0.00160553	1	0.463999	1	1	0.805895	0.956343	0.88748	1.04093	0.967989
	AGAATAGGTATGCTTG-1	CRC0066		SC		CRIS-D	1	1	1	0.0124135	1	1.00272	0.997368	1.00844	0.847883	1.03348
	AGAATAGTCAGTTCGA-1	CRC0022		SC		CRIS-B	1	0.00160553	1	1	1	0.949194	0.732102	1.06401	0.973293	1.03486
	AGAATAGTCCGTAGTA-1	CRC0022		SC		CRIS-D	1	1	1	0.0616057	0.219058	1.02947	1.07228	1.03547	0.913671	0.945925
	AGAATAGTCGCTAGCG-1	CRC0177			MC	CRIS-D/-E	1	0.661732	0.59187	0.0628227	0.128007	1.02642	0.984639	0.980489	0.912801	0.930693
	AGACGTTAGTGAAGTT-1	CRC0177		SC		CRIS-D	1	1	1	0.0031784	1	1.06542	0.991076	1.05291	0.824409	1.00687
	AGACGTTCAGCCTATA-1	CRC0177		SC		CRIS-B	1	0.0787317	1	0.311133	0.908395	1.06877	0.947317	1.12746	0.988325	1.03036
	AGACGTTGTTGAACTC-1	CRC0022		SC		CRIS-E	0.376656	1	1	1	0.0512765	0.927596	1.00699	0.996756	1.01343	0.879822
	AGACGTTTCCCACTTG-1	CRC0515			MC	CRIS-A/-B	0.0600707	0.111293	1	1	0.563487	0.918563	0.933838	1.03436	1.01936	0.986986
	AGACGTTTCCCTTGCA-1	CRC0066		SC		CRIS-C	1	1	0.0243539	1	1	1.06622	1.03802	0.869696	1.00255	1.06967
	AGACGTTTCTATGTGG-1	CRC0515			MC	CRIS-A/-E	0.0128154	1	1	1	0.020291	0.880441	0.989428	1.00933	1.04956	0.886077
	AGAGCGACACTTGGAT-1	CRC0515	NC				0.468238	0.73131	0.9968	1	0.617642	1.0103	1.03756	1.08518	1.12154	1.02528
	AGAGCGAGTCTCCATC-1	CRC0177		SC		CRIS-B	1	0.109059	1	0.516805	1	1.10745	0.977853	1.08742	1.02905	1.1223
	AGAGCGAGTGGTAACG-1	CRC0066		SC		CRIS-B	0.608461	0.17456	0.35647	0.668251	0.36243	0.993475	0.947437	0.970704	0.998203	0.971264
	AGAGCGAGTTCCACGG-1	CRC0022		SC		CRIS-E	1	1	1	1	0.00967211	1.01322	1.01321	1.11177	0.971784	0.85537
	AGAGCGATCAATCACG-1	CRC0076		SC		CRIS-A	0.00204697	1	1	1	1	0.826169	1.01794	0.941552	1.05415	1.00523
	AGAGCGATCACGAAGG-1	CRC0076		SC		CRIS-A	0.031785	1	1	1	1	0.883946	1.03384	0.983399	1.06182	1.03574
	AGAGCGATCCATGAGT-1	CRC0177			MC	CRIS-B/-D	1	0.148046	1	0.0283041	1	1.04941	0.930685	1.02349	0.894704	1.05906
	AGAGCGATCCTATTCA-1	CRC0177		SC		CRIS-D	1	1	1	0.0561417	0.619471	1.10747	1.02777	1.13409	0.925467	0.99173
	AGAGCGATCCTCTAGC-1	CRC0022	NC				1	1	1	0.948862	0.438506	1.0575	1.05141	1.05867	1.03314	0.976563
	AGAGCGATCCTGTACC-1	CRC0022		SC		CRIS-E	0.28281	1	1	0.83593	0.124749	0.961856	1.0447	1.06504	1.00647	0.938478
	AGAGCGATCCTTTACA-1	CRC0066		SC		CRIS-D	1	1	1	0.00183718	1	1.05356	1.04538	1.04105	0.802669	0.981184
	AGAGCGATCTGTCTCG-1	CRC0066		SC		CRIS-A	0.0225863	1	0.910251	1	1	0.84074	0.982341	0.923875	0.961591	0.965016
	AGAGCTTAGATATACG-1	CRC0076	NC				0.481939	0.225826	0.850866	1	1	1.02316	0.994812	1.05736	1.07645	1.09112
	AGAGCTTAGTGGCACA-1	CRC0177		SC		CRIS-B	1	0.100872	0.478477	0.702519	1	1.0487	0.954581	1.0089	1.02268	1.05155
	AGAGCTTCACATTTCT-1	CRC0177		SC		CRIS-D	1	1	1	0.0138393	1	1.15423	1.07567	1.06107	0.906213	1.09849
	AGAGCTTCATCAGTAC-1	CRC0022	NC				0.789753	1	1	0.374822	1	1.0001	1.05302	1.04211	0.959293	1.03434
	AGAGCTTCATTTGCTT-1	CRC0177		SC		CRIS-D	1	1	0.925658	0.0428379	1	1.14611	1.13252	1.05901	0.970629	1.09772
	AGAGCTTGTAAGAGGA-1	CRC0076		SC		CRIS-A	0.0528315	1	1	1	0.274564	0.91736	1.03626	1.07493	1.02225	0.957259
	AGAGCTTGTACAGTGG-1	CRC0177		SC		CRIS-D	1	1	1	0.101455	0.669052	1.1895	1.12575	1.10921	0.966921	1.03176
	AGAGCTTGTATTCGTG-1	CRC0177		SC		CRIS-B	1	0.137664	1	0.346237	1	1.19511	0.92988	1.16688	0.959062	1.03315
	AGAGCTTTCTGACCTC-1	CRC0177	NC				1	1	1	0.473585	1	1.28543	1.12717	1.23356	1.01249	1.13561
	AGAGTGGAGCACCGCT-1	CRC0066		SC		CRIS-D	1	0.950765	1	0.175842	1	1.0558	1.00938	1.02334	0.935906	1.03606
	AGAGTGGAGCGCCTCA-1	CRC0515		SC		CRIS-A	0.106328	1	1	1	0.2756	0.970242	1.10831	1.20846	1.13019	0.998027
	AGAGTGGAGGATGTAT-1	CRC0022		SC		CRIS-E	1	0.685074	1	0.393265	0.0789312	1.0137	0.983637	1.17234	0.962945	0.920097
	AGAGTGGAGGGCACTA-1	CRC0177			MC	CRIS-B/-D	1	0.0490642	1	0.0406129	1	1.19527	0.959687	1.10537	0.954067	1.0697
	AGAGTGGCAAGCTGAG-1	CRC0076			MC	CRIS-A/-C	0.0752413	1	0.0822543	1	0.674398	0.890296	0.985311	0.892025	1.03087	0.952994
	AGAGTGGCAAGCTGGA-1	CRC0177	NC				1	0.3571	1	0.50009	1	1.2091	1.04375	1.19896	1.06077	1.19353
	AGAGTGGCATCCCATC-1	CRC0515			MC	CRIS-A/-E	0.181646	0.449372	1	1	0.112544	0.952175	0.98208	1.07029	1.05145	0.9382
	AGAGTGGGTTTGGCGC-1	CRC0066	NC				0.753639	1	0.272766	0.809124	1	1.00491	1.05676	0.957872	1.00997	1.11224
	AGATCTGAGCAGCCTC-1	CRC0177			MC	CRIS-B/-D	1	0.171093	0.679157	0.116073	1	1.11291	0.963545	1.01319	0.95312	1.03648
	AGATCTGAGTTCCACA-1	CRC0066		SC		CRIS-D	0.330732	1	0.34602	0.199003	0.56825	0.956011	1.03522	0.957774	0.939158	0.978868
	AGATCTGCAAGACACG-1	CRC0076			MC	CRIS-A/-C	0.0661503	1	0.00371929	1	1	0.898757	1.01418	0.854112	1.0633	0.97489
	AGATCTGCAGACAAGC-1	CRC0177	NC				1	0.356584	0.84292	0.314184	1	1.16372	1.02387	1.0777	1.01906	1.15991
	AGATCTGCAGATCGGA-1	CRC0066		SC		CRIS-D	1	1	0.429281	0.102116	0.288922	1.05525	1.04991	0.961843	0.920476	0.948679
	AGATCTGCATATGGTC-1	CRC0076	NC				0.837191	0.771879	0.314176	1	1	1.04036	1.03326	0.987609	1.12352	1.10666
	AGATCTGGTACCGGCT-1	CRC0066		SC		CRIS-D	1	0.605936	0.51552	0.108054	1	1.04767	0.96628	0.959257	0.90858	1.02004
	AGATCTGGTGTTGGGA-1	CRC0076		SC		CRIS-A	0.00473426	1	0.276165	1	1	0.869632	1.05333	0.935052	1.02793	1.04187
	AGATCTGGTTGGTGGA-1	CRC0515		SC		CRIS-E	0.258445	1	1	1	0.110665	0.971848	1.03276	1.07139	1.05024	0.946409
	AGATCTGTCAGCATGT-1	CRC0177	NC				1	0.955375	0.999973	0.931765	1	1.21241	1.12567	1.20698	1.11578	1.21843
	AGATCTGTCGTAGGTT-1	CRC0066		SC		CRIS-E	1	1	0.938444	0.570145	0.14303	1.07081	1.12447	0.996728	0.969393	0.922133
	AGATTGCAGATCCGAG-1	CRC0076			MC	CRIS-A/-C	0.177946	1	0.11023	1	1	0.962784	1.06039	0.949932	1.11911	1.15928
	AGATTGCCACGGTGTC-1	CRC0076		SC		CRIS-A	0.0031784	1	1	1	1	0.834742	0.999332	0.979524	1.04003	1.01275
	AGATTGCCATGCCTAA-1	CRC0515			MC	CRIS-A/-E	0.127244	0.697415	1	1	0.0522386	0.95047	1.00695	1.09851	1.07762	0.926855
	AGATTGCGTCACCTAA-1	CRC0076		SC		CRIS-C	0.40545	1	0.0532045	1	1	0.969729	1.06205	0.917255	1.11409	1.01099
	AGATTGCGTCCATCCT-1	CRC0515		SC		CRIS-E	1	1	1	1	0.00399754	0.995383	0.967053	1.0517	1.05246	0.840354
	AGATTGCGTCTTTCAT-1	CRC0076		SC		CRIS-A	0.199095	1	0.585027	1	0.72749	0.944776	1.04436	0.985734	1.05849	0.997155
	AGATTGCGTGCTCTTC-1	CRC0076	NC				1	0.969022	0.392106	1	0.988979	1.07528	1.04633	0.980967	1.12789	1.05042
	AGATTGCTCATGCAAC-1	CRC0076		SC		CRIS-C	0.790904	1	0.0899035	1	1	0.995165	1.06861	0.924555	1.11276	1.05559
	AGATTGCTCCACGCAG-1	CRC0177		SC		CRIS-D	1	1	1	0.186208	0.763504	1.1594	1.06517	1.16808	0.96848	1.02458
	AGCAGCCAGGCTAGCA-1	CRC0076		SC		CRIS-C	0.218379	1	0.0630638	1	1	0.94685	1.00845	0.914895	1.07983	1.06771
	AGCAGCCCAAGGACAC-1	CRC0515			MC	CRIS-B/-C	0.992017	0.15198	0.0281064	1	0.440162	0.997992	0.935905	0.89961	1.03829	0.968554
	AGCAGCCCAGGACCCT-1	CRC0076	NC				0.556911	0.915539	0.474797	0.981256	1	1.02102	1.06565	1.01293	1.08208	1.09662
	AGCAGCCCAGGTCGTC-1	CRC0177		SC		CRIS-D	1	1	1	0.115358	1	1.13341	1.12194	1.12629	0.958495	1.10584
	AGCAGCCGTCGGCTCA-1	CRC0076		SC		CRIS-A	0.0410497	1	0.251655	1	1	0.885966	0.998795	0.925908	1.04297	1.03413
	AGCAGCCGTGTTCGAT-1	CRC0076	NC				0.383297	1	0.781377	1	0.973405	0.963831	1.03381	1.00265	1.03704	1.02789
	AGCAGCCGTTAAGAAC-1	CRC0066		SC		CRIS-D	1	1	0.45216	0.129715	1	1.13711	1.07079	0.961958	0.921075	1.08408
	AGCAGCCTCCACGTTC-1	CRC0515			MC	CRIS-A/-E	0.0753592	1	1	1	0.033918	0.90947	0.988495	1.047	1.07044	0.8944
	AGCATACAGTCCGTAT-1	CRC0515		SC		CRIS-E	1	1	1	1	0.0388581	1.02716	1.04822	1.08962	1.01061	0.909744
	AGCATACAGTGCCAGA-1	CRC0515		SC		CRIS-A	0.00399754	1	1	1	0.316305	0.84171	0.970058	1.00029	1.05599	0.912775
	AGCATACCACATGTGT-1	CRC0076		SC		CRIS-A	0.00204697	1	1	1	1	0.811552	1.01513	0.956623	1.05651	1.0427
	AGCATACCAGCCTTGG-1	CRC0076		SC		CRIS-C	0.661877	0.303932	0.147234	1	1	1.01013	0.978483	0.954717	1.0833	1.0474
	AGCATACCAGTTCCCT-1	CRC0177		SC		CRIS-E	1	0.573694	0.881159	0.892834	0.108342	1.08749	0.998439	1.01776	1.01846	0.941387
	AGCATACCATGGGACA-1	CRC0177		SC		CRIS-B	1	0.0285964	1	1	1	1.09149	0.916855	1.02555	1.05484	1.06367
	AGCATACGTAAAGGAG-1	CRC0515		SC		CRIS-E	0.309036	1	1	1	0.0498528	0.946093	1.03251	1.075	1.02701	0.9018
	AGCATACGTCTAAAGA-1	CRC0076		SC		CRIS-A	0.0345363	1	1	1	1	0.921932	1.08539	1.0629	1.08172	1.11624
	AGCATACGTTGATTGC-1	CRC0066		SC		CRIS-D	1	1	0.252562	0.167824	0.252075	1.07284	1.06559	0.960534	0.946983	0.960453
	AGCATACTCACCTCGT-1	CRC0177		SC		CRIS-B	1	0.0016102	1	0.227575	1	0.988291	0.775905	0.996244	0.839705	0.993603
	AGCATACTCCAGAAGG-1	CRC0022		SC		CRIS-D	1	1	1	0.00357183	1	1.03048	0.974944	1.04722	0.817733	0.978026
	AGCATACTCCAGTAGT-1	CRC0177		SC		CRIS-B	0.951779	0.12973	1	1	0.699632	0.931032	0.850807	0.980264	0.994687	0.911493
	AGCATACTCTAACGGT-1	CRC0177		SC		CRIS-D	1	1	0.917326	0.0472141	1	1.06899	1.04351	1.00919	0.921178	1.03511
	AGCCTAACAAAGGAAG-1	CRC0066	NC				0.972333	0.923285	0.759448	0.550153	0.83237	1.05828	1.04525	1.02055	0.998321	1.02975
	AGCCTAAGTCAGAAGC-1	CRC0177		SC		CRIS-B	0.680185	0.172476	0.933221	0.867694	1	1.03556	0.981852	1.0574	1.05136	1.1399
	AGCCTAAGTTACCGAT-1	CRC0076		SC		CRIS-A	0.102568	1	0.264813	1	1	0.917485	1.0377	0.945086	1.03481	1.03909
	AGCCTAATCGCATGAT-1	CRC0066	NC				1	1	0.211823	0.433371	1	1.12651	1.07928	0.938401	0.964681	1.01455
	AGCCTAATCGTGGACC-1	CRC0515		SC		CRIS-E	1	1	1	1	0.0338606	1.0361	1.06327	1.08459	1.0334	0.906893
	AGCCTAATCGTTGACA-1	CRC0177	NC				1	0.795843	1	0.336747	1	1.10725	1.05296	1.12861	1.00569	1.08925
	AGCGGTCAGATGGCGT-1	CRC0022	NC				0.797825	0.576917	1	0.257939	0.958882	1.02503	1.00542	1.09021	0.972226	1.04214
	AGCGGTCCAAGTTGTC-1	CRC0177		SC		CRIS-E	1	1	0.856654	0.316575	0.152349	1.08512	1.09518	1.06536	1.01808	0.994768
	AGCGGTCCACGGCCAT-1	CRC0066	NC				1	1	0.472161	0.900759	0.991921	1.10591	1.08157	0.981011	1.02916	1.04898
	AGCGGTCCACTGCCAG-1	CRC0076		SC		CRIS-A	0.0835304	1	0.506054	0.9698	1	0.938702	1.07864	0.993777	1.02204	1.09291
	AGCGGTCGTTATGCGT-1	CRC0177			MC	CRIS-D/-E	1	1	1	0.0732568	0.179508	1.12492	1.05375	1.08665	0.95498	0.980279
	AGCGTATAGCTAGCCC-1	CRC0076		SC		CRIS-A	0.134507	1	0.95623	1	0.637291	0.948397	1.07576	1.02605	1.06344	1.00284
	AGCGTATAGGGTGTGT-1	CRC0076		SC		CRIS-A	0.17051	1	0.395776	1	0.973955	0.963954	1.11619	0.991733	1.07934	1.03967
	AGCGTATAGTGAAGTT-1	CRC0177	NC				1	0.431534	0.360505	0.224942	1	1.10916	1.02031	1.01331	0.99791	1.09992
	AGCGTATCACATGTGT-1	CRC0022		SC		CRIS-B	0.608371	0.0993323	0.567421	0.813638	1	0.956773	0.900541	0.953883	0.97041	1.05361
	AGCGTATCACCAGTTA-1	CRC0066	NC				1	1	0.473154	0.272554	0.898861	1.03534	1.07723	0.972206	0.949961	1.01001
	AGCGTATCATCCTAGA-1	CRC0177	NC				1	0.901823	1	0.721143	1	1.28012	1.14138	1.32863	1.10713	1.21362
	AGCGTATGTCGACTGC-1	CRC0177		SC		CRIS-B	1	0.149588	0.830765	0.816241	1	1.20209	1.00344	1.07377	1.0726	1.13243
	AGCGTATGTTATGCGT-1	CRC0022	NC				0.392034	0.895016	0.588929	0.405787	0.358573	0.975688	1.02672	0.995146	0.977186	0.972072
	AGCGTATGTTCCGGCA-1	CRC0076		SC		CRIS-A	0.00925385	0.245447	0.559784	1	0.751471	0.85692	0.913632	0.934862	0.979928	0.943655
	AGCGTATTCCGCGCAA-1	CRC0066		SC		CRIS-D	1	1	1	0.147534	0.362483	1.0248	1.07595	1.05054	0.926518	0.955107
	AGCGTATTCGGTGTTA-1	CRC0515		SC		CRIS-E	0.316018	1	1	1	0.00797221	0.910801	1.04973	1.05642	1.05263	0.848899
	AGCGTATTCTGCCCTA-1	CRC0076		SC		CRIS-A	0.0619199	1	0.558627	1	1	0.89651	1.04258	0.95811	1.03667	1.04943
	AGCGTCGGTAATTGGA-1	CRC0177		SC		CRIS-B	0.869773	0.0334528	1	0.639091	1	1.01809	0.920577	1.05497	1.00758	1.05589
	AGCTCCTAGTTGAGTA-1	CRC0177		SC		CRIS-B	1	0.00160553	1	1	1	1.02231	0.757272	1.06867	0.932991	1.04334
	AGCTCCTCACAACGTT-1	CRC0515		SC		CRIS-E	1	1	1	1	0.0108295	0.98047	1.00448	1.08081	1.03435	0.862243
	AGCTCCTCATCCAACA-1	CRC0066		SC		CRIS-C	1	1	0.0360691	1	1	1.1315	1.08306	0.872027	1.02067	1.02834
	AGCTCCTGTCAGGACA-1	CRC0177		SC		CRIS-D	1	0.891752	1	0.111441	1	1.21219	1.0665	1.09369	0.987346	1.09361
	AGCTCCTGTCTAGTGT-1	CRC0076		SC		CRIS-A	0.00501374	1	0.624755	1	0.630859	0.863063	1.0013	0.950205	1.10598	0.950397
	AGCTCCTTCAGCTTAG-1	CRC0177		SC		CRIS-D	1	1	1	0.0567712	1	1.1187	1.02881	1.07989	0.919341	1.04929
	AGCTCCTTCAGTACGT-1	CRC0515			MC	CRIS-A/-E	0.173734	1	1	1	0.0586847	0.917396	1.01465	1.01483	1.04715	0.892203
	AGCTCCTTCAGTGTTG-1	CRC0177		SC		CRIS-B	1	0.0461591	1	0.227675	1	1.03278	0.915454	1.08305	0.952933	1.06416
	AGCTCCTTCCACGAAT-1	CRC0076	NC				0.62184	0.977592	0.65601	0.997955	0.987947	1.03356	1.09733	1.03744	1.10958	1.10287
	AGCTCCTTCTACTATC-1	CRC0177			MC	CRIS-A/-D	0.141158	1	0.310075	0.0476837	1	0.930893	0.994809	0.95282	0.905577	1.02528
	AGCTCCTTCTGGTATG-1	CRC0076		SC		CRIS-A	0.0355118	1	0.259105	1	1	0.883518	1.02784	0.927187	1.05604	1.04851
	AGCTCTCAGCCAGTTT-1	CRC0515	NC				0.956887	0.251425	0.744306	1	0.726474	1.05746	0.98556	1.03542	1.06901	1.03386
	AGCTCTCAGTGGTAAT-1	CRC0076	NC				0.213454	1	0.66752	1	1	0.965874	1.07242	1.01155	1.10231	1.05992
	AGCTCTCCATTGGCGC-1	CRC0515		SC		CRIS-B	1	0.00790837	1	1	0.887029	1.03642	0.860139	1.11326	1.06845	0.950958
	AGCTCTCGTAGCGTAG-1	CRC0022		SC		CRIS-B	1	0.00160553	1	1	1	1.00429	0.774012	1.07437	0.993488	1.00514
	AGCTCTCGTCACTGGC-1	CRC0177		SC		CRIS-D	1	1	0.88634	0.0294441	1	1.09686	1.00436	0.977236	0.890717	1.08166
	AGCTCTCGTGCCTTGG-1	CRC0076	NC				0.475953	0.96325	0.841179	0.824846	0.871875	1.00155	1.06361	1.04093	1.03858	1.04551
	AGCTCTCGTTGGACCC-1	CRC0022		SC		CRIS-B	1	0.0837591	1	0.783097	0.595321	1.03835	0.908326	1.16729	0.978012	0.966309
	AGCTCTCTCAATCACG-1	CRC0177	NC				1	0.610324	1	0.237338	1	1.17556	1.00147	1.09654	0.962749	1.04258
	AGCTCTCTCACTCCTG-1	CRC0177		SC		CRIS-D	1	1	1	0.0371603	1	1.14217	1.04236	1.12029	0.89055	1.00252
	AGCTCTCTCCGAATGT-1	CRC0515		SC		CRIS-A	0.0992605	0.247169	0.248961	1	0.31556	0.944313	0.971525	0.971778	1.03194	0.979484
	AGCTCTCTCCGCATAA-1	CRC0066		SC		CRIS-E	1	0.809273	0.439422	1	0.112785	1.02761	0.990618	0.964038	1.00952	0.92215
	AGCTCTCTCCTACAGA-1	CRC0066		SC		CRIS-C	1	1	0.155067	0.664027	0.943512	1.03036	1.1238	0.942959	0.995874	1.01768
	AGCTCTCTCGCGATCG-1	CRC0515			MC	CRIS-A/-C/-E	0.111109	1	0.109475	0.928816	0.0428207	0.912744	1.0448	0.912466	0.977288	0.892361
	AGCTCTCTCGTTACAG-1	CRC0066	NC				1	1	0.464886	0.232992	0.722069	1.04772	1.03546	0.967935	0.94196	0.99022
	AGCTTGAAGAAACCAT-1	CRC0177		SC		CRIS-C	1	0.317885	0.062069	1	1	1.11788	0.987874	0.942258	1.04377	1.05412
	AGCTTGAAGAGGTTGC-1	CRC0066		SC		CRIS-D	1	1	0.753001	0.102474	0.411352	1.02884	1.00704	0.973816	0.905676	0.947791
	AGCTTGAAGTTAAGTG-1	CRC0022		SC		CRIS-D	1	1	1	0.0152627	1	1.03654	1.01973	1.03417	0.867181	0.994401
	AGCTTGACAGACGCAA-1	CRC0076		SC		CRIS-A	0.163298	1	0.896801	1	0.948227	0.954225	1.0459	1.02433	1.06572	1.0285
	AGCTTGACATCCGGGT-1	CRC0066			MC	CRIS-C/-D/-E	1	1	0.00426631	0.097177	0.149321	1.01048	1.0147	0.832075	0.882264	0.889178
	AGCTTGAGTCGGGTCT-1	CRC0076	NC				0.368231	0.937344	0.261939	0.934502	1	1.00187	1.05821	0.989141	1.05786	1.08145
	AGGCCACAGACGCTTT-1	CRC0177	NC				1	0.306695	1	0.460703	1	1.10885	0.992647	1.10415	1.00862	1.08145
	AGGCCACAGGCCCTTG-1	CRC0022		SC		CRIS-A	0.0574225	1	1	1	0.556543	0.914457	1.0375	1.03084	1.03823	0.979741
	AGGCCACAGTCAAGGC-1	CRC0177		SC		CRIS-D	1	0.956984	1	0.101305	1	1.04974	1.035	1.0527	0.953442	1.1041
	AGGCCACGTACTTAGC-1	CRC0177		SC		CRIS-D	1	0.85024	1	0.162308	0.741005	1.15819	1.04288	1.05954	0.974697	1.03391
	AGGCCGTAGACAGACC-1	CRC0177		SC		CRIS-B	1	0.0816275	1	0.593644	1	1.15683	0.93791	1.07573	1.00492	1.0525
	AGGCCGTAGACTTTCG-1	CRC0022		SC		CRIS-B	1	0.101148	1	0.816477	0.227352	1.06273	0.918099	1.11904	0.987494	0.940304
	AGGCCGTAGAGCTGCA-1	CRC0066	NC				0.696913	0.788214	0.205211	0.329217	0.684197	0.993	0.999921	0.94283	0.95953	0.992011
	AGGCCGTCAACACGCC-1	CRC0022	NC				0.362065	0.455961	0.718916	0.966975	0.590144	0.982303	0.992036	1.01547	1.04599	1.00419
	AGGCCGTCACATCTTT-1	CRC0066	NC				1	1	1	1	0.324581	1.12841	1.07408	1.07662	1.04808	0.974127
	AGGCCGTCAGTGACAG-1	CRC0515			MC	CRIS-A/-E	0.0229341	1	0.521253	1	0.0301634	0.906371	1.03989	0.989883	1.1024	0.911795
	AGGCCGTCATACTACG-1	CRC0515		SC		CRIS-E	1	1	1	1	0.0134821	0.969013	1.01495	0.987524	1.05337	0.86664
	AGGCCGTCATATACGC-1	CRC0076	NC				0.579719	0.912627	0.982359	0.973653	1	1.04061	1.08683	1.10883	1.10486	1.12999
	AGGCCGTCATGCAACT-1	CRC0177		SC		CRIS-B	1	0.00135762	1	0.760267	1	1.12776	0.815384	1.15036	0.926408	1.05595
	AGGCCGTGTCCATCCT-1	CRC0177		SC		CRIS-D	0.407904	1	0.766006	0.0918348	0.76307	0.997653	1.06452	1.02191	0.950373	1.02173
	AGGCCGTGTCTGCCAG-1	CRC0515			MC	CRIS-A/-E	0.0256861	1	1	1	0.0180087	0.887203	0.997752	1.00922	1.06786	0.881641
	AGGCCGTGTTGTGGAG-1	CRC0022		SC		CRIS-D	1	1	1	0.00371929	0.845076	1.05257	0.973642	1.09584	0.851411	0.95111
	AGGCCGTTCAGCCTAA-1	CRC0177		SC		CRIS-D	1	0.379753	0.29151	0.088934	1	1.0657	1.00643	0.997472	0.961194	1.08257
	AGGCCGTTCAGCGACC-1	CRC0515		SC		CRIS-B	0.424711	0.102557	1	1	0.357788	0.956076	0.913764	1.10632	1.09806	0.949816
	AGGCCGTTCTCGATGA-1	CRC0066			MC	CRIS-C/-D	1	1	0.00947227	0.110607	1	0.990682	1.04825	0.83517	0.872037	0.99544
	AGGGAGTAGACGCAAC-1	CRC0022		SC		CRIS-E	0.859043	0.396242	1	0.39154	0.0988876	1.00101	0.969302	1.06479	0.968864	0.92818
	AGGGAGTAGATAGCAT-1	CRC0177		SC		CRIS-B	1	0.0276917	1	0.853173	1	1.02409	0.872516	1.01744	0.957754	1.05521
	AGGGAGTAGGATTCGG-1	CRC0076	NC				1	1	0.210887	0.916953	1	1.12659	1.08398	0.968181	1.03564	1.05021
	AGGGAGTAGTTAGGTA-1	CRC0066	NC				1	1	1	0.230194	1	1.04499	1.03092	1.04856	0.945007	1.05136
	AGGGAGTCACTCGACG-1	CRC0177		SC		CRIS-B	1	0.178832	0.408792	0.999676	0.751135	1.20101	0.995757	1.02432	1.07833	1.05429
	AGGGAGTCATGTTGAC-1	CRC0066		SC		CRIS-C	1	1	0.0641644	0.423223	1	1.08714	1.09157	0.915264	0.964596	1.01299
	AGGGAGTCATTAGGCT-1	CRC0076		SC		CRIS-C	0.223477	0.558333	0.141803	0.813698	1	0.973711	1.00743	0.958498	1.02612	1.07149
	AGGGAGTTCAACGGCC-1	CRC0066		SC		CRIS-D	1	1	1	0.0328081	0.459181	1.07478	1.06121	1.01576	0.890608	0.95015
	AGGGAGTTCAGAGGTG-1	CRC0177		SC		CRIS-B	1	0.0345363	0.657202	1	1	1.09002	0.91799	0.998272	1.11637	1.12013
	AGGGAGTTCTTGTCAT-1	CRC0177	NC				1	0.26727	0.663169	0.850067	1	1.18065	1.03991	1.08501	1.10611	1.13933
	AGGGATGAGAAGGTTT-1	CRC0177		SC		CRIS-B	1	0.0680952	1	1	1	1.15148	0.976385	1.13459	1.08775	1.15624
	AGGGATGAGAGAACAG-1	CRC0177		SC		CRIS-D	1	1	0.755971	0.0115318	1	1.05401	1.01999	0.991078	0.895641	1.06989
	AGGGATGAGAGGTTGC-1	CRC0076		SC		CRIS-C	0.5941	0.683901	0.14668	1	1	0.997106	1.00397	0.948642	1.10682	1.10488
	AGGGATGCAAGTCTAC-1	CRC0066		SC		CRIS-C	1	1	0.0199486	1	1	1.05231	1.07069	0.871994	1.03569	1.0435
	AGGGATGCAGTCCTTC-1	CRC0022		SC		CRIS-A	0.00160553	1	1	1	1	0.768323	0.969652	0.885387	0.989442	0.959986
	AGGGATGCATACTACG-1	CRC0022			MC	CRIS-A/-B	0.115386	0.159374	1	0.490437	1	0.944765	0.953865	1.10463	0.991004	1.02996
	AGGGATGGTTATTCTC-1	CRC0177		SC		CRIS-D	1	1	1	0.0703595	1	1.12077	1.01655	1.01141	0.924289	1.11793
	AGGGATGGTTCACCTC-1	CRC0177			MC	CRIS-B/-C	1	0.0529023	0.180513	0.398332	1	1.04187	0.93448	0.967925	0.993646	1.06619
	AGGGATGGTTCCACTC-1	CRC0022		SC		CRIS-B	0.824299	0.179766	1	1	1	0.996572	0.934115	1.06609	1.03615	1.0371
	AGGGATGTCAGCAACT-1	CRC0515		SC		CRIS-E	0.252922	1	1	1	0.00762412	0.917285	1.01733	0.958275	1.0189	0.858618
	AGGGATGTCCAAGTAC-1	CRC0022			MC	CRIS-A/-E	0.159448	1	1	0.41814	0.0437297	0.942098	1.04659	1.09729	0.970396	0.912131
	AGGGATGTCCAGATCA-1	CRC0066		SC		CRIS-C	1	1	0.178939	0.702694	1	1.14711	1.05128	0.942518	0.995304	1.06905
	AGGGATGTCCGCATCT-1	CRC0177		SC		CRIS-B	1	0.193198	0.904299	0.495968	1	1.11376	0.997576	1.06883	1.0315	1.08752
	AGGGTGAAGCTGGAAC-1	CRC0066		SC		CRIS-D	1	1	0.59414	0.131959	0.431506	1.05168	1.02053	0.98447	0.932198	0.970711
	AGGGTGACAAGTCTAC-1	CRC0177	NC				1	1	1	0.232276	0.786454	1.14589	1.07457	1.1451	0.978798	1.03154
	AGGGTGACAGTGAGTG-1	CRC0022		SC		CRIS-B	0.547077	0.020846	1	1	0.80739	0.970626	0.894238	1.08259	1.03461	0.983536
	AGGGTGACATCGGTTA-1	CRC0066	NC				0.995314	0.948073	0.92999	0.991689	0.898951	1.0706	1.03634	1.03096	1.06425	1.02395
	AGGGTGACATGTCTCC-1	CRC0076		SC		CRIS-A	0.00160553	1	1	1	1	0.776158	1.01212	0.978394	1.00996	1.03762
	AGGGTGAGTCACCCAG-1	CRC0022		SC		CRIS-B	0.576248	0.0601322	1	0.918076	1	0.990353	0.917483	1.08833	1.00754	1.0563
	AGGGTGAGTCTTCGTC-1	CRC0177			MC	CRIS-C/-D	1	0.385141	0.0851673	0.0737179	1	1.06391	1.00629	0.955226	0.950458	1.05345
	AGGGTGAGTCTTTCAT-1	CRC0177		SC		CRIS-B	1	0.00978487	1	0.256534	1	1.06951	0.874412	1.044	0.933801	1.08213
	AGGGTGAGTTACGCGC-1	CRC0066	NC				0.701353	1	0.321499	0.789121	1	1.01079	1.06964	0.972947	1.01931	1.06056
	AGGGTGAGTTCTCATT-1	CRC0177		SC		CRIS-D	1	0.387345	1	0.172838	1	1.24583	1.00313	1.10309	0.974499	1.09474
	AGGGTGATCATGTGGT-1	CRC0076		SC		CRIS-A	0.00357183	1	1	1	1	0.847681	1.05347	1.01349	1.09704	1.00406
	AGGGTGATCGATCCCT-1	CRC0076		SC		CRIS-A	0.00934867	1	1	1	1	0.834102	1.04647	0.980539	1.03125	0.994423
	AGGGTGATCGGAGGTA-1	CRC0022			MC	CRIS-B/-E	1	0.0840224	1	1	0.0629946	1.01619	0.929892	1.09275	1.0157	0.923269
	AGGGTGATCTGAGTGT-1	CRC0076		SC		CRIS-A	0.0630325	1	1	1	1	0.921369	1.05484	1.02196	1.1007	1.03485
	AGGTCATAGAGTAAGG-1	CRC0022		SC		CRIS-D	1	1	1	0.0210091	1	1.01983	0.956781	1.08579	0.863683	0.951858
	AGGTCATAGATAGCAT-1	CRC0022		SC		CRIS-E	0.357821	0.423272	1	1	0.0632926	0.956663	0.96253	1.00019	1.00277	0.908365
	AGGTCATAGTCCCACG-1	CRC0177	NC				1	0.454602	0.268083	0.347999	0.81745	1.13734	1.02077	1.00103	1.01029	1.05687
	AGGTCATCAAATCCGT-1	CRC0022			MC	CRIS-D/-E	1	1	1	0.00747083	0.00249028	0.966145	0.940657	1.02084	0.828862	0.81269
	AGGTCATCAAGCGTAG-1	CRC0076		SC		CRIS-A	0.0233372	1	0.389146	1	0.25605	0.873036	1.02833	0.929062	0.979349	0.9182
	AGGTCATCACCGCTAG-1	CRC0076			MC	CRIS-A/-B/-C	0.0407639	0.0558529	0.0572566	0.573794	1	0.877744	0.883434	0.883938	0.941043	0.96311
	AGGTCATCACTTCTGC-1	CRC0066	NC				1	1	0.53249	0.26355	0.828026	1.08581	1.10193	0.977095	0.947981	1.00281
	AGGTCATCAGCCTTGG-1	CRC0066		SC		CRIS-C	1	1	0.0238557	0.633319	1	1.12523	1.04768	0.870042	0.939825	1.05136
	AGGTCATGTAGTGAAT-1	CRC0515		SC		CRIS-A	0.0715373	0.728608	1	1	0.279799	0.919787	0.992629	1.00744	1.03939	0.957981
	AGGTCATGTCTGGTCG-1	CRC0022		SC		CRIS-C	1	1	0.13179	1	0.790328	1.01851	1.01373	0.93036	1.04244	0.994999
	AGGTCATGTGCCTGGT-1	CRC0066			MC	CRIS-C/-E	1	1	0.067051	0.23363	0.120837	1.01896	1.0132	0.902687	0.933707	0.916451
	AGGTCATGTGTCAATC-1	CRC0177		SC		CRIS-D	1	1	1	0.1934	1	1.17908	1.09369	1.08717	0.951604	1.11243
	AGGTCATGTTCGAATC-1	CRC0066		SC		CRIS-C	1	1	0.00967211	1	1	0.989737	0.960925	0.851031	1.0286	0.98869
	AGGTCATTCCAGGGCT-1	CRC0066		SC		CRIS-E	1	1	0.905172	0.883652	0.093949	1.11865	1.0361	0.995893	0.994567	0.919583
	AGGTCATTCCGCAAGC-1	CRC0515		SC		CRIS-A	0.0510045	1	1	1	0.520093	0.91699	1.0075	1.08556	1.10025	0.982763
	AGGTCCGAGAGTGAGA-1	CRC0022		SC		CRIS-E	0.991321	1	1	0.304753	0.0112489	0.956109	1.00341	1.00542	0.921284	0.861024
	AGGTCCGAGCGATATA-1	CRC0076			MC	CRIS-A/-B/-C	0.00804825	0.128456	0.0553909	1	0.972891	0.844905	0.889782	0.874504	1.00969	0.937514
	AGGTCCGAGCTAGGCA-1	CRC0515		SC		CRIS-B	1	0.0399118	1	1	1	1.09205	0.925783	1.05691	1.08029	1.02317
	AGGTCCGCAATGGTCT-1	CRC0515		SC		CRIS-E	1	1	1	1	0.0129776	1.01822	1.05412	1.03609	1.10553	0.886206
	AGGTCCGCACTTAAGC-1	CRC0066			MC	CRIS-C/-D	1	1	0.0677806	0.145953	0.303316	1.05602	1.03204	0.910582	0.929695	0.950974
	AGGTCCGGTCCATCCT-1	CRC0076	NC				0.274151	1	0.745506	1	1	0.989339	1.11555	1.03588	1.12743	1.09142
	AGGTCCGTCACTCTTA-1	CRC0076		SC		CRIS-A	0.0998774	1	1	1	0.370333	0.946986	1.03299	1.13138	1.03788	0.98623
	AGGTCCGTCGTTACGA-1	CRC0177		SC		CRIS-D	1	0.841262	1	0.0575551	1	1.14771	1.0076	1.08969	0.924567	1.08499
	AGGTCCGTCTTGTCAT-1	CRC0177		SC		CRIS-D	1	0.270199	1	0.076043	1	1.04478	0.990019	1.05779	0.948729	1.07313
	AGTAGTCAGACCTAGG-1	CRC0066	NC				0.864003	0.329896	0.663138	0.307113	0.621418	1.02043	0.970061	1.002	0.967233	0.998372
	AGTAGTCAGAGGTTGC-1	CRC0177	NC				0.970503	0.380744	0.428848	0.849896	1	1.08224	1.01221	1.01734	1.06194	1.09016
	AGTAGTCAGGCACATG-1	CRC0022			MC	CRIS-B/-D	1	0.15671	1	0.174343	1	1.03969	0.935887	1.06514	0.939065	1.03053
	AGTAGTCAGTTCCACA-1	CRC0076		SC		CRIS-C	0.489688	1	0.00160553	1	1	0.858515	0.961709	0.735255	1.01499	0.907995
	AGTAGTCCACCAGATT-1	CRC0177		SC		CRIS-B	1	0.0671249	1	1	1	1.13773	0.949779	1.0862	1.07316	1.16966
	AGTAGTCCACCGAATT-1	CRC0515			MC	CRIS-A/-E	0.0677083	0.339853	1	1	0.035728	0.896072	0.935179	0.982359	0.995368	0.884473
	AGTAGTCCACGCATCG-1	CRC0515		SC		CRIS-A	0.0827913	1	1	0.988047	0.249126	0.920773	1.01126	1.07751	1.00518	0.950986
	AGTAGTCCACTGAAGG-1	CRC0177		SC		CRIS-B	1	0.143196	1	0.212635	1	1.12912	0.960563	1.10372	0.972759	1.06437
	AGTAGTCCAGAGCCAA-1	CRC0177		SC		CRIS-B	1	0.0438469	1	1	1	1.13383	0.94471	1.04839	1.0532	1.09195
	AGTAGTCCAGCGTAAG-1	CRC0076			MC	CRIS-A/-C	0.0821025	1	0.108301	0.857967	1	0.943038	1.0362	0.950626	1.02237	1.0364
	AGTAGTCCATTTGCCC-1	CRC0076			MC	CRIS-A/-B/-C	0.0455209	0.00978487	0.0716139	1	1	0.894999	0.870533	0.902821	1.04726	0.996602
	AGTAGTCGTACTCAAC-1	CRC0076		SC		CRIS-A	0.10421	1	1	1	1	0.940091	1.07843	1.04949	1.04173	1.06453
	AGTAGTCGTCACTTCC-1	CRC0515		SC		CRIS-B	1	0.0175981	1	1	1	0.99215	0.861637	0.989829	1.05702	0.971842
	AGTAGTCTCACAAACC-1	CRC0076		SC		CRIS-A	0.00160553	1	1	1	1	0.81521	1.00219	0.900701	1.02876	1.00562
	AGTAGTCTCCTCCTAG-1	CRC0022			MC	CRIS-D/-E	1	0.745766	1	0.0571561	0.0787253	1.03148	0.965743	1.09278	0.893014	0.899911
	AGTAGTCTCTGCCCTA-1	CRC0177		SC		CRIS-D	1	1	1	0.103195	1	1.08604	1.07295	1.0628	0.954355	1.16364
	AGTCTTTAGAAACCTA-1	CRC0076		SC		CRIS-C	0.893615	1	0.185554	1	0.297557	1.02703	1.03972	0.958903	1.06112	0.974577
	AGTCTTTAGAGGTAGA-1	CRC0076		SC		CRIS-C	0.327194	1	0.00570229	1	1	0.919451	1.02205	0.849348	1.07435	0.955433
	AGTCTTTAGCATGGCA-1	CRC0177	NC				0.951402	0.514146	1	0.330939	0.650581	1.10371	1.05074	1.18651	1.02983	1.06496
	AGTCTTTAGTTAACGA-1	CRC0076			MC	CRIS-B/-C	1	0.17903	0.0194402	1	1	0.98128	0.921932	0.88099	1.01377	0.984057
	AGTCTTTCAGACGCTC-1	CRC0177	NC				1	0.264866	1	0.697911	1	1.15484	1.00256	1.15228	1.04705	1.08989
	AGTCTTTCATGTCTCC-1	CRC0076		SC		CRIS-A	0.0128154	1	1	1	1	0.876879	1.04379	1.06926	1.07762	1.05736
	AGTCTTTGTCCTCTTG-1	CRC0066	NC				1	1	0.216949	1	0.263295	1.11011	1.06285	0.947645	1.04006	0.954376
	AGTCTTTTCGGTGTCG-1	CRC0515		SC		CRIS-A	0.0447055	0.840408	1	1	1	0.890391	0.966648	1.05277	1.10082	0.976689
	AGTGAGGAGAAACGCC-1	CRC0177			MC	CRIS-C/-D	1	1	0.0485136	0.03171	1	1.02398	1.02217	0.921329	0.912625	1.01998
	AGTGAGGAGAAGGACA-1	CRC0515		SC		CRIS-A	0.103599	1	0.606093	1	0.317724	0.92625	1.01295	0.983239	1.04638	0.958774
	AGTGAGGCACTTCGAA-1	CRC0066		SC		CRIS-E	0.855756	1	1	0.210326	0.151175	0.998426	1.01266	1.03774	0.939344	0.929222
	AGTGAGGTCAACGCTA-1	CRC0177		SC		CRIS-D	1	1	1	0.126844	1	1.16146	1.10115	1.11784	0.972102	1.13394
	AGTGAGGTCCTCGCAT-1	CRC0022		SC		CRIS-B	1	0.00160553	1	1	1	0.961447	0.734957	1.01051	0.975218	0.995915
	AGTGAGGTCGATCCCT-1	CRC0022		SC		CRIS-B	0.864873	0.0706756	0.498215	1	1	0.978859	0.900821	0.956267	0.999595	0.998
	AGTGAGGTCGGTGTCG-1	CRC0177		SC		CRIS-D	1	1	1	0.0602718	1	1.29614	1.11852	1.22486	0.952286	1.1618
	AGTGAGGTCGTTACAG-1	CRC0515		SC		CRIS-A	0.056418	1	1	1	1	0.912388	1.08865	1.04514	1.06215	1.00791
	AGTGAGGTCTACTCAT-1	CRC0177		SC		CRIS-B	1	0.0811258	1	1	1	1.08905	0.970619	1.12236	1.07635	1.12346
	AGTGGGACAAGCCATT-1	CRC0515			MC	CRIS-A/-E	0.00399754	1	1	1	0.0394757	0.842765	0.966168	0.966892	1.00812	0.875789
	AGTGGGACACATCCAA-1	CRC0515		SC		CRIS-E	0.212649	1	1	1	0.00835739	0.936626	1.00137	0.998252	1.06506	0.878855
	AGTGGGACATCAGTAC-1	CRC0177		SC		CRIS-C	1	0.44592	0.153211	0.235189	0.832959	1.18113	1.04309	1.00685	1.0189	1.07885
	AGTGGGAGTAAAGTCA-1	CRC0076		SC		CRIS-A	0.185553	0.775231	0.57993	1	1	0.948815	1.00674	0.991673	1.03825	1.11284
	AGTGGGAGTCACCTAA-1	CRC0066		SC		CRIS-D	1	1	1	0.0576462	0.35458	0.994464	1.01685	1.01461	0.901445	0.94745
	AGTGGGAGTTTCCACC-1	CRC0177		SC		CRIS-B	1	0.0602718	1	1	0.348348	1.12653	0.958684	1.10809	1.0599	1.00878
	AGTGGGATCATCGGAT-1	CRC0022		SC		CRIS-E	0.338042	1	1	0.721784	0.0804825	0.935597	1.00738	1.1046	0.964168	0.89748
	AGTGTCAAGATCACGG-1	CRC0177		SC		CRIS-D	1	0.377316	1	0.144702	1	1.06372	0.978811	1.09702	0.945432	1.04589
	AGTGTCAAGCAGCCTC-1	CRC0076	NC				0.446311	0.881607	0.499558	1	1	0.988326	1.03334	0.993588	1.12075	1.09245
	AGTGTCAAGCCAGGAT-1	CRC0177			MC	CRIS-B/-D	1	0.0429844	0.289485	0.168566	1	1.05244	0.911768	0.963087	0.946485	1.08791
	AGTGTCAAGCCTTGAT-1	CRC0177			MC	CRIS-A/-B/-C/-D	0.173811	0.021131	0.163679	0.0775957	1	0.931733	0.886645	0.929942	0.912533	1.04001
	AGTGTCAAGGTGCACA-1	CRC0177		SC		CRIS-D	1	1	1	0.038715	1	1.1208	1.03702	1.08806	0.921785	1.08742
	AGTGTCACAATGGATA-1	CRC0066	NC				0.260434	0.927685	0.694484	0.319215	0.55654	0.950676	1.01508	0.994084	0.958248	0.982101
	AGTGTCACAGCCAATT-1	CRC0076		SC		CRIS-A	0.00835739	1	0.3182	1	0.649245	0.865915	1.01766	0.936977	1.03636	0.957508
	AGTGTCACAGCTCCGA-1	CRC0076		SC		CRIS-A	0.00925385	1	1	1	1	0.865998	1.01335	0.977105	0.976602	0.99973
	AGTGTCAGTCGAATCT-1	CRC0076			MC	CRIS-A/-C	0.0129776	1	0.157737	1	1	0.870975	1.02612	0.914381	1.06246	0.995018
	AGTTGGTAGGACATTA-1	CRC0066			MC	CRIS-B/-C	0.646028	0.106531	0.104838	0.9713	1	0.96693	0.90618	0.905839	0.987499	1.02956
	AGTTGGTAGGGTCTCC-1	CRC0076		SC		CRIS-C	1	0.720544	0.14332	1	1	1.02903	0.99135	0.933194	1.0563	1.1118
	AGTTGGTAGGTAGCTG-1	CRC0066	NC				1	0.814225	1	0.475438	0.664775	1.09926	0.996885	1.06657	0.961018	0.980136
	AGTTGGTAGTGGTAAT-1	CRC0076		SC		CRIS-A	0.0633478	1	0.966659	1	1	0.906741	1.00007	0.990146	1.09027	1.01385
	AGTTGGTCAGAAGCAC-1	CRC0177		SC		CRIS-C	0.273181	0.479734	0.0807689	0.614705	0.866464	0.960845	0.980403	0.926807	0.989787	1.00452
	AGTTGGTCATGTTGAC-1	CRC0076		SC		CRIS-B	0.307572	0.193602	1	1	1	0.969766	0.954496	1.03152	1.08896	1.05737
	AGTTGGTCATTGGTAC-1	CRC0076	NC				0.253988	0.900858	0.853353	1	1	0.984047	1.04693	1.04168	1.10829	1.13225
	AGTTGGTGTCGGGTCT-1	CRC0076		SC		CRIS-C	0.333116	1	0.148536	1	1	0.980944	1.04828	0.952858	1.07849	1.08413
	AGTTGGTGTCTAGCGC-1	CRC0022		SC		CRIS-A	0.121399	0.423313	1	0.259992	1	0.897167	0.936132	1.01842	0.918752	1.00278
	ATAACGCAGAAGATTC-1	CRC0177	NC				1	0.50123	1	0.937325	0.881688	1.11901	1.03468	1.11852	1.09462	1.0829
	ATAACGCAGAATCTCC-1	CRC0177		SC		CRIS-B	1	0.139909	1	0.741785	1	1.13747	0.972212	1.15045	1.03336	1.07914
	ATAACGCAGTTTAGGA-1	CRC0022		SC		CRIS-B	1	0.027662	1	1	1	1.13423	0.886481	1.12145	1.0272	1.03815
	ATAACGCCATAGGATA-1	CRC0076		SC		CRIS-A	0.0721012	1	1	1	1	0.937892	1.05447	1.04419	1.04435	1.05622
	ATAACGCCATCCCATC-1	CRC0076		SC		CRIS-B	1	0.0188498	1	0.527243	1	1.01209	0.870672	1.02876	0.940983	1.07204
	ATAACGCCATGACATC-1	CRC0177	NC				1	0.314955	0.271305	0.700661	1	1.09422	0.988253	0.982671	1.02318	1.10778
	ATAACGCGTAGCTAAA-1	CRC0076			MC	CRIS-A/-C	0.0526369	0.439455	0.0277621	0.459814	1	0.868207	0.914287	0.856126	0.915531	1.02892
	ATAACGCGTGCGATAG-1	CRC0066	NC				0.226671	0.831898	0.506826	0.36585	0.293059	0.958903	1.0167	0.989837	0.976325	0.968074
	ATAACGCGTTGGACCC-1	CRC0022		SC		CRIS-E	0.543732	0.275981	1	0.278171	0.0731004	0.98448	0.958915	1.10428	0.959263	0.917954
	ATAACGCTCAGCTGGC-1	CRC0076		SC		CRIS-A	0.0992872	0.409022	0.279415	1	1	0.899535	0.939574	0.926758	1.06107	1.01737
	ATAACGCTCATAACCG-1	CRC0076			MC	CRIS-A/-B/-C	0.0056011	0.148629	0.159231	1	1	0.810022	0.85692	0.858396	0.951936	0.921272
	ATAAGAGAGCTGAACG-1	CRC0177		SC		CRIS-B	1	0.162734	1	0.266318	1	1.19398	0.985523	1.19689	1.0031	1.09656
	ATAAGAGAGGACTGGT-1	CRC0066		SC		CRIS-C	1	0.26474	0.117012	1	0.95471	0.994191	0.928208	0.904566	0.998364	0.98407
	ATAAGAGAGGAGTACC-1	CRC0076		SC		CRIS-A	0.0565106	1	1	1	1	0.941992	1.10405	1.06014	1.12243	1.09052
	ATAAGAGAGTGTCCAT-1	CRC0076		SC		CRIS-C	1	1	0.112386	1	1	1.00003	1.02222	0.917115	1.07427	1.03304
	ATAAGAGCAACAACCT-1	CRC0022		SC		CRIS-D	1	1	1	0.0201001	1	0.985014	0.960441	1.06349	0.871899	1.00495
	ATAAGAGGTCTACCTC-1	CRC0076		SC		CRIS-A	0.0250741	1	1	1	1	0.904035	1.13563	1.05852	1.11556	1.08703
	ATAAGAGGTTCCATGA-1	CRC0066		SC		CRIS-C	1	1	0.109622	0.642708	1	1.08146	1.07155	0.917605	0.974742	1.07161
	ATAAGAGGTTGAACTC-1	CRC0066			MC	CRIS-B/-C	1	0.158167	0.110321	0.359282	0.280685	1.02906	0.937667	0.928283	0.963199	0.955156
	ATAAGAGTCCCGGATG-1	CRC0177		SC		CRIS-D	1	1	1	0.0320582	1	1.23188	1.10029	1.17945	0.934495	1.14837
	ATAAGAGTCTTTCCTC-1	CRC0177	NC				1	0.400132	0.617243	0.490446	0.932793	1.14508	1.02645	1.0489	1.03617	1.09011
	ATAGACCAGAAGGACA-1	CRC0177		SC		CRIS-D	1	1	1	0.0217472	1	1.15299	1.08235	1.08369	0.894841	1.08734
	ATAGACCAGCCACGCT-1	CRC0076		SC		CRIS-E	0.230187	1	0.90358	1	0.180589	0.938041	1.02527	0.998953	1.05413	0.930479
	ATAGACCAGTGTGGCA-1	CRC0076		SC		CRIS-A	0.153947	1	0.762476	1	1	0.939162	1.05681	1.0003	1.08376	1.04049
	ATAGACCCACAGATTC-1	CRC0515		SC		CRIS-E	0.603288	1	1	1	0.0016102	0.922637	1.06072	0.997402	1.05533	0.828054
	ATAGACCCAGGGTATG-1	CRC0076	NC				0.293179	1	0.38102	1	1	0.973178	1.04772	0.983316	1.10404	1.06444
	ATAGACCTCGCTTAGA-1	CRC0076		SC		CRIS-A	0.0778916	1	1	1	1	0.903249	1.02754	0.994308	1.04545	1.06343
	ATAGACCTCTTTAGGG-1	CRC0515		SC		CRIS-D	0.779237	1	0.772289	0.134388	0.595157	1.02163	1.05423	1.02116	0.954718	1.00828
	ATCACGAAGAGCTGCA-1	CRC0515			MC	CRIS-A/-B	0.0410698	0.0296813	1	1	1	0.915493	0.909172	1.10671	1.08821	1.01866
	ATCACGAAGGAGTACC-1	CRC0177		SC		CRIS-B	1	0.0681754	1	1	1	1.13879	0.959697	1.12409	1.05827	1.07417
	ATCACGAAGGTCGGAT-1	CRC0066			MC	CRIS-D/-E	1	1	0.955787	0.0180087	0.0289087	1.10869	1.05875	0.957736	0.869944	0.878227
	ATCACGAAGTTCCACA-1	CRC0066		SC		CRIS-D	1	1	0.801488	0.160933	1	1.02606	1.03582	0.982386	0.918088	1.02553
	ATCACGACAATAGAGT-1	CRC0066		SC		CRIS-C	1	1	0.00227946	1	0.818326	0.999249	1.06019	0.814156	1.03743	0.904044
	ATCACGACACTGCCAG-1	CRC0066		SC		CRIS-D	1	1	0.920265	0.102018	0.94716	1.08546	1.1166	0.992202	0.917677	0.993917
	ATCACGACAGTCTTCC-1	CRC0177		SC		CRIS-B	1	0.10421	1	0.37491	0.88512	1.05308	0.934779	1.04811	0.97464	1.01087
	ATCACGAGTACAAGTA-1	CRC0177			MC	CRIS-B/-D	1	0.00652297	1	0.117776	1	1.15276	0.89343	1.14705	0.942977	1.12467
	ATCACGAGTCTAGCGC-1	CRC0022			MC	CRIS-D/-E	1	1	1	0.0688274	0.101976	1.0242	1.01328	1.01738	0.917714	0.927584
	ATCACGATCACATAGC-1	CRC0066		SC		CRIS-C	1	1	0.0559562	1	0.570677	1.08338	1.06116	0.890903	1.00801	0.950617
	ATCACGATCAGGCAAG-1	CRC0022		SC		CRIS-E	1	1	1	1	0.00458724	1.02023	1.05614	1.09696	0.932603	0.831575
	ATCACGATCAGTACGT-1	CRC0066			MC	CRIS-C/-D	1	1	0.172083	0.112436	1	1.0291	1.01948	0.937749	0.926302	1.0205
	ATCATCTAGCGTAGTG-1	CRC0177	NC				0.871596	0.489129	1	0.584919	1	1.08052	1.03455	1.11575	1.04431	1.11648
	ATCATCTCAGCGTCCA-1	CRC0177		SC		CRIS-B	1	0.0950666	1	0.360464	1	1.10964	0.959225	1.15587	0.998628	1.10761
	ATCATCTGTGCATCTA-1	CRC0177		SC		CRIS-D	1	1	1	0.0658118	1	1.14478	1.06074	1.09863	0.932241	1.07589
	ATCATCTGTGTGAAAT-1	CRC0515			MC	CRIS-A/-E	0.0465536	1	0.274405	1	0.0384204	0.905861	1.03629	0.948579	1.00778	0.901335
	ATCATCTTCCAGATCA-1	CRC0177		SC		CRIS-B	1	0.0325283	0.969158	0.93027	1	1.02985	0.890943	0.98474	0.983264	1.00413
	ATCATCTTCGTTGCCT-1	CRC0177			MC	CRIS-B/-C	1	0.0078291	0.0371882	1	1	0.976407	0.862083	0.884401	1.01952	1.00513
	ATCATCTTCTGAAAGA-1	CRC0177	NC				1	0.366735	0.664559	0.364154	1	1.18859	1.00501	1.03415	1.00474	1.10415
	ATCATGGAGAGACTTA-1	CRC0076		SC		CRIS-A	0.0516578	0.591341	1	1	1	0.889441	0.952981	0.993315	1.03136	1.0103
	ATCATGGAGCATCATC-1	CRC0076		SC		CRIS-C	0.772423	1	0.0112059	1	1	0.939542	1.00159	0.85884	1.02501	1.00076
	ATCATGGAGCGATCCC-1	CRC0515			MC	CRIS-B/-E	0.234555	0.169677	1	1	0.18089	0.973937	0.963194	1.11193	1.0451	0.965251
	ATCATGGAGCGTCTAT-1	CRC0177	NC				1	0.864284	0.778702	0.95065	0.913831	1.25047	1.10952	1.0933	1.13512	1.12221
	ATCATGGCACAACTGT-1	CRC0177		SC		CRIS-D	1	1	1	0.0056011	1	1.07017	1.04319	1.02807	0.859379	1.05757
	ATCATGGGTACGAAAT-1	CRC0515			MC	CRIS-A/-B	0.0160598	0.152721	1	1	0.309125	0.863903	0.905586	1.06173	1.05289	0.921348
	ATCATGGGTCGAGATG-1	CRC0076		SC		CRIS-C	0.61955	1	0.101855	1	1	1.03947	1.07488	0.977821	1.08366	1.08323
	ATCATGGGTCTAGTCA-1	CRC0022		SC		CRIS-B	1	0.0118246	1	1	1	1.0306	0.869083	1.13571	0.971644	1.03588
	ATCATGGGTTCGGCAC-1	CRC0022		SC		CRIS-D	1	1	1	0.0742064	0.902471	1.00485	1.01822	1.04142	0.912721	0.993917
	ATCATGGTCTGGTATG-1	CRC0515		SC		CRIS-E	0.302925	1	1	1	0.0650458	0.938757	1.02552	1.04821	1.07705	0.899014
	ATCCACCAGAGCTGCA-1	CRC0076			MC	CRIS-A/-C	0.055444	1	0.125039	1	1	0.956406	1.10342	0.978314	1.07227	1.11207
	ATCCACCAGCCCTAAT-1	CRC0066	NC				0.800832	1	0.959415	1	0.628069	1.0078	1.05639	1.03694	1.05731	0.988684
	ATCCACCAGTCAATAG-1	CRC0022			MC	CRIS-D/-E	0.722328	0.616808	1	0.121368	0.177343	0.973091	0.965454	1.06527	0.912458	0.922045
	ATCCACCAGTTAGGTA-1	CRC0076		SC		CRIS-A	0.0153072	1	0.801463	1	1	0.885452	1.00952	0.975875	1.03727	1.04481
	ATCCACCCAAGCGCTC-1	CRC0076		SC		CRIS-C	0.301255	1	0.0389533	1	1	0.966314	1.05268	0.914891	1.11427	1.11913
	ATCCACCCAGTTTACG-1	CRC0066		SC		CRIS-C	1	1	0.0128154	0.512378	1	1.06832	1.0362	0.846673	0.91533	0.993142
	ATCCACCCATGCTGGC-1	CRC0177			MC	CRIS-B/-D	1	0.186885	1	0.130962	0.617555	1.04071	0.962159	1.04588	0.949535	1.00745
	ATCCACCGTATATGAG-1	CRC0177	NC				1	0.976063	0.551485	0.2164	1	1.11654	1.09218	1.04828	1.01085	1.11172
	ATCCACCGTATCAGTC-1	CRC0177	NC				1	0.913576	0.768901	0.823885	0.582007	1.1686	1.07205	1.04919	1.05656	1.02787
	ATCCACCGTCTTGCGG-1	CRC0177		SC		CRIS-B	1	0.00160553	1	1	1	1.08375	0.7814	1.05618	0.996319	1.11083
	ATCCACCGTGCAACTT-1	CRC0177		SC		CRIS-D	1	1	1	0.00615454	1	1.13027	0.971712	1.06016	0.849409	1.05657
	ATCCACCTCCCACTTG-1	CRC0177			MC	CRIS-B/-D	1	0.0799848	1	0.138333	1	1.14731	0.942968	1.11919	0.957982	1.03517
	ATCCACCTCCGTCATC-1	CRC0076			MC	CRIS-A/-B	0.0326572	0.0301289	0.423912	1	1	0.874056	0.872656	0.931539	0.966466	0.9891
	ATCCACCTCTGTGCAA-1	CRC0076		SC		CRIS-A	0.136834	1	0.446326	1	1	0.951794	1.08273	0.990749	1.09603	1.0386
	ATCCGAAAGATCCTGT-1	CRC0022	NC				0.230231	0.314161	0.838663	0.965196	0.241048	0.998889	1.00959	1.0602	1.0743	1.00029
	ATCCGAAAGATGGGTC-1	CRC0177	NC				1	0.20484	1	0.697857	1	1.09489	0.956357	1.06182	1.00545	1.03405
	ATCCGAAAGATGTGGC-1	CRC0076			MC	CRIS-A/-B/-C	0.00885654	0.120539	0.0610951	1	1	0.86501	0.906744	0.89469	1.06578	0.979668
	ATCCGAACACAGTCGC-1	CRC0076		SC		CRIS-C	0.288699	1	0.134796	1	0.928849	0.994332	1.06327	0.971141	1.09782	1.0478
	ATCCGAACACCTCGTT-1	CRC0177	NC				1	1	1	0.224385	1	1.15289	1.05084	1.0612	0.974771	1.052
	ATCCGAAGTTCACCTC-1	CRC0177	NC				1	0.879805	1	0.269369	0.784505	1.13011	1.06265	1.14608	1.00042	1.05212
	ATCCGAATCCTCATTA-1	CRC0515			MC	CRIS-A/-E	0.0623946	1	0.481949	1	0.192503	0.923606	1.0233	0.9825	1.07752	0.953067
	ATCCGAATCTAAGCCA-1	CRC0515		SC		CRIS-A	0.0556412	1	0.310743	1	0.266077	0.92498	1.02381	0.969768	1.08412	0.965176
	ATCCGAATCTGCCCTA-1	CRC0076		SC		CRIS-A	0.00160553	1	1	1	1	0.777685	0.941607	0.981523	1.03523	1.02601
	ATCGAGTCACAAGCCC-1	CRC0515		SC		CRIS-A	0.125995	0.445909	0.948236	1	0.575869	0.9524	0.994791	1.03136	1.05164	1.00521
	ATCGAGTCACCGAATT-1	CRC0076		SC		CRIS-A	0.0287905	1	0.338379	1	0.34041	0.901891	1.08403	0.965916	1.05722	0.96612
	ATCGAGTGTAGAAGGA-1	CRC0076		SC		CRIS-A	0.171091	1	0.721425	1	1	0.961352	1.06644	1.01693	1.09347	1.09631
	ATCGAGTGTAGATTAG-1	CRC0076	NC				0.211006	1	0.574783	1	1	0.934304	1.05274	0.973999	1.05855	1.02991
	ATCGAGTGTCTTGTCC-1	CRC0066		SC		CRIS-C	1	1	0.0775065	0.7753	0.644973	1.06744	1.09202	0.906172	0.976479	0.968617
	ATCGAGTTCTTACCGC-1	CRC0076		SC		CRIS-A	0.0254992	1	0.59519	1	1	0.900402	1.06457	0.978684	1.11788	1.06066
	ATCTACTAGACTGGGT-1	CRC0076		SC		CRIS-A	0.141612	0.719593	0.560754	1	1	0.907936	0.966948	0.954936	1.00506	1.02328
	ATCTACTAGAGGTTGC-1	CRC0177		SC		CRIS-B	1	0.00160553	1	1	1	1.01871	0.819807	1.00245	0.992277	1.01794
	ATCTACTAGGGTCGAT-1	CRC0076			MC	CRIS-A/-B	0.0268178	0.10019	0.806644	1	0.349461	0.910307	0.939008	0.999732	1.07659	0.973018
	ATCTACTAGGTAAACT-1	CRC0515			MC	CRIS-A/-E	0.130463	1	1	1	0.00547822	0.906215	0.992579	0.975767	1.05675	0.854148
	ATCTACTAGGTAGCTG-1	CRC0076			MC	CRIS-A/-C	0.054698	1	0.0903664	1	1	0.911547	0.99995	0.923236	1.07062	0.999199
	ATCTACTAGGTGTGGT-1	CRC0177		SC		CRIS-B	1	0.0777045	1	1	0.70697	1.11747	0.935694	1.07725	1.02619	1.00372
	ATCTACTCACGACTCG-1	CRC0177		SC		CRIS-D	1	0.639898	0.654184	0.0194402	1	1.02675	0.981981	0.982721	0.896013	1.08345
	ATCTACTCAGACGTAG-1	CRC0066	NC				1	1	0.530493	0.902418	0.6948	1.11313	1.08124	0.985605	1.02904	1.00212
	ATCTACTCAGAGCCAA-1	CRC0177		SC		CRIS-D	1	0.734403	1	0.00501374	1	1.08209	0.934722	1.00911	0.843159	1.07552
	ATCTACTCAGGATTGG-1	CRC0076		SC		CRIS-A	0.115382	1	1	1	1	0.933638	1.03291	1.03685	1.06892	1.05161
	ATCTACTCATATGCTG-1	CRC0022			MC	CRIS-A/-D/-E	0.0236125	0.556533	1	0.196443	0.0647703	0.879138	0.9528	0.999989	0.921324	0.896032
	ATCTACTCATTCACTT-1	CRC0177		SC		CRIS-B	1	0.0618453	1	0.387624	1	1.07741	0.893746	1.06772	0.942457	1.04203
	ATCTACTGTACTTCTT-1	CRC0515			MC	CRIS-A/-B	0.182805	0.00985854	1	1	0.649959	0.94195	0.888011	1.02083	1.07835	0.977369
	ATCTACTGTCTAGTGT-1	CRC0076		SC		CRIS-A	0.0907669	1	0.423855	1	1	0.917524	1.09205	0.960972	1.04539	1.05926
	ATCTACTGTCTTCTCG-1	CRC0076		SC		CRIS-A	0.121077	1	0.91264	1	1	0.951963	1.07447	1.02781	1.04274	1.0528
	ATCTACTGTCTTGTCC-1	CRC0066		SC		CRIS-C	1	1	0.0277804	0.507362	1	1.07791	1.05185	0.875939	0.938338	0.974834
	ATCTACTGTGCCTGCA-1	CRC0177	NC				1	0.756063	1	0.872039	0.93796	1.23977	1.07348	1.20086	1.09302	1.11
	ATCTGCCAGACTTGAA-1	CRC0177		SC		CRIS-D	1	0.271586	0.412802	0.0899603	1	1.05642	0.990149	1.00424	0.958503	1.07026
	ATCTGCCAGCGTGAGT-1	CRC0177		SC		CRIS-D	1	1	1	0.00371929	1	1.09629	0.99598	1.10169	0.845318	1.08173
	ATCTGCCGTAAAGGAG-1	CRC0515		SC		CRIS-E	1	1	0.6803	1	0.0737182	1.05504	1.06603	1.02632	1.08504	0.956587
	ATCTGCCGTCGTTGTA-1	CRC0515		SC		CRIS-A	0.0353599	1	1	0.503251	0.20821	0.897878	1.05124	1.01862	0.966523	0.938382
	ATCTGCCGTTCAGGCC-1	CRC0076			MC	CRIS-A/-C	0.0162914	1	0.00135762	1	1	0.855372	1.04774	0.808115	1.03498	0.981595
	ATCTGCCGTTGACGTT-1	CRC0066		SC		CRIS-E	1	1	1	1	0.0434834	1.0199	1.02837	0.994322	1.0061	0.880515
	ATCTGCCTCGGAATCT-1	CRC0177	NC				1	0.249796	1	0.226507	0.730043	1.18376	1.0082	1.18684	1.00481	1.05734
	ATGAGGGAGCCAGAAC-1	CRC0177		SC		CRIS-D	1	1	1	0.00973277	1	1.02168	1.04436	1.04545	0.878275	0.99817
	ATGAGGGAGGATGGAA-1	CRC0177	NC				0.874135	0.262586	0.672408	0.445045	0.78416	1.07435	1.01019	1.05093	1.02921	1.0632
	ATGAGGGCACTGCCAG-1	CRC0177	NC				0.726059	0.58507	1	0.447706	0.910759	1.04571	1.03055	1.14165	1.01712	1.0715
	ATGAGGGGTTGTCTTT-1	CRC0066	NC				0.641546	0.27933	0.417574	1	0.696648	0.993452	0.95709	0.973169	1.05938	0.998047
	ATGAGGGTCGACGGAA-1	CRC0076	NC				0.294196	0.724392	0.798293	1	0.525833	0.990551	1.03219	1.03963	1.08627	1.01375
	ATGAGGGTCTCCCTGA-1	CRC0177		SC		CRIS-B	1	0.158632	1	0.441793	1	1.1324	0.965191	1.10234	0.999743	1.07019
	ATGCGATAGACAGGCT-1	CRC0177		SC		CRIS-D	1	1	1	0.0277621	1	1.12518	1.02968	1.08583	0.894281	1.02365
	ATGCGATAGATAGTCA-1	CRC0066	NC				0.995018	1	0.537377	0.383818	0.302666	1.02896	1.09261	0.980015	0.964506	0.955317
	ATGCGATAGATCGGGT-1	CRC0076		SC		CRIS-C	0.538299	1	0.0158171	1	1	0.947006	1.01975	0.876005	0.983524	1.02002
	ATGCGATAGCAGCGTA-1	CRC0515			MC	CRIS-A/-E	0.159459	1	1	1	0.0178342	0.913648	0.989239	0.983049	0.997527	0.870833
	ATGCGATCAATGCCAT-1	CRC0177		SC		CRIS-B	0.986905	0.173659	1	1	1	1.0861	1.00218	1.20906	1.13423	1.16668
	ATGCGATCACGGATAG-1	CRC0022		SC		CRIS-E	1	1	1	0.696867	0.0440086	0.968578	1.00444	1.05795	0.953716	0.883432
	ATGCGATCAGTAACGG-1	CRC0177	NC				0.321196	0.401585	0.556712	0.324246	0.429839	0.983599	0.992635	1.00763	0.983947	0.995581
	ATGCGATGTACGCACC-1	CRC0076			MC	CRIS-A/-C	0.0538851	0.436297	0.165248	1	1	0.881388	0.932569	0.905008	1.06349	1.07236
	ATGCGATGTAGCTTGT-1	CRC0177	NC				1	0.757444	1	0.967217	0.939101	1.23133	1.06451	1.16292	1.1141	1.10204
	ATGCGATTCACTATTC-1	CRC0076		SC		CRIS-C	1	1	0.0816275	1	1	0.996867	1.02395	0.896094	0.998144	1.02667
	ATGCGATTCGCCAGCA-1	CRC0076			MC	CRIS-A/-C/-D	0.0968572	0.4765	0.183379	0.105901	0.598846	0.923887	0.977809	0.942758	0.926525	0.987218
	ATGCGATTCGGTGTTA-1	CRC0177	NC				1	0.324032	1	0.49267	1	1.21342	1.00725	1.17572	1.02435	1.09536
	ATGGGAGCAAAGGTGC-1	CRC0177		SC		CRIS-D	1	1	1	0.194659	0.818161	1.24688	1.08689	1.1071	0.99193	1.05455
	ATGGGAGCACATTCGA-1	CRC0177		SC		CRIS-D	1	1	1	0.0186856	1	1.12253	1.10487	1.07998	0.874196	1.07104
	ATGGGAGCAGCGTTCG-1	CRC0515			MC	CRIS-B/-E	0.756894	0.175095	1	1	0.0591754	1.07274	1.02023	1.09285	1.16526	0.989034
	ATGGGAGGTCAAACTC-1	CRC0076	NC				0.381822	0.901036	0.807219	0.912912	0.926873	1.01861	1.07785	1.06436	1.07984	1.08234
	ATGGGAGTCACCCGAG-1	CRC0177		SC		CRIS-B	1	0.174102	1	0.496481	0.652269	1.07601	0.981095	1.13946	1.01785	1.03041
	ATGGGAGTCCTCCTAG-1	CRC0066		SC		CRIS-E	1	1	1	1	0.0451926	1.11279	1.05884	1.03208	1.00077	0.888409
	ATGGGAGTCGACCAGC-1	CRC0066		SC		CRIS-C	1	1	0.00399754	1	1	1.071	1.05166	0.852192	0.995687	0.978409
	ATGGGAGTCGACGGAA-1	CRC0076			MC	CRIS-A/-C	0.144788	1	0.0156471	1	1	0.931854	1.0687	0.888472	1.08363	1.02125
	ATGGGAGTCGGGAGTA-1	CRC0076			MC	CRIS-A/-C	0.145985	1	0.0311262	1	1	0.936773	1.05015	0.903025	1.09841	0.994898
	ATGTGTGCACTATCTT-1	CRC0177	NC				1	0.80494	1	0.858133	0.979087	1.24264	1.10228	1.197	1.11223	1.15666
	ATGTGTGCATACTCTT-1	CRC0076	NC				0.241516	1	0.440729	1	1	0.974751	1.13631	0.99679	1.14663	1.08914
	ATGTGTGCATGGGACA-1	CRC0076		SC		CRIS-A	0.0227348	1	1	1	1	0.885368	1.06479	1.03424	1.07622	1.08281
	ATGTGTGCATTATCTC-1	CRC0076	NC				0.416097	0.856345	0.79766	0.795493	1	0.99837	1.04338	1.03599	1.03576	1.0976
	ATGTGTGGTTCACGGC-1	CRC0076		SC		CRIS-A	0.0414642	1	1	1	1	0.934122	1.09355	1.09763	1.1245	1.06656
	ATGTGTGTCACTCTTA-1	CRC0515		SC		CRIS-E	0.344518	1	1	0.670214	0.0160598	0.936151	1.04568	0.985835	0.956869	0.875366
	ATGTGTGTCAGGTAAA-1	CRC0177		SC		CRIS-D	1	1	1	0.0396415	1	1.21399	1.06702	1.07122	0.925	1.08381
	ATTACTCAGCTAGCCC-1	CRC0076		SC		CRIS-A	0.0991245	1	0.670101	1	0.57844	0.915435	1.02095	0.979009	1.05345	0.972741
	ATTACTCCAGATTGCT-1	CRC0066		SC		CRIS-D	1	1	1	0.0160018	1	1.00295	1.0223	0.962076	0.836081	0.945178
	ATTACTCCAGATTGCT-1	CRC0076	NC				0.319565	1	0.406447	0.893667	1	0.958621	1.08761	0.968632	1.01449	1.06339
	ATTACTCCAGGGCATA-1	CRC0066			MC	CRIS-C/-E	1	1	0.095169	0.857718	0.128746	1.04065	1.06775	0.919232	0.992478	0.926514
	ATTACTCGTAAGTGTA-1	CRC0076		SC		CRIS-A	0.0134821	1	0.841489	1	1	0.868314	0.997178	0.955885	1.04785	0.980434
	ATTACTCGTATGAATG-1	CRC0515			MC	CRIS-B/-E	0.346669	0.127468	1	0.622649	0.132354	1.00126	0.968754	1.10615	1.02418	0.969867
	ATTACTCGTGTTGAGG-1	CRC0022			MC	CRIS-B/-D	0.387484	0.147776	1	0.102602	0.343858	0.986506	0.955487	1.12244	0.944913	0.98233
	ATTACTCGTTAAGATG-1	CRC0076		SC		CRIS-A	0.0517022	1	0.603243	1	1	0.91112	1.06478	0.979782	1.07162	1.06943
	ATTACTCTCAGGCCCA-1	CRC0066		SC		CRIS-C	1	1	0.00399754	1	1	1.09316	1.09616	0.828691	1.02335	0.997696
	ATTACTCTCCTTAATC-1	CRC0515		SC		CRIS-E	0.44474	0.515829	1	1	0.0414208	0.976494	0.981438	1.12435	1.10167	0.916478
	ATTACTCTCTGATTCT-1	CRC0022		SC		CRIS-B	1	0.00160553	1	1	1	0.936991	0.773034	1.02107	0.962334	1.02516
	ATTACTCTCTGATTCT-1	CRC0076		SC		CRIS-C	1	1	0.0932082	0.483949	1	1.00929	1.04578	0.906181	0.958198	1.03066
	ATTATCCCACACCGAC-1	CRC0076		SC		CRIS-A	0.0410497	1	0.829903	1	1	0.868077	1.00205	0.94427	1.08946	1.04908
	ATTATCCCAGATGGGT-1	CRC0177		SC		CRIS-B	1	0.0229862	1	1	1	1.07264	0.861151	1.05715	1.00344	1.02668
	ATTATCCCAGGAATGC-1	CRC0066	NC				1	0.334294	0.294325	0.259037	0.312147	1.04497	0.96599	0.96143	0.956761	0.963597
	ATTATCCCATGGGAAC-1	CRC0066		SC		CRIS-C	1	1	0.139994	0.575146	1	1.13685	1.11168	0.936836	0.985223	1.03214
	ATTATCCGTCCATGAT-1	CRC0177			MC	CRIS-C/-D	1	1	0.0152627	0.16471	1	1.09678	1.01979	0.894984	0.94242	1.02849
	ATTATCCGTGCACGAA-1	CRC0177	NC				1	0.555706	1	0.236623	0.352227	1.12522	1.04531	1.1111	1.01051	1.0251
	ATTATCCGTTCCACTC-1	CRC0076			MC	CRIS-A/-C	0.145702	1	0.0786816	1	1	0.934217	1.01807	0.919785	1.1314	1.05182
	ATTATCCGTTCCGTCT-1	CRC0076			MC	CRIS-A/-C	0.152849	1	0.0877352	1	0.983419	0.950879	1.06018	0.93625	1.08769	1.01798
	ATTATCCGTTCTCATT-1	CRC0177		SC		CRIS-D	1	1	1	0.0146537	1	1.17563	1.047	1.06088	0.878638	1.0279
	ATTATCCTCAGGATCT-1	CRC0177		SC		CRIS-B	1	0.0768924	1	1	0.932193	1.17274	0.90828	1.11537	1.02955	0.990103
	ATTATCCTCCTTTCTC-1	CRC0515			MC	CRIS-A/-B/-E	0.0143872	0.104417	1	1	0.131338	0.88012	0.915604	0.991871	1.05042	0.921246
	ATTATCCTCGACAGCC-1	CRC0076		SC		CRIS-C	1	1	0.00675282	1	1	0.950955	1.06499	0.838972	1.10724	1.06758
	ATTATCCTCTCTGTCG-1	CRC0066		SC		CRIS-C	1	1	0.0246182	1	1	1.09907	1.04214	0.870533	0.992244	1.02651
	ATTCTACAGCAAATCA-1	CRC0515		SC		CRIS-E	1	1	1	1	0.00160553	0.974358	1.01637	1.03739	1.08832	0.77137
	ATTCTACAGTATGACA-1	CRC0515		SC		CRIS-A	0.0807212	1	1	1	0.400211	0.911736	1.00163	1.0357	1.05861	0.95777
	ATTCTACAGTGGAGAA-1	CRC0066		SC		CRIS-C	1	1	0.0138393	1	1	1.11233	1.09066	0.853467	0.954189	1.00185
	ATTCTACAGTGGTAAT-1	CRC0066	NC				1	1	0.438899	0.986279	0.796178	1.13516	1.14254	0.983697	1.05241	1.02085
	ATTCTACCAGATGGCA-1	CRC0066		SC		CRIS-B	1	0.099308	0.56675	0.466544	1	1.00123	0.905699	0.964393	0.956113	1.00906
	ATTCTACGTAACGTTC-1	CRC0076			MC	CRIS-A/-B	0.027662	0.0740627	0.786879	1	1	0.892566	0.910152	0.979414	1.04811	1.0112
	ATTCTACGTAGAAGGA-1	CRC0177	NC				1	0.920801	0.994939	0.587705	0.85284	1.15891	1.1099	1.13892	1.05982	1.09556
	ATTCTACGTTCGTCTC-1	CRC0515		SC		CRIS-B	0.634839	0.00411918	1	1	1	0.931882	0.845485	0.966354	1.0558	0.968814
	ATTCTACTCACATACG-1	CRC0076		SC		CRIS-A	0.00204697	1	0.216978	1	1	0.782293	0.928225	0.850684	0.932903	0.96079
	ATTGGACAGATCTGAA-1	CRC0515			MC	CRIS-B/-E	0.40448	0.0056011	1	1	0.120824	0.93644	0.863922	1.0645	1.11452	0.907491
	ATTGGACAGTGGTAGC-1	CRC0022		SC		CRIS-D	1	0.540333	1	0.00135762	1	0.981802	0.878929	0.984393	0.801294	0.967468
	ATTGGACAGTTGCAGG-1	CRC0177	NC				1	0.750875	1	0.691171	1	1.23457	1.05865	1.14714	1.05101	1.20914
	ATTGGACCAGACAAGC-1	CRC0515			MC	CRIS-A/-E	0.0877272	1	0.517481	1	0.0166672	0.911878	1.02316	0.963039	1.06921	0.882864
	ATTGGACCAGCCTATA-1	CRC0177			MC	CRIS-B/-D	1	0.0518089	1	0.020009	1	1.10844	0.919402	1.06084	0.900747	1.05856
	ATTGGACCAGCTGGCT-1	CRC0066	NC				1	1	0.208845	0.642648	0.747449	1.17956	1.09578	0.967927	1.01156	1.02009
	ATTGGACCATGCGCAC-1	CRC0066		SC		CRIS-E	1	1	0.400665	0.456081	0.115555	1.04995	1.04543	0.955006	0.95976	0.917612
	ATTGGACGTCATATCG-1	CRC0076	NC				0.307315	0.598011	0.257697	1	0.366301	0.979277	1.00804	0.972904	1.09483	0.986109
	ATTGGACTCCAGAGGA-1	CRC0076		SC		CRIS-A	0.00520983	1	0.477429	1	1	0.868613	0.99473	0.947085	1.03393	1.05757
	ATTGGACTCGAATGGG-1	CRC0066		SC		CRIS-D	1	1	1	0.0674886	1	1.05176	1.07515	1.02175	0.893509	0.98335
	ATTGGTGAGCGTTTAC-1	CRC0076			MC	CRIS-B/-C	0.567611	0.0103103	0.0976768	1	1	0.925482	0.849223	0.886285	1.01413	0.951698
	ATTGGTGAGGAGTAGA-1	CRC0177	NC				1	0.282719	1	0.318163	0.97543	1.17055	0.998545	1.08227	1.0028	1.0718
	ATTGGTGAGGTAGCCA-1	CRC0076		SC		CRIS-A	0.0637039	1	0.278136	1	1	0.913515	1.0265	0.951859	1.08176	1.0099
	ATTGGTGAGTCAATAG-1	CRC0076		SC		CRIS-A	0.0161784	0.922069	1	1	1	0.872522	0.960116	0.9743	1.0451	1.01204
	ATTGGTGCAACTGGCC-1	CRC0076		SC		CRIS-A	0.00160553	1	1	1	1	0.778967	1.04742	1.01191	1.05626	1.03142
	ATTGGTGCAATAGAGT-1	CRC0076		SC		CRIS-A	0.111306	1	1	1	1	0.947776	1.06341	1.09656	1.08065	1.05996
	ATTGGTGCATCACGAT-1	CRC0066		SC		CRIS-C	1	1	0.0132212	1	0.615876	1.03597	1.09217	0.876285	1.04245	0.955638
	ATTGGTGCATTGTGCA-1	CRC0177		SC		CRIS-C	1	0.676583	0.0453988	0.201091	0.893423	1.0562	1.01092	0.928359	0.970976	1.02108
	ATTGGTGGTGCCTGTG-1	CRC0177		SC		CRIS-D	1	1	1	0.0830863	1	1.18916	1.12108	1.1498	0.947402	1.17874
	ATTGGTGGTTACGGAG-1	CRC0177		SC		CRIS-D	1	0.319381	1	0.143777	0.848387	1.1561	1.00665	1.12446	0.981151	1.05172
	ATTGGTGGTTCATGGT-1	CRC0177			MC	CRIS-B/-C/-D/	1	0.185661	0.113427	0.106054	0.346032	1.05609	0.979984	0.965452	0.963626	0.999964
	ATTGGTGGTTTGACAC-1	CRC0076	NC				0.465022	0.950214	0.519108	1	1	1.00505	1.06478	1.01053	1.11312	1.14443
	ATTGGTGTCAGAAATG-1	CRC0076		SC		CRIS-A	0.103824	1	1	1	1	0.949068	1.05416	1.04652	1.08091	1.06558
	ATTGGTGTCTAGCACA-1	CRC0076		SC		CRIS-C	0.205541	0.728327	0.0254294	1	1	0.938867	0.976593	0.894802	1.05586	1.04552
	ATTTCTGGTCCAGTTA-1	CRC0022			MC	CRIS-A/-D/-E	0.174032	1	0.717403	0.102568	0.120164	0.955366	1.02913	1.00503	0.941829	0.9455
	ATTTCTGGTCCTGCTT-1	CRC0076		SC		CRIS-C	0.700847	1	0.0175477	1	0.847399	0.953489	0.978917	0.873272	0.993324	0.960022
	ATTTCTGGTTACCAGT-1	CRC0076		SC		CRIS-A	0.011719	1	0.303073	1	1	0.86299	1.02671	0.917761	1.1202	1.01248
	ATTTCTGGTTGATTGC-1	CRC0076		SC		CRIS-C	1	1	0.0558705	1	1	0.999975	1.02986	0.908216	1.08443	1.07418
	ATTTCTGTCACCGTAA-1	CRC0066		SC		CRIS-D	1	1	1	0.0462795	0.542085	1.0469	1.06417	1.00703	0.883809	0.945558
	ATTTCTGTCGTTTAGG-1	CRC0177	NC				1	0.911792	0.836731	0.670063	1	1.12841	1.06573	1.05121	1.0292	1.11993
	ATTTCTGTCTTAACCT-1	CRC0515			MC	CRIS-A/-E	0.118316	1	0.406773	1	0.0688067	0.92526	1.00692	0.963535	1.04278	0.912163
	CAACCAAAGAGCTGGT-1	CRC0177		SC		CRIS-B	1	0.0992605	1	1	1	1.22953	0.998127	1.15781	1.10195	1.15298
	CAACCAAAGCGTAGTG-1	CRC0177		SC		CRIS-D	1	0.203498	1	0.00371929	1	1.13463	0.919344	1.08605	0.859522	1.112
	CAACCAAAGGTGCACA-1	CRC0076			MC	CRIS-A/-C	0.0410432	1	0.0915894	1	1	0.894724	1.06887	0.911929	1.06853	1.01566
	CAACCAAAGTCGATAA-1	CRC0515		SC		CRIS-A	0.03316	0.488766	1	1	1	0.897787	0.964403	1.04139	1.0519	0.997871
	CAACCAAAGTGGGTTG-1	CRC0515		SC		CRIS-A	0.00591905	0.241917	1	1	0.382065	0.87693	0.945243	1.01239	1.0186	0.956401
	CAACCAACACTCAGGC-1	CRC0515		SC		CRIS-E	0.29887	0.455906	0.513553	1	0.132232	0.980878	0.996201	1.00078	1.06983	0.953313
	CAACCAACATGAACCT-1	CRC0177		SC		CRIS-D	1	0.291487	0.863811	0.169672	1	1.08751	0.946492	0.99576	0.928444	1.02422
	CAACCAATCCGCTGTT-1	CRC0177		SC		CRIS-C	0.331384	0.871606	0.104219	0.471756	0.844967	0.994927	1.03638	0.960661	1.00782	1.03465
	CAACCTCAGACCTAGG-1	CRC0177		SC		CRIS-D	1	0.837875	1	0.0884107	1	1.22695	1.06948	1.21117	0.993658	1.12584
	CAACCTCAGATGTGGC-1	CRC0177		SC		CRIS-B	1	0.107907	1	1	1	1.18359	0.963162	1.24135	1.05794	1.14463
	CAACCTCAGCCCAATT-1	CRC0177			MC	CRIS-B/-C/-D/	0.91653	0.097089	0.126097	0.145529	0.635501	1.0234	0.944078	0.950953	0.954709	1.00554
	CAACCTCAGCGATCCC-1	CRC0076		SC		CRIS-A	0.113462	1	0.44843	1	1	0.905771	1.0134	0.949327	1.00922	0.999401
	CAACCTCAGTGTCCCG-1	CRC0066		SC		CRIS-C	1	1	0.0200595	0.420179	1	1.00547	1.06872	0.850592	0.910838	0.952929
	CAACCTCCAAACGTGG-1	CRC0177		SC		CRIS-B	1	0.0268178	1	1	1	1.13343	0.910919	1.06736	1.03366	1.07702
	CAACCTCCAATGGAGC-1	CRC0515		SC		CRIS-B	0.870523	0.140008	1	0.357776	0.257255	1.02359	0.953698	1.07166	0.984804	0.973301
	CAACCTCGTAGGCATG-1	CRC0177			MC	CRIS-B/-D	1	0.0174038	1	0.0743796	1	1.09201	0.891071	1.11407	0.919091	1.11003
	CAACCTCTCAAACAAG-1	CRC0177			MC	CRIS-B/-D	1	0.0244128	1	0.00426631	1	1.15036	0.878414	1.10769	0.853241	1.06655
	CAACCTCTCACCGTAA-1	CRC0022		SC		CRIS-D	1	1	1	0.0344248	0.207946	1.03493	0.991903	1.11201	0.88255	0.921098
	CAACCTCTCCGTAGTA-1	CRC0076	NC				0.534245	1	0.205013	1	1	1.01067	1.06572	0.975139	1.1013	1.13106
	CAACTAGAGACAAGCC-1	CRC0515		SC		CRIS-E	1	1	1	1	0.016392	1.02806	1.06128	1.0935	1.13045	0.891434
	CAACTAGAGACGCAAC-1	CRC0177		SC		CRIS-D	1	1	1	0.0669768	0.646742	1.10366	1.03841	1.04138	0.943399	1.01551
	CAACTAGAGCAGCCTC-1	CRC0177		SC		CRIS-D	1	0.451216	1	0.153038	1	1.16359	1.00243	1.20706	0.965557	1.10513
	CAACTAGAGGATGGAA-1	CRC0177		SC		CRIS-D	1	1	1	0.0325283	1	1.15173	1.09436	1.00903	0.912328	1.11886
	CAACTAGAGGTGATTA-1	CRC0076		SC		CRIS-A	0.172949	1	0.612908	1	1	0.942619	1.02491	0.989881	1.04497	1.08412
	CAACTAGCAAAGAATC-1	CRC0177		SC		CRIS-D	1	1	0.662791	0.0246661	1	1.11638	1.0354	0.975224	0.895242	1.09668
	CAACTAGCAAAGGAAG-1	CRC0177		SC		CRIS-B	1	0.130005	1	0.793444	1	1.10935	0.978278	1.06916	1.04607	1.12687
	CAACTAGCAATGAATG-1	CRC0076			MC	CRIS-A/-C	0.131655	1	0.177578	1	1	0.944738	1.07568	0.954112	1.07041	1.06547
	CAACTAGGTACCATCA-1	CRC0177		SC		CRIS-B	1	0.0317989	1	0.799978	1	1.11876	0.93914	1.15865	1.02733	1.13028
	CAACTAGGTCAGAGGT-1	CRC0066			MC	CRIS-C/-E	1	1	0.115307	0.22046	0.0500508	0.991457	1.01521	0.910101	0.926374	0.892255
	CAACTAGGTGCAACTT-1	CRC0177		SC		CRIS-D	1	1	1	0.0245698	1	1.13577	1.08942	1.02429	0.89796	1.09717
	CAACTAGGTGCTTCTC-1	CRC0177		SC		CRIS-B	1	0.168669	0.517814	0.912645	1	1.17165	0.99129	1.03139	1.0652	1.11526
	CAACTAGTCATAACCG-1	CRC0076		SC		CRIS-A	0.00978487	1	1	1	1	0.842199	0.989782	0.95108	1.00598	0.988062
	CAACTAGTCTCGTATT-1	CRC0066	NC				0.622656	1	0.410118	0.36549	0.486212	0.993689	1.08765	0.97267	0.96797	0.980545
	CAAGAAAAGTACATGA-1	CRC0177		SC		CRIS-D	1	1	1	0.00183718	1	1.10967	0.995561	1.06436	0.827166	1.08722
	CAAGAAACATACAGCT-1	CRC0177			MC	CRIS-B/-D	1	0.0578536	1	0.15099	1	1.19932	0.951707	1.1423	0.982431	1.08147
	CAAGAAACATCCTAGA-1	CRC0066		SC		CRIS-C	1	1	0.143752	0.747127	0.258993	1.10727	1.08645	0.921456	0.981623	0.938852
	CAAGAAACATTATCTC-1	CRC0515		SC		CRIS-E	1	1	1	1	0.00160553	0.99784	0.949899	0.96492	1.0875	0.794347
	CAAGAAAGTGCAGGTA-1	CRC0022			MC	CRIS-B/-D	1	0.158757	1	0.155246	1	1.06006	0.967516	1.17367	0.966901	1.04812
	CAAGAAAGTTCCGTCT-1	CRC0076			MC	CRIS-A/-C	0.012477	1	0.12525	1	1	0.861854	0.993662	0.90278	1.01368	0.995706
	CAAGAAAGTTGAACTC-1	CRC0022	NC				1	0.786958	1	0.855675	0.446369	1.05709	1.01057	1.16143	1.01869	0.977151
	CAAGAAAGTTTGACAC-1	CRC0066		SC		CRIS-E	1	1	0.538009	1	0.0445636	1.01948	1.09799	0.942265	1.03453	0.882441
	CAAGAAATCCAACCAA-1	CRC0076			MC	CRIS-A/-C	0.00304178	1	0.08517	1	1	0.843629	1.02318	0.890465	1.03358	0.964209
	CAAGAAATCGAGAACG-1	CRC0177			MC	CRIS-B/-D	1	0.0668163	1	0.153011	1	1.13937	0.971707	1.07585	0.998276	1.1153
	CAAGAAATCGCGATCG-1	CRC0066		SC		CRIS-D	1	1	1	0.0118246	1	1.07161	1.05726	0.964856	0.842103	0.960646
	CAAGAAATCTAAGCCA-1	CRC0076	NC				0.522631	0.842673	0.539671	0.790329	1	0.982619	1.01594	0.984333	1.00962	1.07891
	CAAGAAATCTGCTGTC-1	CRC0177		SC		CRIS-C	1	1	0.0236629	1	1	1.07581	1.03209	0.900129	1.03074	1.06144
	CAAGATCAGAAACCAT-1	CRC0076		SC		CRIS-A	0.0344248	1	1	1	1	0.896406	1.11394	0.996957	1.10966	1.05254
	CAAGATCAGAGTACAT-1	CRC0076			MC	CRIS-B/-C	1	0.00183718	0.0229647	1	1	0.935534	0.800661	0.840464	0.981976	0.980572
	CAAGATCAGGTCGGAT-1	CRC0076		SC		CRIS-A	0.0944889	1	0.461326	1	0.390062	0.943657	1.0466	0.990707	1.07991	0.98473
	CAAGATCAGTCTCAAC-1	CRC0515			MC	CRIS-A/-E	0.189806	1	0.48099	1	0.0538153	0.963251	1.0402	0.994352	1.04997	0.928808
	CAAGATCCAAACCCAT-1	CRC0177			MC	CRIS-B/-D	1	0.195469	1	0.169681	1	1.16905	0.995379	1.14367	0.990935	1.08712
	CAAGATCCATGCCTAA-1	CRC0066		SC		CRIS-C	1	1	0.122591	1	1	1.07081	1.04326	0.933518	1.02726	1.01564
	CAAGATCGTTCGTGAT-1	CRC0076		SC		CRIS-A	0.0543019	1	1	1	1	0.908741	1.03162	1.02693	1.08371	1.0313
	CAAGATCTCAACTCTT-1	CRC0177			MC	CRIS-B/-D	1	0.190987	1	0.135142	1	1.11781	1.00433	1.13167	0.99304	1.09758
	CAAGATCTCATTTGGG-1	CRC0076			MC	CRIS-A/-C	0.0117563	1	0.0126226	1	1	0.890104	1.01931	0.891209	1.02717	0.996298
	CAAGATCTCCGATATG-1	CRC0177		SC		CRIS-D	1	0.655942	1	0.0127541	1	1.05538	0.963484	0.995508	0.878368	1.03337
	CAAGATCTCGTTGACA-1	CRC0022		SC		CRIS-A	0.110235	0.363257	1	0.799224	1	0.928166	0.962591	1.04305	0.995998	1.0232
	CAAGATCTCTACCTGC-1	CRC0515			MC	CRIS-A/-E	0.0127541	1	1	1	0.050778	0.869989	1.07055	1.0324	1.02812	0.890424
	CAAGGCCAGCTAAACA-1	CRC0177		SC		CRIS-B	1	0.0100286	1	1	1	1.20694	0.893036	1.20262	1.03013	1.08151
	CAAGGCCAGTGCCAGA-1	CRC0066		SC		CRIS-C	1	1	0.0370504	0.516797	1	0.994167	1.06958	0.878917	0.940322	0.986375
	CAAGGCCGTCACAAGG-1	CRC0022			MC	CRIS-B/-E	1	0.0187953	1	0.914429	0.0197167	1.00212	0.879636	1.02993	0.97642	0.880592
	CAAGGCCTCAGAGCTT-1	CRC0066		SC		CRIS-C	1	1	0.0777313	1	1	1.13512	1.0682	0.90426	1.08631	1.1095
	CAAGGCCTCCGAAGAG-1	CRC0177	NC				1	0.245138	1	0.410723	1	1.14398	0.958026	1.14762	0.977675	1.07089
	CAAGGCCTCGGTTAAC-1	CRC0076		SC		CRIS-A	0.148744	1	0.731569	1	1	0.970801	1.13744	1.03137	1.072	1.05932
	CAAGTTGAGAATGTTG-1	CRC0076		SC		CRIS-A	0.00135762	1	1	1	1	0.821136	0.978603	1.06371	1.04224	1.10745
	CAAGTTGAGGAATTAC-1	CRC0076		SC		CRIS-A	0.00204697	1	1	1	1	0.815665	1.03692	1.05088	1.04999	1.03944
	CAAGTTGAGGCCCGTT-1	CRC0022		SC		CRIS-D	0.221661	0.602568	1	0.124949	0.950026	0.94792	0.984174	1.03705	0.931572	1.00857
	CAAGTTGCAAACGTGG-1	CRC0066		SC		CRIS-C	1	1	0.00604127	0.261851	0.89222	1.04931	1.05198	0.834872	0.9004	0.929519
	CAAGTTGCAATTCCTT-1	CRC0066		SC		CRIS-D	1	1	1	0.026463	1	1.10837	1.05914	0.975119	0.854387	1.04373
	CAAGTTGCACCCAGTG-1	CRC0177			MC	CRIS-B/-D	1	0.142877	1	0.137708	1	1.14738	0.979606	1.22831	0.978569	1.09541
	CAAGTTGCACGCGAAA-1	CRC0177		SC		CRIS-D	1	0.246705	1	0.143362	0.889019	1.09952	1.01573	1.0887	0.997416	1.07645
	CAAGTTGCAGCTGCAC-1	CRC0076		SC		CRIS-C	1	1	0.00458724	1	1	0.985116	1.01864	0.847677	1.05577	0.97304
	CAAGTTGCATGAAGTA-1	CRC0076		SC		CRIS-A	0.0636617	1	0.876114	1	0.952867	0.915798	1.00383	0.995654	1.0894	0.999344
	CAAGTTGGTAAATACG-1	CRC0022		SC		CRIS-A	0.0183227	1	1	0.965934	1	0.867481	0.957278	1.04159	0.954162	0.976518
	CAAGTTGTCATGTAGC-1	CRC0076			MC	CRIS-A/-C	0.124207	1	0.128466	0.55823	1	0.94685	1.06213	0.94782	0.997295	1.09259
	CAAGTTGTCGCGGATC-1	CRC0066		SC		CRIS-D	1	0.53202	1	0.173906	1	1.0613	0.96306	1.05759	0.921233	1.04875
	CAAGTTGTCTTCGAGA-1	CRC0066	NC				1	1	0.35806	0.617821	1	1.13071	1.06964	0.967296	0.99301	1.08507
	CACAAACCACCAGGTC-1	CRC0066		SC		CRIS-E	1	1	0.285188	0.892688	0.0888207	1.10173	1.09336	0.961888	1.00651	0.926967
	CACAAACCAGATAATG-1	CRC0177			MC	CRIS-C/-D	1	1	0.178428	0.114982	1	1.09271	1.12065	0.973528	0.95996	1.09949
	CACAAACCATCCGGGT-1	CRC0076	NC				0.487954	0.880703	0.356693	0.650966	0.246142	1.02338	1.06025	1.00999	1.03818	0.996202
	CACAAACCATCGATTG-1	CRC0177	NC				1	0.674882	0.987749	0.213869	0.646177	1.1769	1.03958	1.07103	0.992008	1.03697
	CACAAACGTACGAAAT-1	CRC0066	NC				1	1	0.699726	0.33589	0.249822	1.05025	1.06865	0.990438	0.956152	0.945666
	CACAAACGTAGGCTGA-1	CRC0177	NC				1	0.796167	0.637031	0.435026	0.942233	1.17936	1.0563	1.03847	1.01792	1.07972
	CACAAACGTATGCTTG-1	CRC0022	NC				1	0.798178	1	0.962551	0.264319	1.03255	0.998105	1.02777	1.01475	0.946314
	CACAAACGTCAAAGCG-1	CRC0177		SC		CRIS-D	1	1	1	0.0589049	1	1.12061	1.10283	1.16967	0.947959	1.12996
	CACAAACGTGGGTCAA-1	CRC0076			MC	CRIS-A/-C	0.00591905	1	0.15275	1	1	0.834424	1.00714	0.887001	1.02259	0.962411
	CACAAACTCAGGCGAA-1	CRC0515			MC	CRIS-A/-C/-E	0.162221	1	0.148978	0.4479	0.0309681	0.932954	1.05421	0.930843	0.962229	0.897697
	CACAAACTCCTACAGA-1	CRC0177		SC		CRIS-D	1	1	1	0.0305293	1	1.09874	0.989501	1.01326	0.893269	1.06741
	CACAAACTCTGCGGCA-1	CRC0022			MC	CRIS-A/-D	0.0825119	1	1	0.0411399	0.268425	0.905535	1.00839	1.08663	0.891577	0.934736
	CACACAAAGAGCCCAA-1	CRC0076		SC		CRIS-A	0.0220677	1	1	1	0.48106	0.888032	1.03488	0.996192	1.05129	0.956882
	CACACAAAGGCCGAAT-1	CRC0515			MC	CRIS-A/-E	0.141382	1	1	1	0.00790837	0.916736	0.999897	0.986228	1.09529	0.869582
	CACACAACAATACGCT-1	CRC0022	NC				0.445172	0.461904	0.326749	0.359162	0.666673	0.975887	0.977521	0.963286	0.96686	0.996866
	CACACAACAATGAATG-1	CRC0076		SC		CRIS-A	0.106078	0.784721	0.651519	1	1	0.896125	0.961704	0.952648	1.07018	1.05088
	CACACAACAGCTCCGA-1	CRC0066			MC	CRIS-C/-E	1	1	0.162827	0.953954	0.128947	1.0826	1.0806	0.950337	1.02153	0.943984
	CACACAACAGCTGGCT-1	CRC0515		SC		CRIS-E	0.305642	1	1	1	0.0355383	0.946727	1.04137	1.10121	1.09933	0.895789
	CACACAACAGTAAGAT-1	CRC0022		SC		CRIS-E	0.512899	1	0.779735	1	0.0196957	0.959156	1.0047	0.971843	1.06009	0.889546
	CACACAATCTCAACTT-1	CRC0177		SC		CRIS-D	1	0.305569	1	0.125992	1	1.11888	1.00637	1.10155	0.976291	1.11484
	CACACCTAGTCGAGTG-1	CRC0076		SC		CRIS-A	0.0078291	1	1	1	1	0.853451	1.10715	1.0388	1.09547	1.02523
	CACACCTCACGGCTAC-1	CRC0177	NC				1	0.718919	1	0.831974	1	1.17738	1.02532	1.12907	1.04038	1.14851
	CACACCTCATCTATGG-1	CRC0066		SC		CRIS-C	1	1	0.119251	1	0.403704	1.02545	1.08211	0.924748	1.05204	0.961313
	CACACCTGTGTAATGA-1	CRC0515		SC		CRIS-E	0.948858	0.922316	0.788859	0.348155	0.0414278	0.986065	0.985008	0.979024	0.951313	0.899794
	CACACCTTCAATACCG-1	CRC0066		SC		CRIS-E	1	1	1	1	0.0628511	1.04366	1.06104	1.04252	1.05934	0.911852
	CACACCTTCAGAGACG-1	CRC0076		SC		CRIS-A	0.0127541	1	0.805296	1	1	0.856893	1.03488	0.937893	1.03212	1.04199
	CACACCTTCCAGGGCT-1	CRC0022		SC		CRIS-B	1	0.0546094	1	1	1	1.10651	0.917341	1.10251	1.05673	1.03795
	CACACCTTCGTTACAG-1	CRC0022		SC		CRIS-E	1	1	1	1	0.00385194	0.984592	0.937924	0.973973	0.96204	0.833707
	CACACTCAGAGGGATA-1	CRC0076	NC				0.270149	1	0.554496	1	0.963098	0.959904	1.09187	0.989665	1.06512	1.02883
	CACACTCAGCTGCCCA-1	CRC0076		SC		CRIS-A	0.055622	1	1	1	1	0.89675	0.993097	1.01406	1.05873	0.984733
	CACACTCAGGGCTTCC-1	CRC0076		SC		CRIS-B	0.35175	0.0365929	1	1	1	0.873546	0.825313	0.954428	0.933688	1.02618
	CACACTCAGGTGATAT-1	CRC0177	NC				1	0.213497	1	0.794454	1	1.23762	1.02163	1.27104	1.08318	1.17022
	CACACTCCAAGAGTCG-1	CRC0066		SC		CRIS-E	1	1	0.405724	0.696403	0.0733055	1.03176	1.09704	0.959622	0.979832	0.911426
	CACACTCCAATCTACG-1	CRC0177	NC				0.803125	0.624428	1	0.649207	0.848947	1.05947	1.0385	1.12005	1.04115	1.06683
	CACACTCCAGGGAGAG-1	CRC0076		SC		CRIS-A	0.0294441	1	1	1	1	0.880506	1.06974	1.01137	1.03793	1.05897
	CACACTCCATAGGATA-1	CRC0515			MC	CRIS-A/-E	0.0633404	1	1	1	0.0193489	0.914526	0.988529	1.03211	1.06918	0.891322
	CACACTCCATGACATC-1	CRC0177			MC	CRIS-B/-D	1	0.0545093	1	0.14384	1	1.1782	0.968329	1.13243	0.995667	1.1477
	CACACTCGTATATCCG-1	CRC0076			MC	CRIS-A/-C	0.0433494	1	0.00160553	1	1	0.858795	1.01332	0.792325	1.05045	0.944185
	CACACTCGTCAAGCGA-1	CRC0076			MC	CRIS-A/-C	0.165272	1	0.107606	1	1	0.962378	1.08823	0.949998	1.08026	1.05311
	CACACTCGTCGTTGTA-1	CRC0022	NC				0.425228	0.78325	0.97811	0.644281	0.615704	0.993386	1.02888	1.05864	1.01461	1.01181
	CACACTCTCCGCATCT-1	CRC0076		SC		CRIS-B	1	0.030282	1	1	1	1.0097	0.892795	0.991492	1.0038	1.08201
	CACACTCTCGCTGATA-1	CRC0177		SC		CRIS-B	1	0.0721082	1	1	1	1.1809	0.942986	1.20254	1.10709	1.08583
	CACAGGCAGCTCCTTC-1	CRC0076	NC				0.799044	0.823662	0.200265	1	1	1.00224	1.00425	0.944341	1.07526	1.03026
	CACAGGCAGGAGTAGA-1	CRC0515			MC	CRIS-A/-D	0.121028	1	1	0.113462	0.74329	0.939951	1.02807	1.05888	0.937937	1.00506
	CACAGGCAGGTTCCTA-1	CRC0066	NC				0.984199	0.882876	0.657081	0.722143	1	1.07233	1.04304	1.01429	1.02127	1.08567
	CACAGGCCAAATCCGT-1	CRC0076		SC		CRIS-C	0.846091	1	0.196777	1	0.6319	1.06073	1.1104	0.995481	1.12273	1.04146
	CACAGGCCATATACCG-1	CRC0177	NC				1	0.491458	0.88922	0.905428	1	1.19367	1.03752	1.08844	1.09176	1.14171
	CACAGGCGTACCAGTT-1	CRC0076			MC	CRIS-A/-C	0.0539691	1	0.0175061	1	1	0.889075	1.03705	0.871032	1.08763	1.00717
	CACAGGCGTATGGTTC-1	CRC0177		SC		CRIS-B	1	0.00995382	1	1	1	1.10882	0.890069	1.06122	1.07147	1.12747
	CACAGGCTCCGCATCT-1	CRC0076		SC		CRIS-C	0.262015	1	0.0920322	1	1	0.952657	1.08859	0.92245	1.05054	1.06952
	CACAGGCTCTAGAGTC-1	CRC0515			MC	CRIS-A/-E	0.0824671	0.802624	0.31026	1	0.0184824	0.908162	0.967319	0.939206	1.08403	0.880755
	CACAGGCTCTTGTATC-1	CRC0066		SC		CRIS-C	1	1	0.139937	1	0.528553	1.10465	1.04889	0.925326	1.03297	0.968997
	CACAGTAAGCGATGAC-1	CRC0076		SC		CRIS-A	0.0108844	1	0.543688	1	1	0.872732	1.09403	0.952638	1.11321	1.08158
	CACAGTAAGTATCGAA-1	CRC0076		SC		CRIS-A	0.0756194	0.649986	1	1	1	0.931918	0.999778	1.08242	1.06642	1.10942
	CACAGTACACGGCCAT-1	CRC0076			MC	CRIS-A/-C	0.0755887	1	0.0161174	1	1	0.887454	1.03172	0.859092	1.09103	0.951945
	CACAGTACATCCTAGA-1	CRC0022	NC				0.252168	0.321084	0.800513	0.450749	1	0.945339	0.953966	0.998489	0.967305	1.03022
	CACAGTAGTCTTCGTC-1	CRC0022		SC		CRIS-B	1	0.00249028	1	1	1	0.998689	0.832318	1.15932	1.04078	1.07988
	CACAGTAGTCTTGCGG-1	CRC0177	NC				1	0.474342	1	0.236539	1	1.11147	1.00886	1.13196	0.98212	1.11046
	CACAGTAGTTGATTGC-1	CRC0515		SC		CRIS-E	0.505205	0.625011	0.722256	1	0.0241892	0.967538	0.975048	0.980158	1.0759	0.894539
	CACAGTAGTTTGTTTC-1	CRC0177		SC		CRIS-D	1	0.349967	1	0.158071	1	1.14055	0.964185	1.09971	0.937469	1.12701
	CACAGTATCAACACCA-1	CRC0515			MC	CRIS-A/-E	0.0954938	1	1	1	0.027348	0.90153	1.0555	1.08504	1.07244	0.878022
	CACAGTATCCCAACGG-1	CRC0022		SC		CRIS-B	0.476458	0.096516	1	0.355035	0.819424	0.984935	0.934133	1.05141	0.973969	1.00818
	CACAGTATCGCAAACT-1	CRC0515		SC		CRIS-E	0.294106	0.286716	1	1	0.0442289	0.956319	0.955536	1.06242	1.02532	0.908329
	CACAGTATCTGCCCTA-1	CRC0177		SC		CRIS-B	1	0.031785	0.467462	0.360162	1	1.05556	0.906997	0.972088	0.963996	1.04841
	CACATAGCACGAGGTA-1	CRC0022	NC				1	0.324473	1	0.237372	0.737138	1.0492	0.975483	1.07546	0.964378	1.01394
	CACATAGCATCTGGTA-1	CRC0177	NC				0.932415	0.772864	0.868741	0.583516	0.480373	1.12259	1.09255	1.1086	1.06806	1.05569
	CACATAGCATTTGCCC-1	CRC0177	NC				1	0.431522	1	0.297337	0.710198	1.13021	1.01014	1.11499	0.996204	1.03615
	CACATAGGTCAACATC-1	CRC0515		SC		CRIS-E	0.329174	1	1	1	0.0262241	0.967873	1.07348	1.07476	1.07861	0.905479
	CACATAGGTCAGAAGC-1	CRC0076		SC		CRIS-A	0.0462262	1	0.69554	1	1	0.895808	1.04371	0.967173	1.03735	1.02653
	CACATAGGTGTAATGA-1	CRC0515		SC		CRIS-B	1	0.00509928	1	1	1	0.943829	0.846298	1.00111	1.05935	1.02398
	CACATAGGTTGAACTC-1	CRC0177		SC		CRIS-D	1	1	1	0.00399754	1	1.03859	1.0055	1.02602	0.83188	1.02738
	CACATAGTCCACGAAT-1	CRC0177		SC		CRIS-B	1	0.00160553	1	1	1	1.05095	0.703732	1.02461	0.999037	1.06434
	CACATTTAGAAGGTGA-1	CRC0076			MC	CRIS-A/-C	0.0835359	0.998643	0.0704248	1	1	0.90906	0.991157	0.905127	1.04183	1.00875
	CACATTTCAACTGCGC-1	CRC0066		SC		CRIS-C	1	1	0.122571	0.3816	0.971543	1.03495	1.02956	0.927672	0.962813	1.00602
	CACATTTCATATACCG-1	CRC0076		SC		CRIS-C	0.356627	0.220475	0.042303	1	1	0.968903	0.955328	0.917113	1.05828	1.05332
	CACATTTGTAACGTTC-1	CRC0022		SC		CRIS-E	0.450406	0.46788	1	1	0.161885	0.96742	0.969109	1.0957	1.04986	0.930787
	CACATTTGTACCGTAT-1	CRC0066		SC		CRIS-D	1	1	1	0.158114	1	1.22641	1.10969	1.15186	0.956149	1.09731
	CACATTTGTCCATCCT-1	CRC0022		SC		CRIS-D	1	1	1	0.00687101	1	0.992929	0.943009	1.05066	0.837198	0.972478
	CACATTTGTGGAAAGA-1	CRC0515		SC		CRIS-E	1	1	1	1	0.0306108	1.03549	1.05738	1.00152	1.06754	0.895413
	CACATTTTCCGAAGAG-1	CRC0022		SC		CRIS-B	0.20489	0.187716	1	0.678592	1	0.94039	0.93757	1.01922	0.988657	1.01586
	CACATTTTCCGAATGT-1	CRC0177		SC		CRIS-D	1	1	1	0.111815	1	1.12709	1.04468	1.07405	0.956698	1.07085
	CACATTTTCCGGGTGT-1	CRC0066	NC				1	1	0.34241	1	0.590347	1.23253	1.12081	0.958981	1.03282	0.984254
	CACATTTTCGGCTTGG-1	CRC0515		SC		CRIS-E	1	1	1	1	0.00160553	0.954263	1.02936	1.07959	1.03345	0.811605
	CACATTTTCTGAGTGT-1	CRC0022		SC		CRIS-D	1	1	1	0.0234798	0.859556	1.03974	1.00634	1.01672	0.865383	0.948859
	CACCACTAGACAGGCT-1	CRC0177	NC				1	0.234817	1	0.413613	1	1.21575	1.00036	1.21354	1.02029	1.13674
	CACCACTAGCTATGCT-1	CRC0515		SC		CRIS-E	0.769888	1	0.983264	1	0.0786083	1.00582	1.02416	1.01687	1.08659	0.927851
	CACCACTAGGACTGGT-1	CRC0177		SC		CRIS-B	1	0.135147	1	1	1	1.19461	0.95884	1.23679	1.04535	1.11643
	CACCACTAGTTCGCGC-1	CRC0076		SC		CRIS-A	0.0273895	1	0.257401	1	1	0.871459	1.07872	0.914346	1.12163	1.03746
	CACCACTCAAATCCGT-1	CRC0076		SC		CRIS-C	0.207087	1	0.0911687	1	1	0.92532	1.0881	0.9042	1.11194	1.03045
	CACCACTCAAGTCATC-1	CRC0022		SC		CRIS-E	0.746938	1	1	1	0.119726	0.972846	1.03715	1.0635	1.01399	0.908553
	CACCACTCACTAGTAC-1	CRC0022		SC		CRIS-D	1	1	1	0.0131966	1	1.03806	1.00918	1.09644	0.842678	0.939112
	CACCACTGTCTCCATC-1	CRC0177		SC		CRIS-D	1	1	1	0.0150745	1	1.14421	1.05734	1.1465	0.895521	1.06339
	CACCACTGTCTTCTCG-1	CRC0022		SC		CRIS-E	0.447664	1	1	0.30214	0.155067	0.971356	1.08603	1.0949	0.956793	0.935547
	CACCACTTCAGAGACG-1	CRC0066			MC	CRIS-C/-E	1	1	0.101172	1	0.177689	1.07901	1.09209	0.920056	1.00668	0.934101
	CACCACTTCAGCACAT-1	CRC0076			MC	CRIS-A/-C	0.145374	1	0.0730327	1	0.46155	0.965052	1.05577	0.943905	1.09336	1.00253
	CACCACTTCCGTCATC-1	CRC0177		SC		CRIS-E	1	0.374078	1	0.213154	0.115176	1.1669	1.00886	1.13277	0.990746	0.972677
	CACCACTTCGACGGAA-1	CRC0066	NC				1	1	0.257097	0.386252	0.411674	1.13241	1.13351	0.946825	0.96216	0.964832
	CACCACTTCGTGGGAA-1	CRC0066	NC				1	1	0.259923	0.234072	0.597839	1.06495	1.02705	0.944731	0.941013	0.979613
	CACCACTTCTCCAGGG-1	CRC0076		SC		CRIS-C	0.898449	0.533647	0.0179785	1	1	0.969847	0.95298	0.880456	1.06423	1.03697
	CACCACTTCTTCGGTC-1	CRC0022		SC		CRIS-D	0.323501	0.524573	1	0.027935	1	0.951686	0.966417	1.02774	0.897191	1.0193
	CACCAGGAGGCTCAGA-1	CRC0022		SC		CRIS-A	0.0685309	0.330824	0.826723	1	0.506884	0.916185	0.960845	0.994652	1.04178	0.975434
	CACCAGGAGTGAACGC-1	CRC0066	NC				1	1	0.702824	0.595741	0.957693	1.07515	1.09775	1.00355	0.992228	1.04351
	CACCAGGCAGCGTCCA-1	CRC0066	NC				1	0.487291	1	0.355773	0.472338	1.04132	0.977944	1.05143	0.964038	0.976492
	CACCAGGGTAAGCACG-1	CRC0022		SC		CRIS-D	0.980609	1	1	0.158997	1	1.03466	1.0843	1.14591	0.955921	1.04998
	CACCAGGGTACACCGC-1	CRC0177		SC		CRIS-B	1	0.146697	1	0.392342	1	1.16562	1.00036	1.16017	1.03507	1.14104
	CACCAGGGTAGGAGTC-1	CRC0066	NC				0.965963	0.289703	1	0.4239	0.641253	1.00449	0.936533	1.02283	0.952127	0.973371
	CACCAGGGTCGACTAT-1	CRC0177		SC		CRIS-B	1	0.0186856	1	1	1	1.12816	0.89672	1.06517	1.04593	1.05262
	CACCAGGGTGTTGGGA-1	CRC0066		SC		CRIS-D	1	0.660061	1	0.128311	1	1.05508	0.981352	1.0088	0.923838	1.03867
	CACCAGGGTTGTGGAG-1	CRC0076		SC		CRIS-A	0.0221564	1	0.773435	1	1	0.889842	1.02259	0.975929	1.07645	1.06189
	CACCAGGTCACGCGGT-1	CRC0076		SC		CRIS-A	0.0515241	1	0.243145	1	1	0.912116	1.05993	0.947956	1.07931	1.00754
	CACCAGGTCTAGCACA-1	CRC0066		SC		CRIS-E	1	1	0.335905	0.200378	0.09703	1.08907	1.11639	0.939757	0.924348	0.906016
	CACCTTGAGAGTCTGG-1	CRC0076		SC		CRIS-A	0.0311262	0.720759	0.572721	1	1	0.925243	1.01119	1.00338	1.10588	1.0777
	CACCTTGAGATGTTAG-1	CRC0066	NC				0.926292	1	0.582684	0.98277	0.560541	1.02522	1.08436	0.981945	1.04077	0.979723
	CACCTTGAGGTGTTAA-1	CRC0177		SC		CRIS-B	1	0.0259273	1	0.908914	0.664292	1.1648	0.940188	1.1056	1.0575	1.04472
	CACCTTGAGTACACCT-1	CRC0515			MC	CRIS-B/-D/-E	0.644289	0.0688067	1	0.166645	0.175072	0.992906	0.922647	1.05531	0.946345	0.947698
	CACCTTGGTACTCAAC-1	CRC0515		SC		CRIS-A	0.0629946	0.454759	0.908586	1	0.352859	0.914845	0.969565	0.996375	1.07228	0.961146
	CACCTTGGTCATGCAT-1	CRC0076		SC		CRIS-C	0.699169	1	0.0657283	1	1	0.954712	1.05664	0.887936	1.02855	1.04097
	CACCTTGTCCAGATCA-1	CRC0076		SC		CRIS-A	0.121649	1	1	1	1	0.952211	1.11053	1.03575	1.07316	1.06784
	CACCTTGTCCATGAGT-1	CRC0177	NC				0.978864	0.653019	0.722434	0.422577	0.863771	1.11293	1.06216	1.0701	1.03704	1.08906
	CACCTTGTCTGGTGTA-1	CRC0066		SC		CRIS-D	1	1	0.514651	0.0119001	1	1.05008	1.02182	0.920927	0.848777	1.00111
	CACTCCAAGCTGAACG-1	CRC0076	NC				0.314991	0.30308	0.914557	1	1	0.995328	0.99386	1.05426	1.11439	1.16857
	CACTCCAAGTACGTTC-1	CRC0066		SC		CRIS-D	1	1	0.342655	0.11459	1	1.03181	1.0006	0.931407	0.899098	1.00418
	CACTCCACAAAGGAAG-1	CRC0515			MC	CRIS-D/-E	0.392812	0.684135	1	0.165365	0.119833	0.971718	0.994471	1.03383	0.943683	0.935348
	CACTCCACAGAGCCAA-1	CRC0076			MC	CRIS-A/-C	0.1139	1	0.179524	1	1	0.941633	1.08154	0.954312	1.06933	1.0254
	CACTCCACATCGGAAG-1	CRC0066			MC	CRIS-C/-E	0.798973	1	0.165455	0.20723	0.132917	0.987424	1.03594	0.925447	0.932609	0.918965
	CACTCCACATTCTTAC-1	CRC0515		SC		CRIS-E	1	1	1	1	0.00917999	0.95981	1.06686	1.02551	1.03712	0.855928
	CACTCCAGTAGCGTAG-1	CRC0076		SC		CRIS-C	0.466077	1	0.0167489	1	1	0.984027	1.09854	0.906658	1.12549	1.03606
	CACTCCAGTATAGGGC-1	CRC0177	NC				0.910775	0.47028	0.670789	0.329385	0.303751	1.0396	0.997328	1.01514	0.98247	0.979493
	CACTCCAGTATCTGCA-1	CRC0022			MC	CRIS-A/-B/-E	0.0788426	0.150222	1	1	0.109042	0.904079	0.920237	1.04603	0.999984	0.911885
	CACTCCAGTTCAGGCC-1	CRC0177		SC		CRIS-D	1	1	1	0.0635072	1	1.07348	1.08036	1.05654	0.938089	1.08169
	CACTCCATCCGAACGC-1	CRC0177		SC		CRIS-B	1	0.114626	0.709109	0.739118	1	1.18092	0.97564	1.04117	1.0436	1.15271
	CACTCCATCTGACCTC-1	CRC0515		SC		CRIS-A	0.0392412	1	1	1	0.405234	0.90983	1.0224	1.02322	1.0868	0.968765
	CAGAATCAGACTAGAT-1	CRC0515		SC		CRIS-E	0.235734	1	1	1	0.0670472	0.959056	1.08769	1.04822	1.03607	0.925667
	CAGAATCAGTGCGTGA-1	CRC0076			MC	CRIS-A/-C	0.162351	1	0.0140399	1	1	0.937276	1.05169	0.890153	1.06096	1.036
	CAGAATCCAAACAACA-1	CRC0066		SC		CRIS-C	1	1	0.00908292	1	1	1.05634	1.099	0.853004	0.993917	0.972064
	CAGAATCCACAACGCC-1	CRC0076			MC	CRIS-A/-C	0.101745	1	0.0586508	1	0.330451	0.930035	1.01059	0.917139	1.14718	0.963414
	CAGAATCCACACGCTG-1	CRC0177		SC		CRIS-D	1	1	1	0.0837626	1	1.17416	1.06394	1.11451	0.944644	1.16425
	CAGAATCCAGACGCTC-1	CRC0066		SC		CRIS-C	1	1	0.042395	0.811109	1	1.07521	1.04086	0.884485	0.96182	1.03353
	CAGAATCCAGGATTGG-1	CRC0076		SC		CRIS-A	0.0111702	1	0.362439	1	1	0.872001	1.04704	0.938052	1.02222	1.0442
	CAGAATCTCACGAAGG-1	CRC0076		SC		CRIS-A	0.0075533	1	1	1	1	0.856088	1.01807	0.956462	0.96665	1.02307
	CAGAATCTCATAACCG-1	CRC0177	NC				1	0.279284	1	0.393499	1	1.19929	0.999634	1.08472	1.01304	1.10583
	CAGAATCTCCTTGACC-1	CRC0515			MC	CRIS-A/-E	0.0319149	1	1	1	0.0421277	0.895921	1.0296	1.0702	1.04254	0.900923
	CAGAGAGAGAATGTTG-1	CRC0022		SC		CRIS-B	1	0.00663901	1	0.701941	1	0.966933	0.851108	1.04716	0.940339	1.02954
	CAGAGAGAGAGTACCG-1	CRC0076		SC		CRIS-C	0.609202	1	0.0304008	1	1	0.972388	1.03801	0.897653	1.08092	1.06457
	CAGAGAGAGGGCACTA-1	CRC0177		SC		CRIS-D	1	1	1	0.117121	1	1.26007	1.1031	1.23887	0.985048	1.15421
	CAGAGAGCACAGACAG-1	CRC0076		SC		CRIS-A	0.0337913	1	0.879854	0.802224	0.513334	0.891191	0.999769	0.97391	0.970536	0.955271
	CAGAGAGCAGCTGCAC-1	CRC0515			MC	CRIS-A/-E	0.0111857	1	1	1	0.00958772	0.876752	1.00491	1.02237	1.03953	0.873874
	CAGAGAGGTACTCAAC-1	CRC0177		SC		CRIS-B	1	0.0288064	1	0.673333	1	1.02907	0.901233	1.00228	0.979551	1.02748
	CAGAGAGGTGTGAAAT-1	CRC0076	NC				0.770443	1	0.327718	0.567075	0.835289	1.02414	1.06776	0.981071	1.00516	1.03099
	CAGAGAGTCGAACTGT-1	CRC0177		SC		CRIS-D	1	1	1	0.0589549	1	1.16731	1.03788	1.07469	0.917147	1.04423
	CAGAGAGTCGGCGCTA-1	CRC0177	NC				1	0.386764	1	0.324636	0.856507	1.12168	1.03704	1.15317	1.02981	1.089
	CAGAGAGTCTTGTATC-1	CRC0022		SC		CRIS-E	1	1	1	0.827384	0.00204697	1.0202	1.01974	1.09636	0.922549	0.83219
	CAGATCAAGGCATGGT-1	CRC0076		SC		CRIS-A	0.0755726	1	1	1	0.677778	0.935515	1.0577	1.04972	1.04612	1.00523
	CAGATCAAGTGAAGTT-1	CRC0177	NC				1	0.430572	1	0.252993	1	1.12839	1.0026	1.10362	0.98219	1.06563
	CAGATCACACCAGGCT-1	CRC0022			MC	CRIS-A/-E	0.173115	1	1	0.233842	0.0704604	0.944432	1.03466	1.10538	0.953544	0.921109
	CAGATCACATAGTAAG-1	CRC0076		SC		CRIS-A	0.00973277	1	0.208253	1	1	0.866382	1.08991	0.920453	1.0576	1.05562
	CAGATCATCCTAAGTG-1	CRC0066		SC		CRIS-C	1	1	0.0460514	1	0.200741	1.06362	1.07486	0.883858	0.987104	0.915299
	CAGATCATCGGAGCAA-1	CRC0076		SC		CRIS-A	0.05168	1	0.269291	1	0.728814	0.91563	1.05335	0.958557	1.08684	0.992397
	CAGATCATCGGCGCAT-1	CRC0066		SC		CRIS-C	1	1	0.014956	1	0.517864	1.04362	1.04245	0.855431	0.977734	0.923169
	CAGATCATCTCTTGAT-1	CRC0066		SC		CRIS-C	1	1	0.0100286	1	1	1.00076	1.00143	0.850569	1.00813	1.00014
	CAGCAGCAGAAACGAG-1	CRC0066		SC		CRIS-C	1	1	0.0380367	1	0.634554	1.02139	1.06896	0.880396	0.979197	0.949105
	CAGCAGCAGTAAGTAC-1	CRC0076	NC				0.48026	1	0.795872	1	0.888065	1.02312	1.10781	1.05816	1.10684	1.07264
	CAGCAGCCATACTACG-1	CRC0066		SC		CRIS-C	1	1	0.018585	1	1	1.11128	1.07133	0.868885	1.00087	1.02866
	CAGCAGCGTCCGTGAC-1	CRC0022		SC		CRIS-E	1	1	1	1	0.00797221	0.946196	0.978577	1.01278	0.943885	0.839254
	CAGCAGCGTCGCGAAA-1	CRC0515		SC		CRIS-E	0.438348	0.230939	1	1	0.187587	1.01526	0.992872	1.16926	1.14331	0.985946
	CAGCAGCGTGATGATA-1	CRC0022		SC		CRIS-D	1	1	1	0.0621135	1	1.03675	1.0279	1.09039	0.906177	0.996253
	CAGCAGCGTTCGGGCT-1	CRC0515		SC		CRIS-E	0.89981	0.591537	1	1	0.00444062	0.955407	0.938912	0.977258	1.08669	0.864283
	CAGCAGCGTTGTGGAG-1	CRC0066		SC		CRIS-B	0.904776	0.112812	1	0.71712	1	1.00556	0.930563	1.0178	0.993241	1.02287
	CAGCAGCTCCAGAAGG-1	CRC0076			MC	CRIS-A/-C	0.0584793	0.382596	0.0438177	1	1	0.930452	0.985024	0.924211	1.09913	1.08876
	CAGCAGCTCCTCAATT-1	CRC0177		SC		CRIS-D	1	1	1	0.0224899	1	0.986248	1.04337	1.00839	0.887687	1.03348
	CAGCAGCTCGATAGAA-1	CRC0066	NC				1	1	0.359398	0.828647	0.713024	1.07307	1.11757	0.96834	1.01543	1.00318
	CAGCAGCTCGCCAGCA-1	CRC0177	NC				1	0.495652	1	0.62685	0.829174	1.14536	1.05764	1.15636	1.07267	1.09985
	CAGCATAAGAATAGGG-1	CRC0066	NC				1	0.96229	0.327728	0.807085	1	1.08179	1.02235	0.956723	1.00379	1.03445
	CAGCATAAGAGGACGG-1	CRC0076		SC		CRIS-A	0.0075533	1	0.557602	1	1	0.846349	0.957667	0.927043	1.05159	1.04829
	CAGCATAAGGCTAGCA-1	CRC0066	NC				1	0.944802	1	0.75622	1	1.19144	1.05401	1.0926	1.01904	1.13806
	CAGCATAAGGTCGGAT-1	CRC0515		SC		CRIS-E	0.502616	1	1	1	0.0198177	0.963568	0.993151	1.05587	1.10816	0.890914
	CAGCATAAGTCTTGCA-1	CRC0066	NC				1	1	0.207919	0.207995	0.767541	1.08923	1.06273	0.953222	0.953232	1.00762
	CAGCATACATGGTAGG-1	CRC0177		SC		CRIS-D	1	1	0.321677	0.084886	1	1.12687	1.05242	1.00242	0.960165	1.07431
	CAGCATAGTCTTCTCG-1	CRC0022		SC		CRIS-C	0.492554	0.627535	0.0343968	1	1	0.927007	0.935628	0.867402	0.963401	0.99504
	CAGCATAGTGGACGAT-1	CRC0066		SC		CRIS-E	1	1	1	0.519139	0.0519791	1.07698	1.05355	1.02733	0.976749	0.915399
	CAGCATAGTTCAGTAC-1	CRC0177	NC				1	0.225154	0.927255	0.420185	1	1.14061	0.96232	1.02903	0.985946	1.0836
	CAGCATAGTTCTCATT-1	CRC0177		SC		CRIS-D	1	1	1	0.0422367	1	1.17742	0.971523	1.11552	0.882417	1.0692
	CAGCATATCCGGGTGT-1	CRC0066		SC		CRIS-C	1	1	0.18083	0.834167	1	1.0641	1.12229	0.94647	1.0099	1.04079
	CAGCATATCCGTCAAA-1	CRC0076	NC				0.458784	0.926748	0.865667	1	1	1.00031	1.05483	1.04486	1.09064	1.08296
	CAGCATATCTTTAGGG-1	CRC0076			MC	CRIS-A/-C	0.0425899	1	0.0246235	1	1	0.88465	1.03924	0.874913	1.00422	0.991472
	CAGCCGAAGATCACGG-1	CRC0076	NC				0.885818	0.984767	0.92839	0.98629	0.999612	1.07827	1.12039	1.09002	1.12238	1.15209
	CAGCCGAAGCAGCCTC-1	CRC0076	NC				0.437417	0.660931	0.256183	0.801098	0.724341	0.986557	1.00701	0.966097	1.01983	1.0127
	CAGCCGAAGGACCACA-1	CRC0066	NC				1	0.868942	0.41922	0.586616	0.249355	1.11295	1.0091	0.968456	0.983693	0.949429
	CAGCCGAAGGCTAGAC-1	CRC0177			MC	CRIS-B/-D	1	0.142451	1	0.0320582	1	1.13552	0.952147	1.12506	0.913844	1.08806
	CAGCCGACACCACCAG-1	CRC0177	NC				1	0.221653	1	0.975729	1	1.08687	0.98321	1.10315	1.05765	1.10357
	CAGCCGACAGATTGCT-1	CRC0177		SC		CRIS-B	1	0.010076	1	1	1	1.00495	0.854207	1.10877	0.996315	1.05862
	CAGCCGACAGCTCCGA-1	CRC0076		SC		CRIS-A	0.0031784	1	1	1	1	0.813588	1.01817	0.927878	0.970043	0.968801
	CAGCCGACAGCTTCGG-1	CRC0177	NC				1	0.202876	1	0.329584	1	1.10658	0.955053	1.11949	0.971767	1.08235
	CAGCCGAGTTCGTCTC-1	CRC0076		SC		CRIS-C	0.42347	0.62508	0.119896	1	0.678752	1.00764	1.02355	0.966029	1.10013	1.02723
	CAGCCGATCAATCTCT-1	CRC0177		SC		CRIS-D	1	0.48783	1	0.134931	0.995623	1.11421	0.986842	1.10405	0.942702	1.02343
	CAGCCGATCACTATTC-1	CRC0022			MC	CRIS-D/-E	1	1	1	0.074354	0.0636193	0.995923	1.03565	1.01636	0.904812	0.901488
	CAGCCGATCATTGCGA-1	CRC0177		SC		CRIS-D	1	1	1	0.00772056	1	1.00435	0.951931	0.973368	0.858802	0.998384
	CAGCCGATCCAATGGT-1	CRC0076			MC	CRIS-A/-C	0.0793998	1	0.117229	1	0.87467	0.919579	1.07281	0.928654	1.06338	0.997673
	CAGCCGATCCTCATTA-1	CRC0076		SC		CRIS-A	0.0276917	1	1	1	1	0.889231	1.00765	0.985652	1.07607	1.06819
	CAGCCGATCTGCTGCT-1	CRC0515			MC	CRIS-A/-E	0.119995	1	1	1	0.0193923	0.918031	1.06092	1.01965	1.06499	0.883453
	CAGCGACAGAAACCAT-1	CRC0066		SC		CRIS-C	1	1	0.0153072	1	1	1.00608	0.959913	0.861041	1.05133	1.00417
	CAGCGACAGATGCCAG-1	CRC0177			MC	CRIS-A/-C	0.198355	0.658003	0.0417861	0.292503	1	0.957489	0.994836	0.920166	0.96866	1.02866
	CAGCGACAGGATGTAT-1	CRC0177	NC				1	0.636402	1	0.940834	0.669342	1.16797	1.04986	1.13405	1.10176	1.05394
	CAGCGACAGTAGTGCG-1	CRC0022		SC		CRIS-E	1	1	1	1	0.00160553	1.00673	0.977645	1.04233	0.969091	0.797696
	CAGCGACAGTGACATA-1	CRC0177		SC		CRIS-D	1	1	1	0.0171342	1	1.07146	1.05353	1.02218	0.904674	1.05984
	CAGCGACCAAACCCAT-1	CRC0177		SC		CRIS-D	1	1	1	0.196771	1	1.12652	1.07981	1.08863	0.973538	1.06585
	CAGCGACCAAGACACG-1	CRC0177		SC		CRIS-D	1	1	1	0.0143205	1	1.14341	1.03746	1.14277	0.886667	1.03416
	CAGCGACCACCATGTA-1	CRC0076		SC		CRIS-A	0.00473426	1	1	1	1	0.83182	0.961011	0.94387	1.01943	0.973195
	CAGCGACCACCCTATC-1	CRC0076		SC		CRIS-A	0.0280665	1	0.688951	1	0.354505	0.895231	1.00343	0.980947	1.04156	0.957635
	CAGCGACCATGCCCGA-1	CRC0066		SC		CRIS-E	0.850957	1	0.31756	0.558447	0.129013	1.00575	1.07989	0.963338	0.984893	0.936098
	CAGCGACGTAGATTAG-1	CRC0177		SC		CRIS-D	1	1	1	0.00160553	1	0.950431	0.957601	0.937964	0.709498	0.9291
	CAGCGACGTGGTGTAG-1	CRC0177	NC				0.579265	0.397564	0.844825	0.455592	0.666534	1.07971	1.05861	1.1139	1.06543	1.09004
	CAGCGACTCAGGTTCA-1	CRC0515		SC		CRIS-E	1	1	1	1	0.00570229	0.933007	1.03098	1.05287	1.03255	0.825461
	CAGCTAAAGAATGTGT-1	CRC0515		SC		CRIS-A	0.0730505	0.424578	0.84538	1	0.251149	0.932677	0.983164	1.01019	1.03255	0.96588
	CAGCTAAAGAGGGCTT-1	CRC0066	NC				1	1	0.931374	0.320476	0.554807	1.08028	1.0845	1.02167	0.959794	0.983879
	CAGCTAAAGATCGATA-1	CRC0076		SC		CRIS-C	0.266382	0.956886	0.153266	1	1	0.983219	1.04304	0.96528	1.10143	1.05231
	CAGCTAAAGTAGGTGC-1	CRC0177			MC	CRIS-B/-D	1	0.0418486	1	0.107961	0.719534	1.08174	0.958437	1.11899	0.982743	1.04312
	CAGCTAAAGTCCAGGA-1	CRC0076		SC		CRIS-A	0.0016102	1	1	1	1	0.819867	1.0294	0.960358	1.00953	1.01303
	CAGCTAACACAGGTTT-1	CRC0066			MC	CRIS-C/-E	1	1	0.0312378	0.483811	0.11447	1.07206	1.06799	0.871728	0.933079	0.896549
	CAGCTAACAGCTTCGG-1	CRC0515		SC		CRIS-A	0.0777045	0.212807	1	1	0.25389	0.905985	0.932004	1.0107	1.05525	0.937662
	CAGCTAAGTAAGCACG-1	CRC0022		SC		CRIS-A	0.0150198	1	1	1	0.675998	0.869121	1.01208	1.04473	1.04399	0.948817
	CAGCTAAGTGCAACTT-1	CRC0515		SC		CRIS-E	0.241548	1	0.691761	0.746012	0.0747839	0.94273	1.02532	0.981011	0.984177	0.911798
	CAGCTAAGTTGCTCCT-1	CRC0066		SC		CRIS-C	0.334634	1	0.102602	1	0.572053	0.935359	1.00413	0.902202	1.04952	0.955682
	CAGCTAATCATGTCCC-1	CRC0076	NC				0.415142	0.985965	0.427226	1	1	0.984886	1.05301	0.9861	1.12706	1.05798
	CAGCTAATCCCAACGG-1	CRC0177		SC		CRIS-D	1	1	1	0.0710713	0.704625	1.08832	1.08842	1.03644	0.923613	0.996454
	CAGCTAATCGAACTGT-1	CRC0022		SC		CRIS-E	1	0.867	0.940482	0.690828	0.0186032	0.992929	0.960838	0.963777	0.95309	0.873614
	CAGCTAATCGCCATAA-1	CRC0066	NC				1	1	0.266902	1	0.226521	1.09914	1.10232	0.938551	1.04769	0.933114
	CAGCTAATCGTTACGA-1	CRC0177		SC		CRIS-D	1	0.280122	1	0.116809	1	1.18887	0.992332	1.06817	0.96475	1.05886
	CAGCTGGCAAAGCGGT-1	CRC0066		SC		CRIS-E	1	0.852329	0.299093	0.818348	0.0753674	1.10056	0.996467	0.956266	0.994653	0.916971
	CAGCTGGCAAGTACCT-1	CRC0076		SC		CRIS-A	0.0498766	1	0.247524	1	1	0.883184	1.02353	0.917909	1.0833	1.02911
	CAGCTGGCAATGGTCT-1	CRC0066	NC				1	1	0.92186	0.231689	0.716659	1.13911	1.12122	1.00788	0.940797	0.988693
	CAGCTGGCATGCGCAC-1	CRC0177	NC				1	1	1	0.263884	1	1.10635	1.0395	1.09715	0.960862	1.08843
	CAGCTGGCATTTCAGG-1	CRC0066		SC		CRIS-C	1	1	0.0635921	0.397253	1	1.07917	1.04584	0.903658	0.951431	1.01929
	CAGCTGGGTGAAGGCT-1	CRC0066	NC				1	1	0.782279	0.248183	0.844481	1.04061	1.03435	1.00987	0.957633	1.01591
	CAGCTGGGTTTGTGTG-1	CRC0066	NC				0.947387	1	0.816928	0.418305	0.642754	1.04341	1.06286	1.02482	0.984848	1.00641
	CAGCTGGTCATCATTC-1	CRC0515		SC		CRIS-E	1	1	1	1	0.0108844	0.96826	1.01681	1.01694	0.994448	0.857725
	CAGCTGGTCCGAATGT-1	CRC0076			MC	CRIS-A/-C	0.0178577	1	0.00797221	1	1	0.863769	0.995201	0.854339	1.06444	1.01198
	CAGGTGCAGACAATAC-1	CRC0076	NC				0.294847	0.613873	0.807813	1	1	0.959832	0.991807	1.00958	1.10174	1.07145
	CAGGTGCAGCGTCAAG-1	CRC0076		SC		CRIS-A	0.0148831	1	1	1	1	0.875398	1.02464	1.03027	1.09126	1.09256
	CAGGTGCAGCTGTCTA-1	CRC0066		SC		CRIS-D	1	1	1	0.0016102	1	1.05307	1.01594	1.00268	0.790228	1.00365
	CAGGTGCAGGCTATCT-1	CRC0076			MC	CRIS-A/-C	0.0770441	1	0.0270291	1	1	0.906907	1.06294	0.887392	1.08651	1.06684
	CAGGTGCAGGGTTCCC-1	CRC0076		SC		CRIS-C	0.950945	1	0.173857	0.975499	0.263246	1.02365	1.04154	0.949816	1.02588	0.963377
	CAGGTGCAGTACGTAA-1	CRC0066		SC		CRIS-C	1	1	0.00967211	1	0.255228	1.00695	1.03022	0.85239	1.02175	0.906791
	CAGGTGCCAAAGCAAT-1	CRC0076		SC		CRIS-C	0.437514	0.964137	0.151743	1	0.822131	0.983782	1.02469	0.947138	1.05064	1.01386
	CAGGTGCCAACTGCGC-1	CRC0177	NC				1	0.672347	1	0.843431	0.986925	1.24671	1.05709	1.19316	1.08093	1.12319
	CAGGTGCCAAGCGCTC-1	CRC0066		SC		CRIS-D	1	1	0.303996	0.111306	0.376163	1.07082	1.05579	0.960207	0.929028	0.967358
	CAGGTGCCATAACCTG-1	CRC0177		SC		CRIS-B	0.899755	0.079389	1	0.247545	1	1.03741	0.954815	1.05745	0.987881	1.05115
	CAGGTGCGTCGCGGTT-1	CRC0022			MC	CRIS-A/-E	0.151449	0.760947	0.638281	0.355487	0.114241	0.976404	1.0367	1.02781	1.00452	0.968285
	CAGGTGCGTGATAAAC-1	CRC0177		SC		CRIS-B	1	0.0118246	1	1	1	1.08759	0.88712	1.13079	0.997939	1.12743
	CAGGTGCTCACAAACC-1	CRC0076		SC		CRIS-A	0.0860899	1	0.571893	1	1	0.911701	1.12308	0.966576	1.09474	1.01343
	CAGGTGCTCACCGTAA-1	CRC0066			MC	CRIS-C/-E	1	1	0.13803	1	0.052874	1.04226	1.08095	0.912386	0.992513	0.891769
	CAGGTGCTCCGCGCAA-1	CRC0177		SC		CRIS-B	1	0.0733873	1	0.941428	1	1.16564	0.961315	1.2334	1.0468	1.11594
	CAGGTGCTCCTCATTA-1	CRC0022		SC		CRIS-D	1	1	1	0.0529023	1	1.07879	1.00868	1.04778	0.898992	1.03254
	CAGGTGCTCGGAAACG-1	CRC0076			MC	CRIS-A/-E	0.0131966	1	0.203158	1	0.0788322	0.885983	1.00896	0.940972	1.07328	0.921179
	CAGTAACAGAGACGAA-1	CRC0177	NC				0.348664	0.412856	0.790995	0.888355	0.532217	1.03677	1.04432	1.0873	1.10117	1.05736
	CAGTAACAGCGATTCT-1	CRC0177	NC				1	0.565816	1	0.499543	0.349788	1.165	1.02515	1.20215	1.01887	1.0044
	CAGTAACCAAGCCGCT-1	CRC0022		SC		CRIS-A	0.0630066	0.484039	1	0.5857	0.302281	0.917558	0.978527	1.03073	0.985846	0.961544
	CAGTAACCAGACAAGC-1	CRC0177		SC		CRIS-D	1	1	1	0.00709474	1	1.06136	0.998669	1.11635	0.868995	1.02833
	CAGTAACCATTCGACA-1	CRC0076	NC				0.345949	1	0.797785	1	0.981335	0.979022	1.09022	1.022	1.10431	1.04704
	CAGTAACTCATCATTC-1	CRC0177		SC		CRIS-B	1	0.116163	1	0.582416	0.363559	1.04886	0.95691	1.07973	1.01319	0.995212
	CAGTAACTCTTCATGT-1	CRC0066		SC		CRIS-E	1	1	0.211987	1	0.0706207	1.0593	1.06273	0.937677	1.02857	0.909713
	CAGTCCTAGAAACCGC-1	CRC0177			MC	CRIS-B/-C	0.632523	0.00509928	0.176562	1	1	0.932632	0.852319	0.904011	1.00415	0.985951
	CAGTCCTAGAAGGCCT-1	CRC0177			MC	CRIS-B/-D	1	0.00509928	1	0.0616163	1	1.00657	0.820152	0.982809	0.854203	0.988079
	CAGTCCTAGCTGAACG-1	CRC0515		SC		CRIS-E	0.516382	1	1	1	0.0112059	0.926878	1.05719	1.10647	1.03634	0.856155
	CAGTCCTAGGTGATAT-1	CRC0177		SC		CRIS-C	1	0.552593	0.122499	0.494649	0.902122	1.08697	1.00662	0.956212	1.00228	1.0311
	CAGTCCTCAGTAAGAT-1	CRC0076	NC				0.623014	0.647464	0.556651	0.96765	1	0.997626	1.00022	0.990834	1.04745	1.07742
	CAGTCCTCAGTGGGAT-1	CRC0076			MC	CRIS-A/-C	0.0267217	1	0.111189	1	0.824145	0.885966	0.978472	0.913915	1.0362	0.970983
	CAGTCCTGTCTCCCTA-1	CRC0515			MC	CRIS-A/-E	0.00779915	1	1	1	0.00746005	0.858063	1.02529	1.0176	1.03708	0.855763
	CAGTCCTGTCTTTCAT-1	CRC0022		SC		CRIS-A	0.00411918	1	1	1	1	0.842345	0.983672	0.968753	0.972117	0.993855
	CAGTCCTGTGTTTGTG-1	CRC0076		SC		CRIS-C	0.756767	1	0.0733304	1	1	1.01117	1.06981	0.93711	1.05971	1.09648
	CAGTCCTGTTCCAACA-1	CRC0022		SC		CRIS-E	1	0.382698	1	0.422144	0.0307958	0.995937	0.935997	1.07645	0.938809	0.880891
	CAGTCCTTCAAAGACA-1	CRC0022		SC		CRIS-B	1	0.147698	0.406831	0.659263	0.382505	1.00154	0.904855	0.938596	0.960168	0.936025
	CAGTCCTTCACTTATC-1	CRC0515			MC	CRIS-A/-E	0.00550468	1	1	1	0.00458724	0.848795	1.00443	1.03657	1.03628	0.845361
	CAGTCCTTCATTTGGG-1	CRC0177		SC		CRIS-B	1	0.0835072	1	0.74397	1	1.14366	0.952834	1.16119	1.02585	1.06151
	CAGTCCTTCCGCAGTG-1	CRC0076		SC		CRIS-A	0.0396075	1	1	1	1	0.898999	1.08609	1.06116	1.08219	1.02994
	CAGTCCTTCTAACTCT-1	CRC0177		SC		CRIS-B	1	0.0796138	1	0.630828	1	1.20121	0.951396	1.19893	1.02005	1.07311
	CATATGGAGAGGTTGC-1	CRC0022			MC	CRIS-A/-B	0.0575289	0.0614204	1	1	1	0.885987	0.887794	1.01969	0.984351	1.00906
	CATATGGAGGGTCTCC-1	CRC0177	NC				1	0.313533	1	0.902322	1	1.2038	1.02092	1.17631	1.08495	1.12107
	CATATGGCAAGACACG-1	CRC0177		SC		CRIS-D	1	1	1	0.0502852	1	1.11003	1.03118	1.14767	0.922612	1.02055
	CATATGGGTACCCAAT-1	CRC0177		SC		CRIS-D	1	1	0.592961	0.162734	1	1.08899	1.11719	1.03717	0.991098	1.08648
	CATATGGGTCAGCTAT-1	CRC0022			MC	CRIS-D/-E	1	1	1	0.00534582	0.0172711	1.00132	0.994154	0.999474	0.839565	0.859237
	CATATGGGTCTGATCA-1	CRC0177	NC				1	0.827192	0.726057	0.733744	0.989273	1.15923	1.08337	1.06828	1.06935	1.13632
	CATATGGTCATCGGAT-1	CRC0076		SC		CRIS-A	0.0116426	1	1	1	1	0.866409	1.02728	1.06189	0.996588	0.970401
	CATATTCAGACTAAGT-1	CRC0022		SC		CRIS-A	0.125538	0.980769	1	0.321203	0.968986	0.913518	0.993552	1.00666	0.942462	0.992692
	CATATTCAGCTGATAA-1	CRC0066	NC				1	0.861686	0.216359	0.955979	1	1.06857	1.00005	0.937696	1.00858	1.01519
	CATATTCAGGAGTTGC-1	CRC0177		SC		CRIS-B	1	0.0130125	1	0.870897	1	1.07362	0.854532	1.07487	0.941156	0.994578
	CATATTCCAAGCTGTT-1	CRC0076		SC		CRIS-C	0.269453	1	0.0575289	1	1	0.925911	1.02757	0.889231	1.06953	1.01357
	CATATTCCACCAGCAC-1	CRC0515			MC	CRIS-C/-E	1	1	0.132571	1	0.0134177	0.950794	0.984149	0.898299	0.957566	0.857164
	CATATTCCAGAGCCAA-1	CRC0177	NC				0.862947	0.30847	1	0.437488	1	1.0676	1.00904	1.15296	1.02267	1.10984
	CATATTCTCGGATGGA-1	CRC0515		SC		CRIS-A	0.0227348	1	1	1	0.703189	0.870193	0.965711	1.03241	1.01557	0.947733
	CATATTCTCGTAGGAG-1	CRC0177	NC				1	0.271965	1	0.497033	1	1.16827	1.01713	1.17759	1.04208	1.1399
	CATATTCTCTTTCCTC-1	CRC0076			MC	CRIS-A/-C	0.00371929	1	0.192872	1	1	0.83944	1.07524	0.898836	1.08166	1.01382
	CATCAAGCAAACCTAC-1	CRC0066		SC		CRIS-D	1	1	0.227648	0.165505	0.310794	1.08714	1.0241	0.947451	0.936954	0.95783
	CATCAAGCAATTCCTT-1	CRC0066		SC		CRIS-E	1	1	0.599373	1	0.0284788	1.0603	1.01681	0.938933	1.00341	0.870714
	CATCAAGCAGATCTGT-1	CRC0066	NC				0.777436	0.977686	0.656412	0.77522	0.803662	1.02755	1.07046	1.01388	1.02729	1.03098
	CATCAAGGTAATAGCA-1	CRC0177		SC		CRIS-B	1	0.0703595	1	1	1	1.09142	0.931998	1.05359	1.03223	1.07186
	CATCAAGGTTCACCTC-1	CRC0066		SC		CRIS-E	1	1	1	0.367747	0.0678879	1.02892	1.00696	1.0158	0.943279	0.897726
	CATCAAGTCCAGAGGA-1	CRC0066		SC		CRIS-E	1	1	1	1	0.0134821	1.06557	1.04921	0.970892	0.991667	0.863195
	CATCAAGTCCGAGCCA-1	CRC0177			MC	CRIS-B/-D	1	0.0680141	1	0.0358166	1	1.0278	0.919154	1.05	0.906249	1.01934
	CATCAGAAGCGACGTA-1	CRC0515		SC		CRIS-B	0.786644	0.0441642	1	1	0.662851	0.984105	0.902398	1.037	1.06581	0.977868
	CATCAGAAGCTAACAA-1	CRC0177		SC		CRIS-B	1	0.00160553	1	1	1	0.951496	0.790557	1.01886	0.913892	1.03808
	CATCAGAAGTCCTCCT-1	CRC0076		SC		CRIS-A	0.00266142	1	1	1	1	0.870724	1.02697	1.01753	1.10902	1.07973
	CATCAGACATCTCCCA-1	CRC0022		SC		CRIS-E	1	1	1	1	0.0072003	0.960463	1.05325	1.0916	1.04815	0.852903
	CATCAGAGTGTCAATC-1	CRC0515		SC		CRIS-A	0.0760569	1	0.251418	1	0.884778	0.915319	1.04679	0.946957	1.03126	0.994667
	CATCAGATCACAGGCC-1	CRC0177		SC		CRIS-D	1	1	1	0.134915	1	1.10022	1.06945	1.1238	0.954269	1.0363
	CATCAGATCGAATGCT-1	CRC0515		SC		CRIS-E	0.56313	0.970139	1	1	0.0936659	0.985307	1.00915	1.05967	1.05056	0.926405
	CATCCACAGAAACCTA-1	CRC0076		SC		CRIS-A	0.147337	1	1	1	1	0.937808	1.09511	1.06614	1.08203	1.02312
	CATCCACAGTACGATA-1	CRC0177			MC	CRIS-C/-D	1	1	0.16568	0.104723	1	1.12189	1.07269	0.988296	0.974775	1.07262
	CATCCACAGTTGTAGA-1	CRC0177		SC		CRIS-B	1	0.00160553	1	1	1	1.13186	0.81869	1.13985	1.0126	1.13439
	CATCCACCATACAGCT-1	CRC0076		SC		CRIS-A	0.174839	1	0.973425	1	1	0.916838	1.03799	0.993164	1.06481	1.00481
	CATCCACGTAAATGTG-1	CRC0515			MC	CRIS-A/-E	0.132498	0.258046	1	1	0.0946817	0.9514	0.971513	1.05246	1.03406	0.942301
	CATCCACGTCATTAGC-1	CRC0515		SC		CRIS-A	0.00709474	1	1	1	0.924047	0.85528	0.971823	1.00432	0.973802	0.950738
	CATCCACGTGTTGAGG-1	CRC0066		SC		CRIS-C	1	1	0.141186	0.752952	1	1.1793	1.12985	0.958778	1.02046	1.09458
	CATCCACTCCCTCAGT-1	CRC0515			MC	CRIS-A/-E	0.0392195	1	0.325576	1	0.0895423	0.904011	1.01314	0.958931	1.03103	0.922849
	CATCCACTCCCTTGCA-1	CRC0076		SC		CRIS-A	0.0719149	1	0.291769	1	1	0.925978	1.04233	0.962262	1.09712	1.01511
	CATCCACTCTGGTGTA-1	CRC0022	NC				0.724218	0.982548	1	0.817666	0.972801	1.00957	1.06305	1.12805	1.02174	1.05746
	CATCGAAAGTACGCGA-1	CRC0066		SC		CRIS-C	0.857177	1	0.0742299	0.26837	0.283822	0.958163	0.982303	0.880855	0.912566	0.914338
	CATCGAACAGATGAGC-1	CRC0076		SC		CRIS-C	0.412619	1	0.0173188	1	1	0.955698	1.03242	0.889931	1.04256	1.05665
	CATCGAAGTTTAAGCC-1	CRC0177		SC		CRIS-D	1	1	1	0.00160553	1	1.13209	1.07878	1.14137	0.824629	1.05759
	CATCGAATCAGTGCAT-1	CRC0066		SC		CRIS-D	0.709338	1	1	0.126012	0.228778	0.985348	1.08222	1.00547	0.924374	0.94197
	CATCGGGAGTGACTCT-1	CRC0066		SC		CRIS-E	1	1	1	0.783614	0.129024	1.04456	1.04774	1.03405	1.00756	0.941782
	CATCGGGCAACGATCT-1	CRC0076	NC				0.808907	1	0.424141	0.93921	0.9256	1.02814	1.08088	0.988581	1.04714	1.04469
	CATCGGGCACACGCTG-1	CRC0066	NC				1	1	0.74978	0.597331	0.979294	1.17906	1.11814	1.01721	1.00058	1.05984
	CATCGGGCACGGTGTC-1	CRC0177		SC		CRIS-B	1	0.00876343	1	0.54711	1	1.01909	0.853569	1.00147	0.934165	1.03689
	CATCGGGCATCCTAGA-1	CRC0177		SC		CRIS-B	1	0.0943862	1	0.864818	1	1.17095	0.959874	1.08005	1.03876	1.10687
	CATCGGGCATGAGCGA-1	CRC0076		SC		CRIS-A	0.0669574	1	1	0.345368	1	0.910244	1.0478	1.0293	0.955385	1.00925
	CATCGGGCATGTCCTC-1	CRC0177		SC		CRIS-D	1	0.23522	0.32616	0.157401	0.68005	1.1193	0.992615	1.00375	0.979552	1.03442
	CATCGGGGTCAAGCGA-1	CRC0022		SC		CRIS-E	0.92281	1	1	0.398478	0.0117563	0.928117	1.01222	1.07974	0.905407	0.841532
	CATCGGGGTCGGATCC-1	CRC0177		SC		CRIS-B	1	0.0835304	0.628146	0.615854	1	1.11743	0.983289	1.05127	1.05033	1.08746
	CATCGGGGTCTAGTGT-1	CRC0076		SC		CRIS-C	0.483052	1	0.10645	1	1	0.983104	1.07331	0.93496	1.09906	1.03898
	CATCGGGGTGCACGAA-1	CRC0066			MC	CRIS-C/-D	1	1	0.0747224	0.195783	1	0.978762	0.993028	0.890305	0.91334	0.999872
	CATCGGGTCTACCTGC-1	CRC0022		SC		CRIS-E	1	1	1	0.220431	0.0930661	0.997789	1.01755	1.06074	0.933441	0.910692
	CATCGGGTCTCTTGAT-1	CRC0177	NC				1	0.368596	1	0.850362	1	1.20004	1.03736	1.19954	1.09261	1.20337
	CATCGGGTCTTGTTTG-1	CRC0066		SC		CRIS-D	1	1	0.406848	0.0501869	1	1.0492	1.04809	0.948693	0.896682	1.01069
	CATGACAAGCCATCGC-1	CRC0177		SC		CRIS-D	1	1	1	0.067222	0.976575	1.17203	1.03675	1.17603	0.937299	1.0238
	CATGACAAGGACAGAA-1	CRC0066			MC	CRIS-C/-D	1	1	0.15088	0.164696	0.350703	1.05738	1.05121	0.918649	0.921021	0.945071
	CATGACAAGGCCCTCA-1	CRC0076		SC		CRIS-A	0.195758	1	0.298502	1	0.868269	0.942661	1.06167	0.957092	1.05391	1.0071
	CATGACAAGTGGAGAA-1	CRC0177		SC		CRIS-B	1	0.129786	1	1	1	1.23104	0.982687	1.23219	1.07833	1.17609
	CATGACAAGTTCCACA-1	CRC0177	NC				0.993624	0.889345	1	0.852398	0.914451	1.08904	1.04331	1.20644	1.03653	1.04901
	CATGACACACAGCGTC-1	CRC0177		SC		CRIS-C	1	0.286009	0.0389848	0.771634	1	1.10021	0.958481	0.90956	0.990566	1.04808
	CATGACACATACTCTT-1	CRC0066		SC		CRIS-D	1	1	0.418751	0.107224	1	1.12001	1.07775	0.962891	0.921266	1.03961
	CATGACAGTAGAAAGG-1	CRC0066		SC		CRIS-C	1	1	0.0214171	1	1	1.1102	1.1018	0.881673	1.03358	1.02001
	CATGACAGTCTTGCGG-1	CRC0177		SC		CRIS-D	1	1	1	0.0311262	1	1.11269	1.07658	1.08912	0.905171	1.09788
	CATGACAGTGAAGGCT-1	CRC0022			MC	CRIS-D/-E	0.310366	0.55218	0.705384	0.079849	0.166845	0.949388	0.97076	0.980864	0.911038	0.929712
	CATGACAGTGTGTGCC-1	CRC0076			MC	CRIS-A/-C	0.00675282	1	0.0789014	1	1	0.82793	0.936417	0.860493	0.951653	0.934697
	CATGACAGTTATGCGT-1	CRC0022			MC	CRIS-B/-C	0.616827	0.155595	0.18494	0.396545	0.242442	0.980179	0.930457	0.935721	0.961346	0.944029
	CATGACATCGCCCTTA-1	CRC0515	NC				0.303322	0.450319	0.38472	0.955354	0.214703	0.994302	1.00962	1.0033	1.05563	0.982281
	CATGCCTCACATCTTT-1	CRC0076		SC		CRIS-A	0.0575551	1	1	1	1	0.896292	1.04033	1.02852	1.12122	1.06056
	CATGCCTCACGTAAGG-1	CRC0515			MC	CRIS-A/-B/-E	0.0592852	0.0831092	1	1	0.127459	0.924653	0.932615	1.0136	1.0588	0.942561
	CATGCCTCAGTCAGCC-1	CRC0076	NC				0.215476	1	0.771037	1	1	0.95058	1.08978	1.0049	1.10869	1.13994
	CATGCCTCATGCCTAA-1	CRC0022		SC		CRIS-B	1	0.0641074	1	1	0.909688	1.01925	0.93412	1.11222	1.07161	1.01439
	CATGCCTTCACAATGC-1	CRC0066		SC		CRIS-D	1	1	1	0.0311162	1	1.04972	1.0914	0.9738	0.876752	1.00508
	CATGCCTTCACTTATC-1	CRC0066	NC				1	1	0.426335	0.74605	0.504115	1.04473	1.09106	0.96444	0.996277	0.972436
	CATGCCTTCCCTTGCA-1	CRC0066	NC				1	1	0.252365	1	1	1.14943	1.09607	0.939892	1.08093	1.04993
	CATGCCTTCTGGTTCC-1	CRC0177		SC		CRIS-D	0.919787	0.310556	0.923509	0.129344	0.659313	1.06439	1.01236	1.06472	0.985189	1.04322
	CATGGCGAGAATTGTG-1	CRC0066			MC	CRIS-C/-E	1	1	0.0136179	1	0.0539043	1.02018	1.03315	0.872194	1.01326	0.896259
	CATGGCGAGATGTGGC-1	CRC0066			MC	CRIS-C/-D	1	1	0.0669258	0.0857715	1	1.06887	1.03194	0.900467	0.90588	1.04044
	CATGGCGAGCAATCTC-1	CRC0066		SC		CRIS-C	1	1	0.122387	1	1	1.10388	1.06833	0.93386	1.02699	1.03385
	CATGGCGAGCGATAGC-1	CRC0515		SC		CRIS-E	0.7755	1	1	1	0.0100286	0.943965	1.06027	1.03386	1.08442	0.858809
	CATGGCGCAATAGCGG-1	CRC0076	NC				0.208401	1	0.351747	1	1	0.978236	1.06473	0.996504	1.10664	1.05948
	CATGGCGCAGATCGGA-1	CRC0177	NC				1	0.944933	0.994911	0.87182	0.999141	1.20102	1.09488	1.13199	1.07417	1.14637
	CATGGCGCAGCGAACA-1	CRC0076		SC		CRIS-A	0.0717801	1	0.361741	0.892519	0.793039	0.933215	1.02978	0.981426	1.01648	1.01127
	CATGGCGCAGGCTCAC-1	CRC0066		SC		CRIS-C	1	0.750534	0.0457946	1	1	1.02388	0.984646	0.907119	1.009	1.04033
	CATGGCGGTACAGACG-1	CRC0022			MC	CRIS-A/-C	0.130642	0.791722	0.101141	1	1	0.953587	1.01571	0.946632	1.06763	1.0313
	CATGGCGGTCATCCCT-1	CRC0076			MC	CRIS-A/-C	0.122755	1	0.166362	1	1	0.924341	1.10138	0.932689	1.1404	1.01153
	CATGGCGTCGAACTGT-1	CRC0177		SC		CRIS-B	1	0.00160553	1	1	1	1.09461	0.6937	1.12996	1.03161	1.0768
	CATTATCAGCCCAACC-1	CRC0076		SC		CRIS-A	0.00249028	1	1	1	1	0.838792	1.04433	0.954877	1.0759	1.01548
	CATTATCAGGAGCGAG-1	CRC0515			MC	CRIS-B/-E	0.26731	0.174057	1	1	0.121711	0.995539	0.982113	1.06137	1.08124	0.971479
	CATTATCCAAACCCAT-1	CRC0515			MC	CRIS-C/-E	0.245337	1	0.0654889	1	0.00985854	0.904472	1.03493	0.8784	1.04414	0.845031
	CATTATCCAATGACCT-1	CRC0066		SC		CRIS-E	1	1	1	1	0.0171778	1.02635	1.01538	1.00252	0.989113	0.856301
	CATTATCCAGGTCGTC-1	CRC0177		SC		CRIS-B	1	0.0793998	1	0.268471	1	1.18745	0.977992	1.10733	1.01383	1.11326
	CATTATCCATCATCCC-1	CRC0076			MC	CRIS-A/-C	0.0328081	0.800201	0.0571666	1	1	0.880399	0.961781	0.89044	1.07893	1.01839
	CATTATCGTAAGTTCC-1	CRC0076		SC		CRIS-A	0.134848	1	0.325865	0.783387	0.749082	0.956662	1.06485	0.985345	1.0228	1.02035
	CATTATCGTCTTCGTC-1	CRC0515		SC		CRIS-E	1	1	1	1	0.00371929	0.983106	0.969286	1.07809	1.08008	0.844489
	CATTATCGTGAACCTT-1	CRC0066	NC				1	1	0.619103	1	0.440844	1.12939	1.08341	1.00635	1.07475	0.988942
	CATTATCGTTCACGGC-1	CRC0076			MC	CRIS-A/-C	0.176492	1	0.0757523	1	0.656546	0.951946	1.06975	0.929262	1.09456	0.996067
	CATTATCGTTCAGGCC-1	CRC0076	NC				0.997247	1	0.685549	1	1	1.09531	1.16585	1.02624	1.16171	1.15104
	CATTATCGTTTCGCTC-1	CRC0177			MC	CRIS-B/-C	1	0.0611528	0.0680835	1	1	1.06824	0.934709	0.937118	1.05124	1.05457
	CATTCGCAGGCTCAGA-1	CRC0066		SC		CRIS-C	1	1	0.0468859	0.737647	1	1.00348	1.05196	0.895945	0.969338	1.0108
	CATTCGCAGGTGCAAC-1	CRC0076		SC		CRIS-A	0.0407639	1	0.351786	1	1	0.924798	1.03063	0.987038	1.10213	1.09972
	CATTCGCCACCCATGG-1	CRC0515		SC		CRIS-E	0.245272	1	1	1	0.0135377	0.931292	1.05726	1.0802	1.09802	0.876061
	CATTCGCCATCATCCC-1	CRC0177		SC		CRIS-D	1	0.757495	1	0.0716382	1	1.15137	1.0145	1.04417	0.936117	1.08073
	CATTCGCGTCCTGCTT-1	CRC0177		SC		CRIS-B	1	0.18592	0.254818	1	0.229617	1.11642	0.989079	0.999125	1.10226	0.995937
	CATTCGCGTGCAACGA-1	CRC0076		SC		CRIS-A	0.0334698	1	0.428283	1	1	0.904022	1.0534	0.965146	1.10044	1.06667
	CATTCGCTCTGTGCAA-1	CRC0076		SC		CRIS-C	0.443974	1	0.183611	1	0.729448	0.990922	1.07187	0.959017	1.07155	1.01309
	CCAATCCAGCCAACAG-1	CRC0066			MC	CRIS-D/-E	1	1	0.629829	0.0967811	0.0520512	1.05994	1.06398	0.950911	0.897575	0.885872
	CCAATCCAGCGTGAAC-1	CRC0515		SC		CRIS-E	1	0.341979	1	1	0.00160553	0.944135	0.876274	0.945568	1.00581	0.778142
	CCAATCCAGGAATGGA-1	CRC0066		SC		CRIS-D	1	1	0.20273	0.00534582	1	1.04859	1.08512	0.900846	0.838952	0.970735
	CCAATCCAGGCCCTCA-1	CRC0022		SC		CRIS-D	1	1	1	0.012477	0.722589	1.03223	1.01918	1.03394	0.865319	0.951033
	CCAATCCCAACTGCTA-1	CRC0022		SC		CRIS-B	0.520523	0.0254294	1	0.753366	1	0.932701	0.865554	1.00194	0.944546	0.978553
	CCAATCCCATGCGCAC-1	CRC0177		SC		CRIS-B	1	0.125949	1	0.304849	1	1.11292	0.988147	1.08868	1.01657	1.12808
	CCAATCCCATGGGAAC-1	CRC0177	NC				1	0.626579	1	0.451545	1	1.14367	1.02304	1.16003	1.00505	1.08798
	CCAATCCGTAGCGTCC-1	CRC0022		SC		CRIS-B	1	0.0123333	1	1	1	1.0648	0.885178	1.11377	1.09336	1.1059
	CCAATCCGTCAAAGAT-1	CRC0022		SC		CRIS-D	1	0.798736	1	0.199537	1	1.08762	1.00863	1.02939	0.950516	1.03359
	CCAATCCGTTTGTTGG-1	CRC0066			MC	CRIS-C/-D/-E	1	1	0.12657	0.109314	0.152048	1.05174	1.03928	0.916639	0.91317	0.921544
	CCAATCCTCCGAGCCA-1	CRC0515		SC		CRIS-E	1	1	1	1	0.00135762	0.932182	0.993298	0.986301	1.04447	0.799521
	CCACCTAAGCTAAGAT-1	CRC0177	NC				1	1	1	0.430953	0.828817	1.18877	1.06928	1.11025	0.991627	1.03175
	CCACCTAAGCTTATCG-1	CRC0022		SC		CRIS-D	1	1	1	0.0028503	1	0.998208	0.932098	1.02276	0.825602	0.977951
	CCACCTACACTGTTAG-1	CRC0515			MC	CRIS-A/-E	0.195756	1	0.289106	1	0.131959	0.949746	1.02749	0.962207	1.05029	0.93826
	CCACCTAGTGAAAGAG-1	CRC0177		SC		CRIS-D	1	1	0.577503	0.024861	1	1.0406	1.03871	0.984756	0.900539	1.0229
	CCACCTAGTTCCGGCA-1	CRC0022	NC				0.845035	0.916015	1	0.837889	0.992415	1.00519	1.01714	1.067	1.00424	1.05013
	CCACCTATCTTGAGGT-1	CRC0177		SC		CRIS-B	1	0.00160553	1	1	1	1.08534	0.806088	1.087	0.904771	1.03729
	CCACGGAAGGCCGAAT-1	CRC0076		SC		CRIS-A	0.0657283	1	1	1	1	0.929127	1.02412	1.04741	1.0878	1.0694
	CCACGGAAGGGCTTGA-1	CRC0022	NC				0.287194	0.681608	0.349052	0.271964	0.443104	0.947127	0.985786	0.954388	0.945262	0.964227
	CCACGGACACCATGTA-1	CRC0076		SC		CRIS-A	0.104219	1	1	1	1	0.941906	1.0951	1.05598	1.10483	1.07576
	CCACGGACATAGACTC-1	CRC0515		SC		CRIS-E	1	1	1	1	0.00357183	0.994525	0.991892	0.961182	1.03582	0.848703
	CCACGGACATCGTCGG-1	CRC0177		SC		CRIS-B	1	0.00897018	1	0.834526	1	1.11257	0.882049	1.00146	0.983865	1.05583
	CCACGGAGTCAATACC-1	CRC0515		SC		CRIS-A	0.0250741	0.846387	1	1	1	0.894522	0.980486	1.08082	1.07646	1.02586
	CCACGGAGTCCATCCT-1	CRC0066	NC				1	1	0.846141	0.78326	0.652554	1.07357	1.08464	1.02595	1.01741	1.00245
	CCACGGAGTGCATCTA-1	CRC0022	NC				0.991774	0.883715	1	0.745279	0.498326	1.07929	1.05381	1.12453	1.0348	1.00896
	CCACGGATCACCAGGC-1	CRC0177		SC		CRIS-B	1	0.110177	1	1	1	1.266	0.998278	1.2673	1.11533	1.19817
	CCACGGATCCATGCTC-1	CRC0177		SC		CRIS-B	1	0.106054	1	1	1	1.15821	0.988433	1.14857	1.09854	1.14726
	CCACGGATCCTGCAGG-1	CRC0076			MC	CRIS-A/-B	0.0363941	0.0394941	0.96404	1	1	0.912788	0.914671	1.00827	1.03351	1.02159
	CCACGGATCGCCTGAG-1	CRC0177	NC				0.44145	0.232494	1	0.562684	1	0.948032	0.922586	1.04255	0.959994	1.0303
	CCACGGATCGGTGTCG-1	CRC0177		SC		CRIS-D	1	0.760372	1	0.0329048	1	1.1256	1.00086	1.08025	0.920745	1.04175
	CCACTACAGAATTGTG-1	CRC0076		SC		CRIS-C	1	1	0.00925385	1	1	0.964893	0.981841	0.858213	0.991085	1.01876
	CCACTACAGACTTGAA-1	CRC0066		SC		CRIS-C	1	1	0.196774	0.747391	1	1.09114	1.08651	0.939061	0.993647	1.04614
	CCACTACAGATGTTAG-1	CRC0076		SC		CRIS-A	0.024861	1	1	1	1	0.901609	1.07035	1.03088	1.11391	1.11804
	CCACTACAGCGATATA-1	CRC0076		SC		CRIS-C	1	1	0.00135762	1	0.835615	0.945509	1.01621	0.791781	1.02484	0.910539
	CCACTACAGGTAGCTG-1	CRC0066	NC				1	1	0.209876	0.597188	1	1.12427	1.08661	0.944134	0.984166	1.02453
	CCACTACCAAATTGCC-1	CRC0177	NC				1	0.776265	0.904312	0.878863	0.838166	1.15514	1.05881	1.08167	1.076	1.06855
	CCACTACCACTCTGTC-1	CRC0515			MC	CRIS-A/-E	0.0992715	0.880299	0.96472	1	0.0899035	0.930256	1.00838	1.01256	1.02729	0.927546
	CCACTACCAGGTGCCT-1	CRC0177		SC		CRIS-D	1	0.201048	1	0.183611	1	1.13792	0.950644	1.07402	0.947805	1.06899
	CCACTACGTAATTGGA-1	CRC0177	NC				1	0.226684	0.911463	1	1	1.11396	0.983022	1.05021	1.10618	1.07409
	CCACTACGTACCAGTT-1	CRC0076		SC		CRIS-C	1	1	0.00995382	1	1	0.999454	1.02604	0.876425	1.07192	1.04266
	CCACTACGTACTCAAC-1	CRC0066		SC		CRIS-E	1	1	1	0.760873	0.0108295	1.05168	1.05376	1.00672	0.955123	0.867669
	CCACTACGTAGGCTGA-1	CRC0076		SC		CRIS-C	1	1	0.00652297	1	1	0.994925	0.992065	0.875697	1.10335	1.05175
	CCACTACGTGAGGGTT-1	CRC0177	NC				1	0.959073	1	0.548151	0.961364	1.25918	1.08923	1.12324	1.02907	1.08997
	CCACTACGTTGGGACA-1	CRC0066		SC		CRIS-D	1	1	1	0.0246606	1	1.02384	1.04263	0.960752	0.859935	0.969962
	CCACTACTCCACGCAG-1	CRC0066		SC		CRIS-C	1	1	0.0575496	1	1	1.13508	1.01273	0.914526	1.07391	1.03496
	CCACTACTCTAACTTC-1	CRC0177		SC		CRIS-B	1	0.118479	1	1	1	1.07139	0.972743	1.13262	1.08036	1.13211
	CCAGCGAAGAGGTACC-1	CRC0177		SC		CRIS-B	1	0.110263	1	1	1	1.07551	0.94066	1.12817	1.03397	1.05894
	CCAGCGACATACTACG-1	CRC0076	NC				0.396584	1	0.833648	1	0.934236	0.976309	1.08758	1.02173	1.1112	1.0362
	CCAGCGACATGCAACT-1	CRC0066	NC				1	1	0.320433	0.543656	0.905997	1.09003	1.09948	0.966164	0.989096	1.02641
	CCAGCGACATGCATGT-1	CRC0076			MC	CRIS-A/-C	0.0568548	1	0.0781045	1	0.609583	0.905095	1.03337	0.912004	1.1171	0.969805
	CCAGCGAGTAGCGATG-1	CRC0177	NC				1	0.371455	1	0.822352	1	1.08197	0.976737	1.16494	1.01844	1.09742
	CCAGCGAGTCATATCG-1	CRC0022		SC		CRIS-E	1	0.308719	1	0.584838	0.145657	1.0283	0.957555	1.20185	0.982792	0.933478
	CCAGCGAGTCGGATCC-1	CRC0066		SC		CRIS-E	1	1	0.337031	1	0.025747	1.04417	1.02207	0.930807	1.00385	0.875946
	CCAGCGATCGCTTAGA-1	CRC0066		SC		CRIS-D	1	1	1	0.0677311	1	1.02292	1.05574	1.06455	0.893215	1.03814
	CCATGTCAGAAGGACA-1	CRC0066	NC				1	0.962478	0.731704	0.365513	0.670246	1.06713	1.02194	0.993198	0.956877	0.987267
	CCATGTCAGACCCACC-1	CRC0177	NC				1	1	0.620403	0.542496	0.811614	1.23597	1.14358	1.06258	1.05349	1.08749
	CCATGTCAGCGTAATA-1	CRC0177		SC		CRIS-C	1	1	0.010076	1	1	1.03118	0.996928	0.879941	0.999877	1.05346
	CCATGTCCACATTCGA-1	CRC0177		SC		CRIS-B	0.297868	0.0112059	1	1	1	0.934533	0.874368	1.00209	1.02841	1.07351
	CCATGTCCAGTATCTG-1	CRC0066		SC		CRIS-C	0.896733	1	0.10277	0.96146	0.823806	0.988215	1.03257	0.911536	0.992104	0.983805
	CCATGTCGTATCTGCA-1	CRC0066	NC				0.641788	0.975123	0.882846	0.643438	0.998763	1.00664	1.0614	1.03708	1.00682	1.07545
	CCATGTCGTCTTCAAG-1	CRC0066			MC	CRIS-C/-E	1	1	0.101992	1	0.0115318	1.06142	1.06204	0.907157	0.976306	0.871844
	CCATGTCTCATCGGAT-1	CRC0076		SC		CRIS-B	0.280968	0.00160553	1	1	1	0.867491	0.764729	0.906788	0.953861	1.00547
	CCATGTCTCGAGAACG-1	CRC0022			MC	CRIS-A/-B	0.0970944	0.175084	1	0.523473	0.283369	0.923024	0.940157	1.03065	0.978133	0.955745
	CCATGTCTCGCGTTTC-1	CRC0066		SC		CRIS-D	1	1	1	0.0952723	0.261973	1.04182	1.0601	0.993044	0.907711	0.934464
	CCATTCGAGAGGGATA-1	CRC0177			MC	CRIS-B/-D	1	0.171288	1	0.15149	0.540868	1.12295	0.956623	1.05664	0.952854	0.997507
	CCATTCGAGGGTTTCT-1	CRC0515			MC	CRIS-A/-E	0.0646205	1	0.70308	1	0.0914261	0.903941	1.08682	0.973645	1.07709	0.911836
	CCATTCGAGTTGAGTA-1	CRC0515			MC	CRIS-A/-E	0.025534	0.24494	0.349327	1	0.152893	0.907123	0.961463	0.971659	1.05348	0.948316
	CCATTCGCAAATCCGT-1	CRC0177		SC		CRIS-B	1	0.0257128	1	0.341701	1	1.08856	0.900005	1.02929	0.965873	1.044
	CCATTCGCAAGCCTAT-1	CRC0076	NC				0.746822	1	0.249413	1	0.778539	0.99902	1.05579	0.950242	1.08154	1.00162
	CCATTCGCACAAGCCC-1	CRC0076			MC	CRIS-A/-C	0.011719	0.339102	0.0258067	1	1	0.829109	0.887442	0.840783	0.994049	0.990623
	CCATTCGCAGGAATCG-1	CRC0076	NC				0.580432	0.920821	0.660536	1	0.933323	0.993785	1.03523	1.00161	1.07367	1.03798
	CCATTCGCATCTCCCA-1	CRC0066	NC				1	1	0.28563	1	1	1.18332	1.09926	0.965606	1.06077	1.08055
	CCATTCGCATGGTAGG-1	CRC0177		SC		CRIS-D	1	0.236033	1	0.102557	1	1.23653	1.00389	1.23101	0.977642	1.1617
	CCATTCGCATTATCTC-1	CRC0076			MC	CRIS-A/-C	0.0992941	1	0.00652297	1	1	0.890005	0.956815	0.847827	1.03165	1.0138
	CCATTCGGTACATCCA-1	CRC0177		SC		CRIS-B	1	0.0588468	1	1	1	1.11735	0.9226	1.13921	1.05178	1.04633
	CCATTCGGTACTTCTT-1	CRC0515	NC				0.30853	0.830977	1	1	0.826908	0.977937	1.02945	1.07871	1.09341	1.02901
	CCATTCGGTCGAACAG-1	CRC0177		SC		CRIS-B	1	0.0308303	1	1	1	1.06293	0.880879	1.03166	0.980248	1.08367
	CCATTCGGTTACGACT-1	CRC0066		SC		CRIS-C	1	1	0.0360948	0.517131	0.269996	1.00886	1.00179	0.882732	0.945836	0.926617
	CCATTCGGTTCCTCCA-1	CRC0177		SC		CRIS-D	1	1	0.576078	0.0028503	1	1.04671	1.05293	0.943032	0.856172	0.968412
	CCATTCGTCTCGAGTA-1	CRC0022			MC	CRIS-D/-E	1	1	1	0.149384	0.0105352	1.03822	1.05246	1.1182	0.901433	0.853187
	CCCAATCAGAGCTGGT-1	CRC0177		SC		CRIS-D	1	0.857094	1	0.144608	1	1.19302	1.03872	1.14529	0.96791	1.05352
	CCCAATCAGCTAAGAT-1	CRC0022		SC		CRIS-D	1	1	1	0.021893	0.210292	1.08624	1.03417	1.11838	0.898547	0.945882
	CCCAATCCAAGTTCTG-1	CRC0076		SC		CRIS-A	0.153104	1	0.320361	1	1	0.953935	1.06917	0.977702	1.07746	1.09731
	CCCAATCCAATGTTGC-1	CRC0177		SC		CRIS-D	1	1	1	0.0866172	1	1.19834	1.05088	1.21575	0.952313	1.17851
	CCCAATCCACAGTCGC-1	CRC0076		SC		CRIS-A	0.0783341	1	0.983558	1	1	0.91263	1.05455	0.993957	1.06605	1.03646
	CCCAATCCACATCCAA-1	CRC0076		SC		CRIS-A	0.0233675	1	0.259511	1	1	0.877827	1.05284	0.925884	1.06433	1.04666
	CCCAATCCATGCTAGT-1	CRC0022	NC				1	0.674757	1	0.274151	0.747424	1.03811	0.998593	1.15648	0.958688	1.00504
	CCCAATCCATTAGCCA-1	CRC0076		SC		CRIS-A	0.0707206	1	0.604732	1	1	0.922003	1.0412	0.991337	1.12224	1.0568
	CCCAATCGTAGCGCAA-1	CRC0177		SC		CRIS-B	1	0.0518613	0.248531	0.332466	1	1.02713	0.932815	0.976064	0.985013	1.04255
	CCCAATCGTGGGTCAA-1	CRC0515			MC	CRIS-A/-E	0.0578564	1	0.736304	1	0.0860142	0.918701	1.02697	0.997017	1.07997	0.92802
	CCCAATCGTTCAGACT-1	CRC0076		SC		CRIS-A	0.0139876	1	0.497735	1	1	0.862522	0.995407	0.930637	1.0296	1.04849
	CCCAATCTCAGTGTTG-1	CRC0066		SC		CRIS-E	1	1	0.585465	0.278592	0.181415	1.099	1.03788	0.987094	0.957284	0.943344
	CCCAATCTCCATGAGT-1	CRC0066			MC	CRIS-C/-D	1	1	0.061846	0.132707	1	1.04317	1.07073	0.899727	0.916361	0.998875
	CCCAATCTCTAGCACA-1	CRC0066		SC		CRIS-C	1	1	0.0474223	1	1	1.03914	1.05623	0.880748	1.02692	1.00449
	CCCAGTTAGCCAACAG-1	CRC0177		SC		CRIS-D	1	0.299199	1	0.06513	1	1.07727	0.958045	1.06452	0.915842	1.045
	CCCAGTTAGCCACCTG-1	CRC0022		SC		CRIS-A	0.0702303	1	1	1	1	0.91581	1.05006	1.05858	1.07676	1.00872
	CCCAGTTAGCTGTTCA-1	CRC0066		SC		CRIS-D	1	1	0.483664	0.078452	0.547958	1.08028	1.09263	0.962441	0.910119	0.967001
	CCCAGTTAGGCCCTTG-1	CRC0177	NC				1	1	1	0.425408	1	1.14726	1.08962	1.09434	0.99931	1.09135
	CCCAGTTAGTCACGCC-1	CRC0076		SC		CRIS-A	0.0747224	1	0.216842	1	1	0.929646	1.01986	0.960702	1.07972	1.06226
	CCCAGTTCACACGCTG-1	CRC0177		SC		CRIS-B	1	0.0855866	0.401488	0.513594	1	1.11532	0.970234	1.01687	1.02595	1.1082
	CCCAGTTCATCACCCT-1	CRC0177			MC	CRIS-B/-D	1	0.10805	1	0.0555453	1	1.17939	0.960159	1.11832	0.940673	1.128
	CCCAGTTGTAATTGGA-1	CRC0022		SC		CRIS-B	1	0.0155869	1	0.502964	1	1.05012	0.885577	1.17197	0.959007	0.997851
	CCCAGTTTCCCGGATG-1	CRC0177	NC				1	1	0.313479	0.818885	0.727269	1.15207	1.09269	1.00339	1.05448	1.04439
	CCCAGTTTCCTACAGA-1	CRC0022		SC		CRIS-D	1	0.811529	1	0.0157578	0.289654	1.04587	0.93118	1.12019	0.850578	0.902305
	CCCAGTTTCCTGTAGA-1	CRC0022	NC				0.841449	0.248726	1	0.252159	1	1.03791	0.980361	1.1226	0.980828	1.08678
	CCCAGTTTCGTAGGAG-1	CRC0066		SC		CRIS-C	1	1	0.0299124	0.745475	0.25125	1.02865	1.02662	0.880847	0.956945	0.924301
	CCCAGTTTCTTGCAAG-1	CRC0076		SC		CRIS-A	0.00835739	1	1	1	1	0.863048	1.05563	1.04508	1.10247	1.06
	CCCATACAGAATGTTG-1	CRC0076			MC	CRIS-A/-C	0.184636	1	0.00227946	1	1	0.89907	1.00414	0.824135	1.06859	1.0471
	CCCATACCAATGGTCT-1	CRC0022		SC		CRIS-D	1	1	1	0.00357183	0.298385	0.9525	0.942858	1.06149	0.822917	0.885916
	CCCATACCAGGGATTG-1	CRC0076	NC				0.998707	0.791722	0.466305	1	0.47891	1.11034	1.06748	1.03125	1.13307	1.03259
	CCCATACGTCCTCCAT-1	CRC0177	NC				1	0.26307	1	0.303044	1	1.09467	0.980549	1.09746	0.985664	1.06902
	CCCATACGTGATGATA-1	CRC0177	NC				1	0.284963	1	0.921394	0.97757	1.14504	1.0267	1.15072	1.0988	1.10772
	CCCATACGTTAAGAAC-1	CRC0066		SC		CRIS-C	1	0.743582	0.0513868	0.214044	1	1.02758	0.979218	0.903296	0.937181	1.01745
	CCCATACGTTCTCATT-1	CRC0022		SC		CRIS-D	1	1	1	0.00160553	1	1.04427	1.00378	1.05459	0.778172	0.948456
	CCCATACTCAAACCGT-1	CRC0022		SC		CRIS-E	1	1	1	0.33304	0.0346548	1.03567	0.976524	1.03349	0.9333	0.880182
	CCCATACTCCCTTGTG-1	CRC0177			MC	CRIS-B/-D	1	0.159203	1	0.038635	1	1.15771	0.960685	1.15188	0.920827	1.10847
	CCCATACTCTGCTGTC-1	CRC0515			MC	CRIS-A/-E	0.0953916	0.828928	0.77685	1	0.0420611	0.904787	0.964782	0.962361	0.995327	0.887527
	CCCTCCTAGGACCACA-1	CRC0076		SC		CRIS-A	0.0995093	0.423404	0.313734	1	1	0.923481	0.968379	0.957625	1.05338	1.03431
	CCCTCCTAGGTGACCA-1	CRC0177		SC		CRIS-D	1	0.857525	0.392452	0.157768	1	1.1388	1.04536	1.00748	0.976817	1.07633
	CCCTCCTAGTCCCACG-1	CRC0066	NC				0.996346	1	0.519196	0.870105	0.583906	1.04744	1.10063	0.980545	1.01859	0.98711
	CCCTCCTCACCTTGTC-1	CRC0022		SC		CRIS-E	0.310767	0.32378	0.84969	0.515616	0.0463991	0.903088	0.90423	0.937157	0.918391	0.860689
	CCCTCCTTCAGCATGT-1	CRC0177	NC				1	0.981088	0.921379	0.686796	1	1.10845	1.07038	1.04989	1.01491	1.09748
	CCCTCCTTCAGCTCGG-1	CRC0177	NC				1	0.732158	0.388109	0.681171	0.901639	1.14667	1.07437	1.03696	1.06859	1.09788
	CCCTCCTTCATGTCCC-1	CRC0022		SC		CRIS-E	1	1	0.720076	0.403119	0.170899	1.06033	1.06662	1.00887	0.982204	0.953142
	CCGGGATAGCGACGTA-1	CRC0076			MC	CRIS-A/-C	0.0252178	1	0.02028	1	0.975557	0.901481	1.02927	0.897238	0.996276	0.989458
	CCGGGATAGGGAACGG-1	CRC0515		SC		CRIS-A	0.16347	1	0.425143	1	0.39417	0.935458	1.02663	0.9671	1.12436	0.964184
	CCGGGATAGTTTAGGA-1	CRC0076			MC	CRIS-A/-C	0.0591736	1	0.190742	1	1	0.904999	1.01271	0.932507	1.07292	1.01866
	CCGGGATCAATGAATG-1	CRC0076		SC		CRIS-A	0.00135762	1	1	1	1	0.783913	1.0131	0.955762	1.059	1.0365
	CCGGGATCAGCTGCTG-1	CRC0515			MC	CRIS-A/-E	0.0131966	1	0.937536	1	0.0672562	0.886356	1.01774	0.986468	1.07842	0.918218
	CCGGGATGTGATGATA-1	CRC0177		SC		CRIS-D	1	0.354564	1	0.00580617	1	1.07936	0.929127	0.989085	0.855221	1.0483
	CCGGGATTCCCGGATG-1	CRC0076		SC		CRIS-A	0.102774	0.232275	0.451572	1	0.946547	0.947152	0.971662	0.994109	1.06301	1.02695
	CCGGGATTCCTTTCGG-1	CRC0515		SC		CRIS-A	0.0124135	1	1	1	0.62839	0.869544	1.00193	1.01852	1.00099	0.950809
	CCGGGATTCGTAGATC-1	CRC0076	NC				0.551	1	0.981007	1	0.800434	1.01145	1.10402	1.0757	1.13603	1.0394
	CCGGGATTCTGAGGGA-1	CRC0022		SC		CRIS-D	1	0.300704	1	0.0339011	0.606389	1.00036	0.935967	1.05285	0.887913	0.957632
	CCGGGATTCTGAGGGA-1	CRC0076			MC	CRIS-A/-C/-D	0.100872	0.808343	0.196451	0.175826	1	0.93571	1.00659	0.954416	0.951088	1.03057
	CCGGTAGAGGCTCATT-1	CRC0177		SC		CRIS-D	0.687091	0.415753	0.459795	0.107224	0.44629	1.00733	0.986669	0.99066	0.945908	0.989442
	CCGGTAGAGGGCATGT-1	CRC0022			MC	CRIS-A/-E	0.0821386	1	1	1	0.0635784	0.895354	0.990523	1.1037	1.0005	0.889765
	CCGGTAGCAACCGCCA-1	CRC0515		SC		CRIS-E	0.259501	1	0.575496	1	0.00183718	0.884439	0.967033	0.89888	1.02972	0.811121
	CCGGTAGCAATGGAAT-1	CRC0076		SC		CRIS-A	0.0992872	1	1	1	1	0.929444	1.02944	1.05223	1.08393	1.1398
	CCGGTAGCACGGCGTT-1	CRC0076		SC		CRIS-A	0.00489397	1	1	1	1	0.856831	1.03652	0.995502	1.0836	1.03852
	CCGTACTAGACCACGA-1	CRC0177		SC		CRIS-D	1	0.599064	1	0.069971	1	1.13298	0.979957	1.13726	0.915559	1.08113
	CCGTACTAGACTACAA-1	CRC0066		SC		CRIS-E	1	1	0.64019	0.550162	0.0588468	0.990819	1.02693	0.966984	0.961414	0.900675
	CCGTACTAGATCCGAG-1	CRC0177		SC		CRIS-B	1	0.198206	0.506531	0.630529	0.437479	1.15765	1.00509	1.03977	1.05131	1.03327
	CCGTACTAGCACACAG-1	CRC0076	NC				0.250472	1	0.284801	0.732636	1	0.970605	1.06121	0.975063	1.01844	1.10194
	CCGTACTCACGACTCG-1	CRC0076		SC		CRIS-A	0.0201001	1	1	1	1	0.894829	1.04939	1.00634	1.01164	1.07716
	CCGTACTGTCATCCCT-1	CRC0177		SC		CRIS-B	1	0.172481	1	0.259044	0.915051	1.14101	0.994734	1.08138	1.00719	1.06863
	CCGTACTTCAGGCAAG-1	CRC0177	NC				0.755561	0.513493	0.213792	0.547424	0.39227	1.05849	1.03614	1.00269	1.03951	1.02419
	CCGTACTTCTAACCGA-1	CRC0066		SC		CRIS-B	0.896971	0.169304	0.561251	0.268343	0.401638	0.993688	0.922909	0.968155	0.937824	0.95326
	CCGTGGAAGAGATGAG-1	CRC0076		SC		CRIS-C	0.231644	1	0.0668163	1	0.700131	0.96822	1.06153	0.93589	1.05336	1.00565
	CCGTGGAAGCAATATG-1	CRC0515		SC		CRIS-E	0.289838	1	1	1	0.00675282	0.919126	0.990179	0.974756	0.974979	0.856397
	CCGTGGAAGCCTATGT-1	CRC0177			MC	CRIS-B/-C	1	0.0661397	0.0652295	0.430385	1	1.06498	0.923534	0.923057	0.97823	1.03191
	CCGTGGAAGCTGTCTA-1	CRC0076		SC		CRIS-C	0.483006	1	0.0246235	1	1	0.920775	1.03232	0.859899	1.02542	0.991838
	CCGTGGACAATAAGCA-1	CRC0177		SC		CRIS-B	1	0.0263224	1	1	1	1.05589	0.904152	1.163	1.03439	1.10695
	CCGTGGACAGCGAACA-1	CRC0177		SC		CRIS-B	1	0.00160553	1	0.460788	1	0.989456	0.774436	0.966343	0.864238	1.02761
	CCGTGGAGTGACAAAT-1	CRC0177	NC				1	1	0.954019	0.244912	0.964603	1.16205	1.1237	1.1046	1.02443	1.10615
	CCGTGGAGTTATCACG-1	CRC0177		SC		CRIS-C	1	0.309653	0.0312712	1	1	1.00787	0.963884	0.907292	1.01504	1.04399
	CCGTGGAGTTCCACGG-1	CRC0076		SC		CRIS-A	0.108946	0.864315	0.915799	1	0.955816	0.924313	1.00162	1.00448	1.04904	1.0067
	CCGTGGATCAGTTCGA-1	CRC0076		SC		CRIS-A	0.12915	1	0.735471	1	0.243048	0.93753	1.0415	0.999716	1.07171	0.956394
	CCGTGGATCGTAGGTT-1	CRC0066		SC		CRIS-E	1	1	0.214131	1	0.164547	1.04755	1.06198	0.927807	1.00798	0.919929
	CCGTTCAAGGCCCGTT-1	CRC0177	NC				1	0.271045	1	0.549149	1	1.16382	0.999884	1.16112	1.0286	1.15333
	CCGTTCACAGTACACT-1	CRC0177		SC		CRIS-B	1	0.00135762	1	1	1	0.983603	0.824778	1.09432	1.03125	1.09042
	CCGTTCAGTACAGTTC-1	CRC0066		SC		CRIS-E	1	1	0.255381	1	0.0124135	1.03907	1.0497	0.905824	1.00401	0.849776
	CCGTTCAGTGACTCAT-1	CRC0076		SC		CRIS-C	0.352619	0.989238	0.152694	1	1	0.962967	1.01433	0.936525	1.07202	1.03013
	CCGTTCATCTGACCTC-1	CRC0076		SC		CRIS-A	0.0466896	1	1	1	1	0.902993	1.03616	0.999237	1.13652	0.997743
	CCTAAAGAGGATGCGT-1	CRC0177		SC		CRIS-D	1	1	1	0.13259	0.267446	1.09812	1.06544	1.07376	0.977222	1.00089
	CCTAAAGAGGTGTTAA-1	CRC0177	NC				1	0.661459	1	0.261912	1	1.20291	1.04341	1.1422	1.00284	1.11885
	CCTAAAGAGTGAATTG-1	CRC0022		SC		CRIS-D	1	1	1	0.0414278	0.628167	1.01139	1.06718	1.03756	0.881317	0.950384
	CCTAAAGCAACACGCC-1	CRC0177	NC				1	0.715403	0.812809	0.309748	1	1.14076	1.02708	1.03674	0.987933	1.11233
	CCTAAAGCAACGCACC-1	CRC0076		SC		CRIS-A	0.0992605	0.956912	0.43029	1	0.955327	0.941545	1.02077	0.986686	1.10122	1.02067
	CCTAAAGCACGGTGTC-1	CRC0066		SC		CRIS-C	1	1	0.194353	0.833698	0.543548	1.12064	1.03331	0.936209	0.997461	0.973965
	CCTACACAGCAGCGTA-1	CRC0066		SC		CRIS-E	0.850661	1	0.88209	0.274408	0.184741	1.01258	1.08068	1.01521	0.96134	0.948513
	CCTACACAGGAACTGC-1	CRC0076	NC				0.371845	0.995161	0.829098	1	1	0.958404	1.029	1.00459	1.10424	1.08288
	CCTACACAGTTAGCGG-1	CRC0022	NC				1	1	1	0.463715	0.252634	1.06538	1.0764	1.15855	0.999079	0.975098
	CCTACACAGTTAGCGG-1	CRC0177			MC	CRIS-B/-C/-D/	1	0.159771	0.123517	0.0673033	1	1.12341	0.966226	0.958482	0.942385	1.1553
	CCTACACCATATGGTC-1	CRC0022		SC		CRIS-D	0.886471	0.213336	0.400169	0.102493	0.265123	0.994405	0.939148	0.960188	0.919562	0.946168
	CCTACACCATGAAGTA-1	CRC0177		SC		CRIS-B	1	0.00160553	1	1	1	0.95439	0.763561	1.00062	0.984699	1.02802
	CCTACACGTCCATGAT-1	CRC0177	NC				1	1	1	0.220963	1	1.15279	1.10959	1.10427	0.977808	1.06491
	CCTACACTCATGGTCA-1	CRC0177		SC		CRIS-B	1	0.0858267	0.549557	0.299896	1	1.03063	0.924979	0.985158	0.962938	1.05293
	CCTACACTCTGATTCT-1	CRC0066			MC	CRIS-C/-D	1	1	0.04062	0.175141	1	1.03744	1.07792	0.890537	0.921321	1.01196
	CCTACCAAGACTTGAA-1	CRC0076		SC		CRIS-C	0.868946	1	0.0649614	1	1	1.01438	1.08981	0.931762	1.05322	1.085
	CCTACCAAGATATACG-1	CRC0177			MC	CRIS-B/-D	1	0.0924561	1	0.0442134	1	1.11792	0.943814	1.13713	0.923922	1.13245
	CCTACCACAGCCTATA-1	CRC0076		SC		CRIS-C	0.778025	1	0.189523	1	1	1.0148	1.07519	0.956807	1.08365	1.12276
	CCTACCACAGCGTAAG-1	CRC0177		SC		CRIS-D	1	1	1	0.0295074	1	1.16881	1.03011	1.14606	0.919139	1.06241
	CCTACCAGTAAGTGGC-1	CRC0022		SC		CRIS-E	1	1	1	1	0.0389848	0.988246	1.04135	1.0381	1.0274	0.877615
	CCTACCAGTCAATACC-1	CRC0066			MC	CRIS-C/-E	1	1	0.129735	0.88573	0.0309681	1.01465	1.03928	0.915709	0.96977	0.887716
	CCTACCAGTCACCTAA-1	CRC0076			MC	CRIS-A/-C	0.0977316	1	0.00967211	1	1	0.855312	0.930018	0.820655	1.02747	0.913298
	CCTACCAGTCTCCATC-1	CRC0022		SC		CRIS-E	0.783896	1	1	0.230978	0.135147	0.974388	1.0151	1.04998	0.925794	0.910528
	CCTACCAGTTCACCTC-1	CRC0066		SC		CRIS-C	1	1	0.00135762	1	1	1.01433	1.04094	0.784498	0.984684	1.01578
	CCTACCAGTTGACGTT-1	CRC0076	NC				0.44766	0.861629	0.772831	1	0.719993	1.00915	1.05445	1.04298	1.11177	1.03698
	CCTACCATCCTGCCAT-1	CRC0177	NC				1	0.31418	1	0.486957	1	1.08316	0.971002	1.07742	0.989202	1.08485
	CCTACCATCGAACGGA-1	CRC0177	NC				1	0.440265	0.932579	0.474454	0.792103	1.15385	1.0585	1.12872	1.06247	1.10284
	CCTACCATCTGGTGTA-1	CRC0515			MC	CRIS-A/-E	0.10133	1	1	1	0.0322413	0.900053	1.00149	1.01943	1.01347	0.877473
	CCTAGCTAGACTAAGT-1	CRC0177	NC				1	1	1	0.692138	0.996283	1.18438	1.13506	1.18194	1.03119	1.10142
	CCTAGCTAGAGTACCG-1	CRC0076			MC	CRIS-A/-B/-C	0.050942	0.0136977	0.182712	1	1	0.871048	0.851614	0.894556	0.983834	0.952613
	CCTAGCTAGCGTAGTG-1	CRC0022		SC		CRIS-A	0.0802567	0.874859	1	1	0.622142	0.921621	1.00012	1.06006	1.05312	0.985142
	CCTAGCTAGCGTAGTG-1	CRC0177	NC				1	0.218075	0.734833	0.468792	1	1.14547	1.03919	1.09668	1.06941	1.15874
	CCTAGCTAGGACAGCT-1	CRC0076		SC		CRIS-A	0.0105352	1	1	1	1	0.873577	1.09289	0.990206	1.04625	1.1066
	CCTAGCTCAATCCAAC-1	CRC0515			MC	CRIS-A/-B	0.0858413	0.123485	1	1	0.347166	0.929202	0.939557	1.04066	1.06687	0.971765
	CCTAGCTCACCAGGTC-1	CRC0177			MC	CRIS-C/-D	1	1	0.0920145	0.10148	1	1.03434	1.03823	0.939868	0.942523	1.05881
	CCTAGCTCAGACGTAG-1	CRC0066			MC	CRIS-D/-E	1	1	0.317465	0.100476	0.0992683	1.0022	1.03195	0.934822	0.902564	0.902288
	CCTAGCTCAGCTGGCT-1	CRC0177		SC		CRIS-D	0.755718	0.752833	1	0.0311162	1	0.993527	0.993416	1.07665	0.9096	1.05284
	CCTAGCTGTAGCTGCC-1	CRC0022		SC		CRIS-B	0.985632	0.00135762	1	1	1	0.874453	0.774137	0.982198	1.01023	1.02986
	CCTAGCTGTCCCTACT-1	CRC0177		SC		CRIS-B	1	0.011719	1	0.459658	1	1.13281	0.89449	1.16511	0.974265	1.12312
	CCTAGCTGTCTCACCT-1	CRC0076			MC	CRIS-A/-B	0.0290329	0.0078291	1	1	1	0.843703	0.822195	0.924893	1.0255	1.01069
	CCTAGCTGTTCCCTTG-1	CRC0076		SC		CRIS-A	0.0727862	0.675912	0.385216	1	1	0.939525	1.00768	0.987566	1.13279	1.08664
	CCTAGCTTCATAGCAC-1	CRC0076		SC		CRIS-C	0.238269	1	0.0918348	1	1	0.98781	1.07243	0.958022	1.1176	1.09403
	CCTAGCTTCCATGAAC-1	CRC0177		SC		CRIS-B	0.249005	0.0932967	0.464775	0.489256	0.870982	0.997337	0.967275	1.01669	1.01852	1.04601
	CCTAGCTTCCTTGGTC-1	CRC0066		SC		CRIS-D	1	1	0.964018	0.0334823	1	1.08196	1.09807	0.973485	0.888411	1.05434
	CCTAGCTTCGAATGGG-1	CRC0515		SC		CRIS-E	0.60947	1	0.791919	1	0.144812	0.979732	1.06446	0.992585	1.05825	0.92652
	CCTATTAAGAGCTGCA-1	CRC0177	NC				1	0.797911	1	0.460198	1	1.20089	1.07321	1.16973	1.0352	1.13501
	CCTATTAAGGCTAGCA-1	CRC0066		SC		CRIS-C	1	1	0.0173706	1	1	1.06267	1.05532	0.85864	1.00107	1.00623
	CCTATTAAGTGTACTC-1	CRC0076		SC		CRIS-A	0.1498	1	0.277543	1	0.907767	0.972458	1.06557	0.992642	1.0777	1.04617
	CCTATTACACCCATGG-1	CRC0076	NC				0.213707	1	0.48943	1	1	0.972726	1.08368	1.00267	1.09222	1.08758
	CCTATTACATTCGACA-1	CRC0177		SC		CRIS-B	1	0.00160553	1	1	1	0.947253	0.748993	1.00696	0.959829	0.955326
	CCTATTAGTCTAGGTT-1	CRC0515		SC		CRIS-A	0.00762412	1	1	1	0.284081	0.839581	1.0384	0.974766	0.99279	0.898751
	CCTATTATCGGTTAAC-1	CRC0022		SC		CRIS-E	1	0.625833	0.721628	0.877066	0.098874	1.00105	0.978299	0.984341	0.993845	0.918978
	CCTATTATCGTATCAG-1	CRC0076			MC	CRIS-A/-C	0.153864	1	0.0633478	1	0.703069	0.955743	1.04038	0.932911	1.1133	1.00369
	CCTCAGTAGCTAGTCT-1	CRC0076		SC		CRIS-A	0.0802134	0.601945	1	1	1	0.934595	0.995292	1.01898	1.03744	1.06165
	CCTCAGTAGGTAGCTG-1	CRC0022		SC		CRIS-D	1	1	1	0.026257	1	0.950149	0.96696	1.029	0.860405	0.957794
	CCTCAGTAGTGGGATC-1	CRC0076			MC	CRIS-A/-C	0.0580019	1	0.132323	1	1	0.935692	1.05698	0.957612	1.09319	1.02987
	CCTCAGTCAAGGACTG-1	CRC0177			MC	CRIS-B/-D	1	0.0426866	1	0.141046	1	1.08783	0.901158	1.09228	0.92669	1.01928
	CCTCAGTCAATCCGAT-1	CRC0177			MC	CRIS-B/-D	1	0.0805306	1	0.0305293	1	1.06669	0.894408	0.978525	0.876257	1.03112
	CCTCAGTCACCATCCT-1	CRC0177	NC				1	0.470106	1	0.945362	0.735812	1.17465	1.02913	1.11444	1.09325	1.05896
	CCTCAGTCACCCATTC-1	CRC0066		SC		CRIS-E	1	1	0.346707	0.860114	0.0333271	1.12512	1.06768	0.930492	0.959271	0.880391
	CCTCAGTCAGCGTTCG-1	CRC0066		SC		CRIS-D	1	1	0.965531	0.0918341	1	1.12078	1.11878	0.977388	0.900736	1.01743
	CCTCAGTGTACTTCTT-1	CRC0066	NC				1	1	0.202702	0.283605	0.274534	1.04179	1.04046	0.958337	0.969958	0.968734
	CCTCAGTGTAGATTAG-1	CRC0515			MC	CRIS-A/-D/-E	0.141373	1	0.878736	0.124706	0.0401897	0.942028	1.0302	1.00138	0.93861	0.913111
	CCTCAGTGTCATACTG-1	CRC0177		SC		CRIS-D	1	0.856091	1	0.0883695	1	1.08508	1.0127	1.02438	0.935703	1.03118
	CCTCAGTGTCTCCCTA-1	CRC0177		SC		CRIS-B	1	0.0720652	1	1	1	1.12723	0.927639	1.13888	1.03071	1.13405
	CCTCAGTGTGCACCAC-1	CRC0022		SC		CRIS-A	0.131904	0.291987	1	0.481487	0.46165	0.953247	0.979427	1.13376	0.997528	0.99592
	CCTCAGTGTTAAGTAG-1	CRC0177		SC		CRIS-D	1	1	1	0.00876343	1	1.03378	1.03333	1.04594	0.824543	1.00525
	CCTCAGTTCAGGTTCA-1	CRC0515		SC		CRIS-E	1	1	1	1	0.0451491	1.07759	1.11983	1.13864	1.1616	0.923457
	CCTCAGTTCGCTTAGA-1	CRC0177			MC	CRIS-B/-D	1	0.0902908	1	0.129137	1	1.16691	0.992907	1.15852	1.00255	1.13745
	CCTCAGTTCGTGGACC-1	CRC0177		SC		CRIS-B	1	0.121637	1	0.491217	1	1.20349	0.998138	1.14929	1.04563	1.11505
	CCTCAGTTCTGTCTAT-1	CRC0022		SC		CRIS-D	0.393114	0.61442	1	0.0816275	0.234173	0.981228	0.998058	1.04365	0.936071	0.963884
	CCTCTGACAACACCTA-1	CRC0076			MC	CRIS-A/-C	0.0623959	0.58269	0.190008	1	1	0.924908	0.991062	0.954192	1.02655	1.07119
	CCTCTGACAATGGAAT-1	CRC0066		SC		CRIS-D	0.335898	1	1	0.138143	0.7301	0.943367	1.02774	1.02659	0.915209	0.977333
	CCTCTGACACACATGT-1	CRC0066		SC		CRIS-D	1	0.597472	1	0.0712399	1	1.02835	0.966924	1.09881	0.904385	1.00644
	CCTCTGACATATGGTC-1	CRC0177	NC				1	0.285743	1	0.647549	0.746035	1.21077	1.00498	1.13433	1.04073	1.05115
	CCTCTGACATCACAAC-1	CRC0066			MC	CRIS-C/-E	1	1	0.158096	1	0.00591905	1.00077	0.959072	0.897243	1.03961	0.845907
	CCTCTGACATTGGTAC-1	CRC0022		SC		CRIS-A	0.0731257	0.906864	1	1	1	0.911359	0.990018	1.07535	0.995022	0.995401
	CCTCTGAGTCTAGCCG-1	CRC0076		SC		CRIS-A	0.0147276	1	1	1	1	0.866828	1.03791	0.963047	1.08494	0.993182
	CCTCTGAGTGCCTGGT-1	CRC0076			MC	CRIS-A/-C	0.189898	1	0.0386448	1	1	0.984693	1.07111	0.937745	1.08302	1.04604
	CCTCTGAGTTCTGAAC-1	CRC0022			MC	CRIS-D/-E	1	1	1	0.00978487	0.169604	1.00236	1.04796	1.01709	0.863101	0.911629
	CCTTACGCAAGCTGGA-1	CRC0177		SC		CRIS-B	1	0.00135762	1	1	1	1.11048	0.807589	1.08865	1.05957	1.09385
	CCTTACGCATCTCCCA-1	CRC0177		SC		CRIS-B	1	0.0477481	1	0.741592	0.378307	1.01185	0.91521	1.02944	0.993912	0.969747
	CCTTCCCAGTGTTGAA-1	CRC0515		SC		CRIS-E	0.363398	0.85232	1	1	0.0366676	0.95483	0.984065	1.06183	1.05409	0.899834
	CCTTCCCCATCTATGG-1	CRC0022			MC	CRIS-D/-E	1	1	1	0.15092	0.00160553	0.981576	0.951433	0.989506	0.833103	0.774396
	CCTTCCCTCAATCTCT-1	CRC0515		SC		CRIS-C	0.745169	1	0.0845785	0.949638	0.567342	0.960749	0.995405	0.891228	0.972865	0.9489
	CCTTCCCTCCTGCTTG-1	CRC0177		SC		CRIS-D	1	0.947214	1	0.069919	1	1.11033	1.01315	1.0677	0.925775	1.09801
	CCTTCCCTCGTAGGTT-1	CRC0177	NC				1	1	0.864483	0.263019	1	1.09122	1.06993	1.04404	0.984467	1.10702
	CCTTCCCTCTTTACGT-1	CRC0177		SC		CRIS-D	1	0.408177	1	0.174643	1	1.16781	1.01738	1.10162	0.987547	1.07882
	CCTTCGAAGCGAAGGG-1	CRC0022		SC		CRIS-A	0.00183718	1	1	1	1	0.80989	1.00785	0.919643	1.04566	1.02565
	CCTTCGAAGCTAAGAT-1	CRC0076		SC		CRIS-A	0.0339985	1	0.532708	1	1	0.916931	1.01863	0.985284	1.04989	1.06601
	CCTTCGAAGTCAAGGC-1	CRC0076	NC				0.684526	0.292999	0.863922	1	0.611761	1.00477	0.965979	1.02165	1.07004	0.998281
	CCTTCGAAGTTCGATC-1	CRC0177	NC				0.859721	0.364573	1	0.310036	0.581405	1.11159	1.0527	1.13988	1.04561	1.07759
	CCTTCGAGTAGTAGTA-1	CRC0515		SC		CRIS-E	0.592106	0.35466	1	1	0.184951	1.05315	1.0285	1.11279	1.10928	1.00776
	CCTTCGAGTATAGTAG-1	CRC0066	NC				1	1	0.487362	0.335698	0.412299	1.10972	1.06266	0.999601	0.984204	0.992345
	CCTTCGAGTCACTTCC-1	CRC0066		SC		CRIS-D	1	1	1	0.0557655	1	1.05961	1.08492	0.97547	0.877702	1.00024
	CCTTCGAGTCAGAATA-1	CRC0515		SC		CRIS-B	1	0.0540243	0.921019	1	0.218899	1.00572	0.917345	1.00117	1.05102	0.952172
	CCTTCGATCCCGGATG-1	CRC0076		SC		CRIS-C	1	1	0.00160553	1	1	0.951566	0.998264	0.755105	1.00395	0.919327
	CCTTTCTAGGCGATAC-1	CRC0177	NC				1	0.444754	1	0.528642	1	1.19755	0.994566	1.17636	1.00273	1.09089
	CCTTTCTAGTCGTACT-1	CRC0066		SC		CRIS-E	1	1	1	1	0.0616057	1.10311	1.07683	1.00634	0.973889	0.888596
	CCTTTCTCAAGTCTGT-1	CRC0066		SC		CRIS-E	1	1	1	0.516276	0.0346705	1.05933	1.02846	0.953274	0.929017	0.866594
	CCTTTCTCACATGACT-1	CRC0177	NC				1	0.215004	1	1	1	1.12098	0.974869	1.10821	1.06204	1.19182
	CCTTTCTCACGTTGGC-1	CRC0066		SC		CRIS-D	1	1	1	0.0712936	1	1.08515	1.01939	1.02906	0.89473	1.02174
	CCTTTCTGTACCGGCT-1	CRC0022		SC		CRIS-D	0.683733	0.737538	0.351346	0.19378	0.341815	0.973243	0.977588	0.94307	0.922355	0.941924
	CCTTTCTGTAGTGAAT-1	CRC0515		SC		CRIS-E	0.212247	1	1	0.892273	0.116159	0.954776	1.05591	1.05847	1.01181	0.936534
	CCTTTCTGTGCACGAA-1	CRC0022	NC				0.855708	0.938822	0.872785	0.421471	0.415442	1.00984	1.02189	1.01199	0.96628	0.965618
	CCTTTCTTCAAAGTAG-1	CRC0515		SC		CRIS-E	0.221089	1	1	1	0.00746005	0.9132	1.05865	0.992576	1.05495	0.856014
	CCTTTCTTCGGCTACG-1	CRC0177	NC				1	0.246799	1	0.382715	1	1.19623	1.00038	1.14457	1.0169	1.13018
	CCTTTCTTCGGTTCGG-1	CRC0022		SC		CRIS-D	1	1	1	0.00135762	1	1.01092	0.947262	1.00045	0.815576	0.952379
	CCTTTCTTCGTACGGC-1	CRC0177		SC		CRIS-D	1	0.531598	0.207438	0.108348	1	1.10716	1.02542	0.993059	0.97372	1.11677
	CGAACATAGAGGGCTT-1	CRC0022			MC	CRIS-D/-E	0.885429	1	1	0.121387	0.199109	1.01547	1.0392	1.08687	0.942233	0.956582
	CGAACATCACAACGCC-1	CRC0066		SC		CRIS-D	1	1	1	0.0452348	1	1.03704	1.04415	1.00333	0.881105	0.986791
	CGAACATCAGACTCGC-1	CRC0076		SC		CRIS-A	0.0335644	1	0.983675	1	1	0.900033	1.04469	0.992666	1.03141	1.0098
	CGAACATGTCTAGAGG-1	CRC0177			MC	CRIS-B/-D	1	0.133469	0.958869	0.153766	1	1.01935	0.925222	1.00473	0.929536	1.06969
	CGAACATGTCTCTCGT-1	CRC0177		SC		CRIS-D	1	1	1	0.06617	1	1.13085	0.989473	1.10629	0.900798	1.0153
	CGAACATTCCCATTAT-1	CRC0076	NC				0.89879	0.901125	0.290087	0.98623	0.927204	1.03476	1.03503	0.976603	1.04666	1.03827
	CGAATGTAGCAATCTC-1	CRC0076		SC		CRIS-C	0.503892	1	0.103221	1	1	0.968891	1.00555	0.920279	1.06327	1.03432
	CGAATGTAGGAGTTTA-1	CRC0177		SC		CRIS-B	1	0.00444062	1	0.953331	1	1.01658	0.859242	0.995203	0.95552	1.01444
	CGAATGTCAAGAGTCG-1	CRC0177		SC		CRIS-D	1	1	0.842626	0.0334406	1	1.12738	1.07678	1.04185	0.940774	1.09006
	CGAATGTCAAGCGTAG-1	CRC0022			MC	CRIS-D/-E	0.542854	1	1	0.113627	0.19614	0.989813	1.0297	1.04627	0.939052	0.954652
	CGAATGTCACCAGATT-1	CRC0177	NC				1	0.639151	0.262874	1	1	1.15416	1.05145	1.01136	1.12917	1.1462
	CGAATGTCACGACGAA-1	CRC0076			MC	CRIS-C/-E	0.477127	1	0.012477	1	0.190635	0.922979	0.956671	0.85319	1.03068	0.900805
	CGAATGTGTGTATGGG-1	CRC0515		SC		CRIS-E	1	0.532117	1	1	0.011094	0.979832	0.95632	1.0279	0.984493	0.876889
	CGAATGTTCAATCTCT-1	CRC0066		SC		CRIS-D	1	1	0.959491	0.0715878	0.879413	1.05597	1.07001	0.975567	0.895134	0.971368
	CGAATGTTCATGTCCC-1	CRC0076		SC		CRIS-A	0.0162351	0.818208	0.26319	1	1	0.864235	0.94795	0.916578	1.0785	0.995889
	CGAATGTTCCGAACGC-1	CRC0177		SC		CRIS-D	1	0.834699	1	0.0210091	1	0.983975	0.964758	1.03328	0.881642	1.02349
	CGAATGTTCGTTACAG-1	CRC0076		SC		CRIS-A	0.0285964	1	0.959729	1	1	0.890593	1.05577	0.980089	1.04059	1.00559
	CGACCTTAGGGCTTGA-1	CRC0177		SC		CRIS-D	1	1	0.655968	0.0250809	1	1.07986	1.0157	0.971973	0.894995	1.00937
	CGACCTTAGTACCGGA-1	CRC0066			MC	CRIS-C/-D	1	1	0.191444	0.0272316	1	1.0452	1.05232	0.909027	0.870157	0.98493
	CGACCTTCAAGAAAGG-1	CRC0066	NC				1	0.467307	0.850053	0.260184	0.487564	1.05674	0.972207	1.00565	0.948716	0.974139
	CGACCTTCAAGCGAGT-1	CRC0177		SC		CRIS-D	1	0.359162	1	0.0346272	1	1.12616	1.01321	1.10522	0.946564	1.08035
	CGACCTTCATCCTAGA-1	CRC0076		SC		CRIS-A	0.0551131	1	0.600105	1	1	0.922279	1.04357	0.988265	1.03545	1.02829
	CGACCTTGTGAGTATA-1	CRC0177	NC				1	0.492067	1	0.342372	1	1.12774	1.0005	1.13873	0.984756	1.10528
	CGACCTTTCCAGAAGG-1	CRC0066	NC				1	1	0.405586	0.233598	1	1.11572	1.09654	0.962082	0.940713	1.02935
	CGACCTTTCGGATGGA-1	CRC0066			MC	CRIS-C/-D	1	1	0.150483	0.073092	1	1.06383	1.0487	0.942835	0.924171	1.01168
	CGACCTTTCGTTACAG-1	CRC0022		SC		CRIS-A	0.0687745	0.965965	1	1	1	0.916856	0.997489	1.11213	1.00739	1.00322
	CGACTTCCACCAGGTC-1	CRC0022		SC		CRIS-D	1	1	1	0.0228296	1	0.973456	0.958083	1.05518	0.867736	1.0514
	CGACTTCTCACATGCA-1	CRC0515		SC		CRIS-A	0.12466	1	1	0.83056	0.206896	0.933046	1.01531	1.04866	1.00268	0.947645
	CGAGAAGAGATAGGAG-1	CRC0515			MC	CRIS-A/-E	0.0367666	0.446204	1	1	0.0592591	0.916378	0.986032	1.06702	1.10003	0.926466
	CGAGAAGCAATCCAAC-1	CRC0515			MC	CRIS-C/-E	0.226102	1	0.110765	1	0.072524	0.954309	1.02601	0.934767	1.01631	0.924088
	CGAGAAGCACCAGTTA-1	CRC0177			MC	CRIS-C/-D	1	1	0.138255	0.0439902	1	1.09692	1.01907	0.945853	0.918574	1.08215
	CGAGAAGCAGCCTATA-1	CRC0177	NC				1	0.232555	1	0.441505	1	1.09508	1.00879	1.17695	1.03227	1.116
	CGAGAAGCATATGGTC-1	CRC0022			MC	CRIS-A/-D	0.115017	0.350441	1	0.149003	0.383349	0.932028	0.966799	1.03835	0.939408	0.97015
	CGAGAAGGTATAGGGC-1	CRC0177		SC		CRIS-B	1	0.0486735	0.867316	1	1	0.997188	0.898352	0.982993	1.01393	1.03351
	CGAGAAGGTCGAATCT-1	CRC0076	NC				0.306474	1	1	0.9112	0.404965	0.976862	1.05504	1.06844	1.03644	0.988166
	CGAGAAGTCATGGTCA-1	CRC0515			MC	CRIS-A/-B	0.170673	0.011719	0.555904	1	1	0.893032	0.848455	0.921373	1.02877	1.01361
	CGAGAAGTCTGGTGTA-1	CRC0515		SC		CRIS-E	0.971078	1	1	1	0.0414642	0.97438	1.05596	0.99078	0.996558	0.886185
	CGAGCACAGAATAGGG-1	CRC0076			MC	CRIS-A/-C	0.0958127	1	0.0485583	1	1	0.909947	1.05022	0.895806	1.06656	1.0349
	CGAGCACAGACAGAGA-1	CRC0076		SC		CRIS-A	0.0202596	1	0.851875	1	1	0.88422	1.05884	0.971285	1.0561	1.01663
	CGAGCACAGATGTGGC-1	CRC0177		SC		CRIS-B	1	0.115005	1	1	1	1.21033	0.991406	1.24355	1.15694	1.09841
	CGAGCACAGCCACTAT-1	CRC0076			MC	CRIS-A/-B	0.0206253	0.0170556	0.689858	1	1	0.855851	0.853088	0.931345	0.985907	1.01133
	CGAGCACCAATCTACG-1	CRC0066		SC		CRIS-C	1	1	0.0917082	1	0.873273	1.04933	1.0655	0.912253	1.04939	0.985545
	CGAGCACCACACATGT-1	CRC0076		SC		CRIS-C	0.201175	0.568085	0.0948571	1	0.680362	0.969347	1.00387	0.948971	1.08661	1.01147
	CGAGCACCACTTGGAT-1	CRC0177		SC		CRIS-D	1	0.661676	1	0.135873	1	1.21091	1.02727	1.15482	0.970661	1.09552
	CGAGCACCATTTGCTT-1	CRC0177		SC		CRIS-B	1	0.00227946	1	1	1	1.11648	0.855334	1.08672	1.0314	1.03766
	CGAGCACGTAGAGTGC-1	CRC0177		SC		CRIS-D	1	1	1	0.0599634	1	1.1034	1.02484	1.05552	0.933057	1.07427
	CGAGCACTCAACCAAC-1	CRC0076		SC		CRIS-A	0.00509928	1	1	1	1	0.830385	1.01502	0.954678	0.938916	1.00598
	CGAGCACTCAGTTTGG-1	CRC0066	NC				1	1	0.406376	0.467549	0.66765	1.09089	1.06004	0.97951	0.985933	1.00564
	CGAGCACTCTTCTGGC-1	CRC0022		SC		CRIS-E	1	0.997477	1	1	0.115571	1.02839	1.01413	1.18436	1.01482	0.932475
	CGAGCCAAGTGCCAGA-1	CRC0177		SC		CRIS-D	1	1	1	0.00815033	1	1.17849	1.06388	1.13787	0.904981	1.16906
	CGAGCCACAATAGCAA-1	CRC0076	NC				0.252957	1	0.627048	1	1	0.958267	1.1241	0.996386	1.0435	1.0665
	CGAGCCACACCAGGTC-1	CRC0066		SC		CRIS-C	1	1	0.00797221	1	1	1.05247	1.06591	0.840518	1.02877	0.930106
	CGAGCCACAGGCAGTA-1	CRC0076		SC		CRIS-C	0.882072	1	0.199107	1	1	1.00191	1.01453	0.936627	1.07066	1.01335
	CGAGCCACAGGTGCCT-1	CRC0177		SC		CRIS-B	1	0.160817	1	0.251518	1	1.21187	1.01554	1.15482	1.02996	1.15481
	CGAGCCAGTATTACCG-1	CRC0177		SC		CRIS-B	0.235102	0.0864286	1	1	1	0.966036	0.933133	1.06847	1.03833	1.05415
	CGAGCCAGTCTGATCA-1	CRC0515		SC		CRIS-E	1	1	1	1	0.00160553	0.974899	1.01527	1.09296	1.10031	0.828996
	CGAGCCAGTTGTCGCG-1	CRC0177			MC	CRIS-C/-E	1	0.3166	0.0943862	1	0.137125	1.09477	1.00345	0.966464	1.06365	0.977543
	CGATCGGAGAAGATTC-1	CRC0515	NC				0.840237	0.392106	0.909667	1	0.762503	1.02514	0.979463	1.03477	1.11564	1.01618
	CGATCGGAGACTTTCG-1	CRC0022		SC		CRIS-E	0.814823	0.325248	1	0.525636	0.0414278	0.9639	0.932829	1.04435	0.947603	0.885732
	CGATCGGAGAGGACGG-1	CRC0076		SC		CRIS-A	0.0399454	1	1	1	1	0.902077	1.09006	1.05408	1.07755	1.03418
	CGATCGGCAAGAGTCG-1	CRC0022		SC		CRIS-E	1	1	1	0.742544	0.0134821	1.02729	1.022	1.0735	0.98008	0.891457
	CGATCGGCAAGCCATT-1	CRC0515		SC		CRIS-E	0.204342	1	1	1	0.0710808	0.954754	1.0229	1.06214	1.04738	0.926951
	CGATCGGGTCTGGAGA-1	CRC0177		SC		CRIS-B	1	0.00160553	1	1	1	0.998019	0.71195	1.03747	0.934119	1.00324
	CGATCGGTCCTCAACC-1	CRC0022	NC				0.400461	1	1	0.311568	1	0.989055	1.10121	1.10293	0.97933	1.11922
	CGATCGGTCGTGGGAA-1	CRC0022	NC				0.811318	0.345799	1	0.268652	1	1.03706	0.993679	1.11586	0.984203	1.06245
	CGATCGGTCTGCGGCA-1	CRC0022		SC		CRIS-E	1	1	1	1	0.00444062	0.962188	0.976556	1.05382	0.983361	0.850611
	CGATGGCAGAAGGGTA-1	CRC0515	NC				0.467813	1	0.363644	0.522701	0.259617	0.985691	1.04001	0.975172	0.990852	0.962461
	CGATGGCAGGGAGTAA-1	CRC0177		SC		CRIS-B	1	0.00160553	1	1	1	0.947817	0.665433	1.01868	0.992905	1.02583
	CGATGGCCACCAGTTA-1	CRC0066	NC				1	1	1	0.241656	0.89617	1.15627	1.11192	1.03909	0.943415	1.00662
	CGATGGCCACTTAAGC-1	CRC0076		SC		CRIS-A	0.00160553	1	1	1	1	0.781876	1.01241	0.919461	1.05364	0.99668
	CGATGGCCAGACAGGT-1	CRC0076	NC				0.846068	0.743666	0.312191	1	1	1.07259	1.06013	1.01499	1.11403	1.11191
	CGATGGCCAGTATAAG-1	CRC0177			MC	CRIS-B/-D	0.874071	0.131955	0.793942	0.18018	0.796303	1.06605	0.989457	1.05922	0.999076	1.05945
	CGATGGCGTAGCTGCC-1	CRC0066	NC				1	1	0.610262	0.238203	0.846066	1.05988	1.05101	0.987805	0.949466	1.00764
	CGATGGCGTATGGTTC-1	CRC0076		SC		CRIS-A	0.0157578	1	0.904832	1	1	0.890556	1.03064	0.978112	1.02988	1.0667
	CGATGGCGTCCGAATT-1	CRC0066		SC		CRIS-D	0.35817	1	0.447406	0.187588	0.964821	0.94277	1.01893	0.951643	0.921291	0.995123
	CGATGGCGTGTGAAAT-1	CRC0177			MC	CRIS-C/-E	0.619456	0.295452	0.152656	0.299463	0.180931	1.02723	0.997663	0.975682	0.998143	0.981244
	CGATGGCGTTATGCGT-1	CRC0177	NC				1	1	1	0.3164	1	1.19055	1.08754	1.09735	0.994549	1.11741
	CGATGGCTCCAAACAC-1	CRC0177		SC		CRIS-D	1	1	1	0.0356897	1	1.08038	1.07249	1.21266	0.929376	1.09161
	CGATGGCTCTCGTATT-1	CRC0022		SC		CRIS-D	1	1	1	0.144799	0.878287	1.06312	1.08674	1.159	0.969516	1.04181
	CGATGTAAGTGAATTG-1	CRC0022		SC		CRIS-B	1	0.0120893	1	1	1	1.01461	0.874868	1.06383	1.02489	1.0583
	CGATGTAAGTTGAGTA-1	CRC0066	NC				1	0.726776	0.249761	0.930612	1	1.06038	1.00741	0.960293	1.02671	1.07815
	CGATGTACAAATCCGT-1	CRC0076		SC		CRIS-A	0.0371603	0.47732	0.30507	1	1	0.905084	0.970003	0.956244	1.08831	1.06861
	CGATGTACAATCTACG-1	CRC0022		SC		CRIS-B	1	0.00160553	1	1	1	0.984699	0.752988	1.07955	0.944626	1.02213
	CGATGTACACAGTCGC-1	CRC0076		SC		CRIS-A	0.0479793	1	1	1	1	0.915639	1.02727	1.12166	1.08324	1.04219
	CGATGTACAGATAATG-1	CRC0076		SC		CRIS-A	0.00917999	1	1	1	1	0.856492	1.05916	1.03877	1.10087	1.03151
	CGATGTAGTACGACCC-1	CRC0076		SC		CRIS-A	0.0904754	0.563159	0.318398	1	0.488907	0.95879	1.01606	0.995023	1.09528	1.01052
	CGATGTAGTCCAGTGC-1	CRC0066	NC				1	1	0.655902	0.502073	0.475169	1.12591	1.0881	1.02703	1.01125	1.00836
	CGATGTATCACATAGC-1	CRC0177		SC		CRIS-D	1	0.902454	1	0.19433	1	1.1605	1.04139	1.05328	0.972726	1.14153
	CGATGTATCACCGGGT-1	CRC0177	NC				1	1	1	0.264222	1	1.17151	1.09999	1.09464	0.997629	1.10086
	CGATTGAAGCCATCGC-1	CRC0177		SC		CRIS-D	1	0.951174	0.290122	0.0548154	0.531768	1.05635	1.03322	0.99063	0.942523	1.01073
	CGATTGAAGGGTTCCC-1	CRC0515		SC		CRIS-E	1	1	1	1	0.00399754	0.973103	1.04627	1.05122	1.01234	0.836057
	CGATTGAAGTGCGATG-1	CRC0076	NC				0.348824	0.569074	0.51657	1	1	1.00459	1.02664	1.02153	1.11883	1.10616
	CGATTGAAGTTCCACA-1	CRC0022		SC		CRIS-B	0.681779	0.153688	1	0.261674	0.47554	0.996122	0.940237	1.05008	0.957418	0.980101
	CGATTGACAAAGGAAG-1	CRC0066		SC		CRIS-D	1	1	1	0.0116811	1	1.09233	1.06005	1.08083	0.849704	0.980608
	CGATTGACAACACCTA-1	CRC0076		SC		CRIS-A	0.00520983	0.557452	1	1	1	0.871375	0.953515	1.10285	1.04388	1.08446
	CGATTGACACGGACAA-1	CRC0177		SC		CRIS-D	1	1	1	0.0056011	1	1.02196	0.943186	0.993165	0.835578	0.946933
	CGATTGATCGACAGCC-1	CRC0066		SC		CRIS-D	1	1	0.597916	0.0747793	0.845931	1.10391	1.06682	0.966714	0.905436	0.981797
	CGATTGATCGTCCGTT-1	CRC0515			MC	CRIS-A/-B/-E	0.153844	0.171985	1	1	0.0784403	0.974655	0.978045	1.09352	1.11486	0.955672
	CGATTGATCTACGAGT-1	CRC0066	NC				1	1	0.221717	0.906563	1	1.0611	1.07445	0.972274	1.03869	1.07891
	CGCCAAGAGCAGCCTC-1	CRC0177	NC				1	0.881654	0.914246	0.614023	0.969903	1.14226	1.09186	1.09913	1.0533	1.11683
	CGCCAAGAGGATCGCA-1	CRC0177	NC				1	0.377968	1	0.49361	1	1.15061	1.02201	1.22565	1.03409	1.10648
	CGCCAAGGTAAAGGAG-1	CRC0022		SC		CRIS-E	1	0.84241	1	0.276192	0.0130125	0.956405	0.949766	1.09834	0.919413	0.859876
	CGCCAAGGTACGACCC-1	CRC0515			MC	CRIS-B/-E	0.546307	0.104933	1	1	0.113464	1.00226	0.94869	1.04235	1.13244	0.9509
	CGCCAAGGTATATGGA-1	CRC0177		SC		CRIS-B	1	0.070421	1	1	1	1.16671	0.962728	1.23093	1.0776	1.1597
	CGCCAAGTCATCGGAT-1	CRC0022		SC		CRIS-D	0.241022	0.354413	1	0.0630638	0.631788	0.949404	0.961812	1.12158	0.916033	0.98231
	CGCCAAGTCGCATGGC-1	CRC0066		SC		CRIS-D	1	1	1	0.108103	1	1.09709	1.02199	1.02956	0.915862	1.04814
	CGCCAAGTCGTACCGG-1	CRC0177		SC		CRIS-B	1	0.00135762	1	1	1	0.989692	0.804454	1.00336	1.0549	1.00757
	CGCCAAGTCTATGTGG-1	CRC0076		SC		CRIS-C	1	1	0.011094	1	1	0.99522	1.09481	0.868125	1.05038	1.04417
	CGCGGTACACATTAGC-1	CRC0076	NC				0.343673	1	0.540143	1	0.795783	0.989273	1.07047	1.00828	1.06327	1.03213
	CGCGGTACATATGGTC-1	CRC0076	NC				1	1	0.295032	1	1	1.11226	1.10214	1.00464	1.10416	1.11582
	CGCGGTACATGCCACG-1	CRC0515		SC		CRIS-E	0.810823	1	1	1	0.12491	0.982002	1.04772	1.07317	1.08227	0.913124
	CGCGGTAGTCAGTGGA-1	CRC0177		SC		CRIS-D	1	0.535077	1	0.00204697	1	1.16638	0.941687	1.1038	0.848524	1.04856
	CGCGGTAGTCCATGAT-1	CRC0076		SC		CRIS-A	0.178133	1	1	1	1	0.94411	1.04556	1.03996	1.05774	1.09586
	CGCGGTATCTCCCTGA-1	CRC0515			MC	CRIS-A/-E	0.154739	0.425145	0.235439	1	0.0852879	0.963254	0.995963	0.97624	1.03843	0.946557
	CGCGTTTAGAGAACAG-1	CRC0177		SC		CRIS-D	1	1	1	0.00335195	1	1.09714	0.976433	1.10454	0.830981	0.962329
	CGCGTTTAGTGGTAAT-1	CRC0515		SC		CRIS-A	0.0675696	0.522442	0.480854	1	0.415198	0.911127	0.969308	0.966499	1.07479	0.961173
	CGCGTTTAGTGTACTC-1	CRC0515		SC		CRIS-C	0.610428	0.474872	0.0723751	1	1	0.905521	0.895316	0.846546	0.946522	0.962391
	CGCGTTTCAAGCGCTC-1	CRC0022			MC	CRIS-A/-D	0.046306	0.847073	1	0.145327	0.802583	0.931375	1.01616	1.08253	0.959285	1.01404
	CGCGTTTCAGTACACT-1	CRC0177		SC		CRIS-B	1	0.0848941	1	0.699903	0.41649	1.08989	0.946897	1.12293	1.01725	0.997646
	CGCGTTTCATTCCTGC-1	CRC0022			MC	CRIS-B/-D	1	0.135819	1	0.0115318	1	1.03877	0.901133	1.14073	0.85913	1.05865
	CGCGTTTGTAAAGGAG-1	CRC0177		SC		CRIS-B	1	0.0016102	1	1	1	1.11443	0.856802	1.07393	1.06182	1.08158
	CGCGTTTGTCCTCTTG-1	CRC0177	NC				1	0.23803	1	0.567263	1	1.17972	1.00757	1.24044	1.04308	1.14243
	CGCGTTTGTCTCTTAT-1	CRC0076		SC		CRIS-A	0.124999	1	0.425396	1	1	0.937912	1.03328	0.976238	1.04471	1.03649
	CGCGTTTTCACATGCA-1	CRC0076		SC		CRIS-C	0.335046	1	0.0725736	1	1	0.952474	1.08034	0.912461	1.0641	1.0846
	CGCGTTTTCTATCGCC-1	CRC0177		SC		CRIS-B	1	0.14499	1	0.415786	0.47771	1.02159	0.923625	1.02963	0.958245	0.963981
	CGCGTTTTCTGTCAAG-1	CRC0076		SC		CRIS-A	0.0161481	1	1	1	1	0.88282	1.08192	0.993919	1.05555	1.02569
	CGCTATCAGCCCGAAA-1	CRC0022		SC		CRIS-D	1	1	1	0.0016102	1	1.03124	1.02707	1.08101	0.800473	0.942373
	CGCTATCAGGGTGTGT-1	CRC0076		SC		CRIS-B	1	0.059501	0.879471	1	1	1.01103	0.907708	0.989148	1.05665	1.05351
	CGCTATCAGTCGTACT-1	CRC0177	NC				1	0.670565	1	0.749222	0.945916	1.17246	1.03325	1.17231	1.04259	1.07804
	CGCTATCCAAGGTGTG-1	CRC0515			MC	CRIS-A/-E	0.020552	1	1	1	0.00762412	0.883294	0.973932	0.993731	1.08137	0.866032
	CGCTATCCAGCGAACA-1	CRC0177		SC		CRIS-D	1	1	0.787058	0.139194	1	1.13075	1.06759	1.02943	0.962788	1.07742
	CGCTATCCATCGATTG-1	CRC0076	NC				0.374215	0.753373	0.617552	0.656025	1	0.976883	1.01437	1.00096	1.00458	1.05294
	CGCTATCCATGCGCAC-1	CRC0177		SC		CRIS-B	0.622576	0.143196	1	0.293084	1	1.00703	0.954701	1.04816	0.977787	1.05677
	CGCTATCCATTAACCG-1	CRC0076		SC		CRIS-B	0.373681	0.00746005	0.77805	1	1	0.885381	0.82147	0.902607	1.01001	1.00535
	CGCTATCGTTAAGGGC-1	CRC0515			MC	CRIS-A/-E	0.162196	1	0.417376	1	0.0852082	0.922468	1.00981	0.952613	1.04127	0.90619
	CGCTATCGTTTGACTG-1	CRC0022			MC	CRIS-B/-D	1	0.0992605	1	0.174645	0.518835	1.04393	0.908108	1.02681	0.922961	0.958748
	CGCTATCTCGGCGGTT-1	CRC0076		SC		CRIS-C	0.706305	1	0.0141943	1	1	0.915891	1.03468	0.840099	1.06656	0.982649
	CGCTATCTCTATCCCG-1	CRC0076		SC		CRIS-C	0.371277	1	0.120963	1	0.76608	0.961114	1.08679	0.926504	1.071	0.991489
	CGCTATCTCTGTCTCG-1	CRC0177	NC				1	0.69108	0.985226	1	1	1.17394	1.01969	1.07629	1.09209	1.12305
	CGCTGGAAGAATAGGG-1	CRC0177		SC		CRIS-D	1	1	1	0.00160553	1	1.07757	1.04362	1.03844	0.808329	1.09116
	CGCTGGAAGCGATATA-1	CRC0076		SC		CRIS-B	1	0.112537	0.775833	1	1	1.00196	0.907808	0.975579	1.03849	1.0373
	CGCTGGAAGGGAGTAA-1	CRC0022		SC		CRIS-B	1	0.00371929	1	0.393714	1	1.01266	0.844653	1.10354	0.918036	0.979968
	CGCTGGACACATCCGG-1	CRC0022	NC				0.371164	1	1	0.305821	0.728521	0.969443	1.03915	1.05227	0.96188	1.00418
	CGCTGGACATATACCG-1	CRC0177		SC		CRIS-D	1	1	1	0.118792	0.33127	1.11165	1.03053	1.08911	0.947853	0.980859
	CGCTGGACATTACCTT-1	CRC0066	NC				1	1	0.315698	0.479103	1	1.11626	1.11112	0.960194	0.97778	1.10977
	CGCTGGAGTCATACTG-1	CRC0177		SC		CRIS-D	1	1	1	0.0154477	1	1.16258	1.04562	1.06724	0.889441	1.07446
	CGCTGGAGTCATGCAT-1	CRC0022	NC				0.25341	0.982018	1	0.343798	1	0.967988	1.0405	1.10248	0.979057	1.05683
	CGCTGGAGTCCGCTGA-1	CRC0515			MC	CRIS-A/-E	0.0149144	1	1	1	0.00604127	0.859528	0.995874	0.959319	0.967491	0.846553
	CGCTGGATCAACACGT-1	CRC0515		SC		CRIS-E	1	1	1	1	0.0031784	0.943708	1.0039	0.988969	1.04068	0.815683
	CGCTGGATCCTGCTTG-1	CRC0076		SC		CRIS-C	0.315343	1	0.00371929	1	1	0.893359	0.979969	0.82479	1.03755	0.980675
	CGCTGGATCGACAGCC-1	CRC0076			MC	CRIS-A/-C	0.00627136	0.728585	0.0332013	1	1	0.874859	0.970688	0.898642	1.05708	1.00693
	CGCTTCAAGAGTACCG-1	CRC0515		SC		CRIS-E	0.633526	1	1	0.998989	0.0247663	0.972754	1.03333	1.04366	0.989149	0.89347
	CGCTTCAAGGAGTCTG-1	CRC0066	NC				1	1	0.23264	0.640437	0.909745	1.05934	1.11914	0.951124	0.992876	1.01626
	CGCTTCAAGTTACCCA-1	CRC0076		SC		CRIS-A	0.0572457	1	0.296868	1	1	0.929946	1.05488	0.97724	1.08062	1.04056
	CGCTTCACACATGGGA-1	CRC0066		SC		CRIS-D	1	1	0.460089	0.109032	0.40208	1.05547	1.09129	0.970992	0.928693	0.966259
	CGCTTCACAGCTCGAC-1	CRC0177		SC		CRIS-D	1	0.44243	1	0.1076	1	1.14256	0.997655	1.04806	0.948927	1.10078
	CGCTTCAGTATGCTTG-1	CRC0066		SC		CRIS-D	1	1	1	0.158052	0.519819	1.08065	1.10366	1.00531	0.926322	0.967496
	CGCTTCAGTGTCTGAT-1	CRC0177		SC		CRIS-D	1	0.214484	1	0.125965	1	1.25516	1.00956	1.26641	0.993308	1.1841
	CGCTTCAGTTATGTGC-1	CRC0076			MC	CRIS-A/-C	0.0475042	1	0.029876	1	0.518369	0.890841	0.996312	0.881878	1.02171	0.945653
	CGCTTCATCACCATAG-1	CRC0066		SC		CRIS-C	1	1	0.0259609	1	1	1.01893	1.03925	0.859595	0.959734	1.0058
	CGCTTCATCACCATAG-1	CRC0076		SC		CRIS-A	0.00615454	1	1	1	1	0.830946	1.02457	0.930142	1.03578	0.939599
	CGGACACAGAGCTATA-1	CRC0177	NC				1	0.872247	0.799533	0.489535	0.646582	1.08118	1.04581	1.03537	1.00291	1.01843
	CGGACACAGATGTTAG-1	CRC0066		SC		CRIS-D	1	1	0.316626	0.0528953	1	0.989844	1.01254	0.941049	0.89652	0.995649
	CGGACACAGCGCCTTG-1	CRC0022			MC	CRIS-D/-E	0.396475	1	1	0.137887	0.12533	0.979252	1.03173	1.09767	0.943419	0.940724
	CGGACACAGCTATGCT-1	CRC0066	NC				1	1	0.294067	1	0.226061	1.09989	1.09323	0.956393	1.04401	0.947524
	CGGACACAGTCAATAG-1	CRC0515			MC	CRIS-B/-E	0.817077	0.117607	1	1	0.0810069	1.00583	0.940667	1.03828	1.07611	0.931439
	CGGACACAGTCGAGTG-1	CRC0076			MC	CRIS-A/-C	0.073009	1	0.169758	1	1	0.94619	1.09629	0.969944	1.05357	1.07202
	CGGACACAGTCGCCGT-1	CRC0022		SC		CRIS-B	0.295756	0.199038	1	1	0.523622	0.972757	0.958937	1.06751	1.07404	0.995265
	CGGACACCACTTCGAA-1	CRC0076	NC				0.247047	1	0.714167	0.947463	0.975062	0.966828	1.12401	1.0115	1.03369	1.03687
	CGGACACGTAAGGGCT-1	CRC0515		SC		CRIS-A	0.133306	0.484509	0.574476	1	0.565867	0.943144	0.986312	0.993751	1.14289	0.993007
	CGGACACGTGCTTCTC-1	CRC0177		SC		CRIS-D	1	0.43907	1	0.146498	1	1.1226	0.999517	1.20703	0.961596	1.12764
	CGGACACGTTACCGAT-1	CRC0076			MC	CRIS-A/-C	0.0170996	1	0.188689	1	1	0.887771	1.0383	0.936201	1.09127	1.02966
	CGGACACGTTGGACCC-1	CRC0515		SC		CRIS-E	1	0.938045	1	1	0.0115318	0.99815	0.96495	1.0307	1.07108	0.870462
	CGGACGTCAAGCCGCT-1	CRC0076		SC		CRIS-A	0.045413	1	0.522874	1	1	0.897111	1.05298	0.958051	1.01763	1.03283
	CGGACGTCAAGCGATG-1	CRC0076		SC		CRIS-B	0.362829	0.0587332	1	1	1	0.961359	0.906845	1.00384	1.02622	1.09377
	CGGACGTCAATGAATG-1	CRC0177		SC		CRIS-B	0.786406	0.141803	1	0.994485	0.391709	1.0384	0.973795	1.06293	1.05516	1.00709
	CGGACGTCACCAGATT-1	CRC0177		SC		CRIS-B	1	0.00266142	1	1	1	1.09711	0.8444	0.985831	0.946729	1.05513
	CGGACGTCACCCATTC-1	CRC0066		SC		CRIS-D	1	1	1	0.0334698	0.41756	1.10999	1.10737	0.979011	0.889083	0.947712
	CGGACGTCACGGATAG-1	CRC0066		SC		CRIS-C	1	1	0.0960852	1	1	1.15786	1.11464	0.943624	1.05191	1.11292
	CGGACGTCAGTTAACC-1	CRC0076		SC		CRIS-C	0.303428	1	0.00135762	1	1	0.89023	0.966506	0.818007	1.05263	0.964318
	CGGACGTGTATAAACG-1	CRC0066	NC				0.765329	0.874346	0.887807	0.296319	0.79898	1.00034	1.01117	1.0127	0.954525	1.00354
	CGGACGTTCACAAACC-1	CRC0177		SC		CRIS-B	1	0.157575	1	1	1	1.05084	0.932113	1.13517	1.03088	1.02692
	CGGACGTTCCTGTACC-1	CRC0515			MC	CRIS-A/-E	0.123533	1	1	0.679873	0.0141433	0.915517	0.990778	0.996362	0.96207	0.8767
	CGGACGTTCTACCTGC-1	CRC0177		SC		CRIS-D	1	0.536138	1	0.0922468	1	1.21591	1.02809	1.10628	0.968355	1.14209
	CGGACTGAGCAATATG-1	CRC0076		SC		CRIS-A	0.0444933	0.237279	0.368281	1	1	0.916281	0.960962	0.975026	1.03438	1.06641
	CGGACTGAGCCATCGC-1	CRC0066		SC		CRIS-D	0.692102	1	0.626036	0.103402	0.275113	0.983753	1.02799	0.979298	0.920434	0.94882
	CGGACTGAGTACGCCC-1	CRC0076		SC		CRIS-A	0.188674	1	0.583605	1	0.309933	0.96347	1.06278	1.00574	1.06357	0.979832
	CGGACTGCACCAGCAC-1	CRC0177	NC				1	0.789758	0.790636	0.317767	0.919107	1.11451	1.0443	1.04441	0.99741	1.06081
	CGGACTGGTACCATCA-1	CRC0177		SC		CRIS-D	1	1	1	0.073009	1	1.14799	1.04742	1.13244	0.947688	1.10025
	CGGACTGGTCCGCTGA-1	CRC0177		SC		CRIS-D	1	1	1	0.0323047	1	1.21976	1.02331	1.17285	0.917834	1.06482
	CGGACTGTCAACGGGA-1	CRC0177		SC		CRIS-D	1	1	0.92168	0.0355383	1	1.09009	1.06175	1.03474	0.933284	1.10723
	CGGACTGTCGTGGTCG-1	CRC0515			MC	CRIS-A/-E	0.129431	1	0.38617	1	0.0202596	0.90255	1.00288	0.930312	1.02499	0.870164
	CGGAGCTAGTGGCACA-1	CRC0076		SC		CRIS-A	0.00580617	1	0.233021	1	1	0.820445	0.984842	0.883337	1.02163	0.998403
	CGGAGCTGTCACCTAA-1	CRC0515		SC		CRIS-E	1	1	1	1	0.00426631	0.969485	0.97604	1.08012	1.06422	0.85615
	CGGAGCTGTGTGCGTC-1	CRC0515		SC		CRIS-E	1	1	1	1	0.0269449	0.997636	1.00156	1.03376	1.00847	0.895929
	CGGAGCTTCAAACCAC-1	CRC0177			MC	CRIS-B/-D	1	0.178556	1	0.0277325	1	1.02825	0.939434	1.05064	0.901799	1.01152
	CGGAGCTTCCGAAGAG-1	CRC0177	NC				1	0.901154	1	0.452141	0.807123	1.21148	1.08448	1.23992	1.02815	1.06915
	CGGAGTCAGACTAGAT-1	CRC0515		SC		CRIS-E	0.209288	0.475371	1	1	0.0286517	0.976067	0.9996	1.09092	1.06225	0.93023
	CGGAGTCAGCTAGTTC-1	CRC0076			MC	CRIS-A/-B/-C	0.118562	0.0920321	0.146307	1	1	0.882653	0.876732	0.887655	1.01712	0.990338
	CGGAGTCAGTGAACGC-1	CRC0022		SC		CRIS-D	1	1	1	0.033918	1	0.989817	0.995336	1.03658	0.878452	1.0039
	CGGAGTCAGTTCGATC-1	CRC0022		SC		CRIS-D	0.730885	1	1	0.0168122	1	0.963265	1.04987	1.09287	0.876005	0.996376
	CGGAGTCCAAGCCATT-1	CRC0515			MC	CRIS-A/-B/-E	0.116927	0.118317	1	1	0.0100104	0.913138	0.913331	1.01373	1.03378	0.871363
	CGGAGTCCACCTCGGA-1	CRC0066		SC		CRIS-E	1	1	0.215259	0.883153	0.125946	1.15567	1.0893	0.954705	1.01168	0.939092
	CGGAGTCCATCCCACT-1	CRC0066		SC		CRIS-D	1	1	0.518867	0.112494	0.789032	1.01674	1.02094	0.960096	0.911557	0.978719
	CGGAGTCGTATAAACG-1	CRC0177			MC	CRIS-B/-D	1	0.180794	1	0.0857055	1	1.20357	0.965695	1.16394	0.945384	1.12715
	CGGAGTCGTATATGGA-1	CRC0076		SC		CRIS-C	0.215544	1	0.0789312	1	1	0.93685	1.05834	0.91151	1.06369	1.05728
	CGGAGTCGTCACTTCC-1	CRC0177		SC		CRIS-D	1	0.490575	1	0.0368779	0.5351	1.14936	0.991923	1.08443	0.923531	0.99481
	CGGAGTCGTTCCATGA-1	CRC0076			MC	CRIS-A/-B	0.121733	0.0424256	0.541634	1	1	0.915757	0.893829	0.96019	1.08257	0.985275
	CGGCTAGAGCCCAATT-1	CRC0076		SC		CRIS-C	0.322787	1	0.164033	1	1	0.98516	1.11554	0.962409	1.0851	1.078
[truncated: 2,618 more rows]
