# Supplementary material for: Multi-label transcriptional classification of colorectal cancer reflects tumor cell population heterogeneity
Source: Genome Med. 2023 May 15;15:37. doi: 10.1186/s13073-023-01176-5 (PMC10184353; doi:10.1186/s13073-023-01176-5)
Supplement: Supplementary file 12 — Additional file 12: Table S11. NTP-based multiCRIS classification on pseudo-bulk CRC patients. NTP analysis has been performed on CRC patients data identifying sample with Single-label CRIS classification, Multi-labels CRIS classification, and Not classification. For classassignmentby NTP, FDR < 0.2 was considered significant. [file 13073_2023_1176_MOESM12_ESM.xlsx]

## Sheet: Table S11
	Table S11: NTP-based multiCRIS classification on pseudo-bulk CRC patients. NTP analysis has been performed on CRC patients data identifying sample with Single-label CRIS classification (SC), Multi-labels CRIS classification (MC), and Not classification (NC). For class(es) assignment(s) by NTP, FDR < 0.2 was considered significant.
	Patient ID	NTP Not Classified	NTP assignment Single-label	NTP assignment Multi-labels	NTP analysis - CRIS assignment(s)	NTP analysis - distance to Template CRIS-A	NTP analysis - distance to Template CRIS-B	NTP analysis - distance to Template CRIS-C	NTP analysis - distance to Template CRIS-D	NTP analysis - distance to Template CRIS-E	NTP analysis - BH.FDR.CRIS-A	NTP analysis - BH.FDR.CRIS-B	NTP analysis - BH.FDR.CRIS-C	NTP analysis - BH.FDR.CRIS-D	NTP analysis - BH.FDR.CRIS-E
	SMC01		SC		CRIS-D	1.09399	1.06927	1.06653	0.88684	1.05695	1	1	1	0.00391951	1
	SMC02		SC		CRIS-E	1.25522	1.05475	0.914166	1.02427	0.835984	1	1	0.20311	1	0.00278859
	SMC03			MC	CRIS-A/-B	0.834957	0.8452	1.15614	0.874512	1.01067	0.0922367	0.137914	1	0.343347	1
	SMC04		SC		CRIS-C	1.08955	0.976301	0.834487	0.952592	1.06063	1	1	0.00298115	0.713252	1
	SMC06	NC				1.03268	1.13989	1.00086	0.913523	0.91048	1	1	0.983795	0.341141	0.315431
	SMC07		SC		CRIS-D	1.2402	1.14779	1.10837	0.716326	1.06157	1	1	1	1.15e-06	1
	SMC08			MC	CRIS-C/-D/-E	1.06526	1.07632	0.840364	0.849427	0.833113	1	1	0.118834	0.165028	0.0892709
	SMC09			MC	CRIS-C/-D	1.22783	1.18752	1.07438	1.04559	1.13595	1	1	0.108585	0.0314456	0.583472
	SMC10		SC		CRIS-B	1.00026	0.833827	1.15766	1.12058	1.11733	0.377047	5.75e-06	1	1	1
	SMC11			MC	CRIS-B/-D/-E	1.34894	0.988579	1.07266	0.89136	0.901933	1	0.0190026	0.626893	1.58444e-05	3.73111e-05
	SMC14		SC		CRIS-B	0.904336	0.649472	0.920356	0.985837	0.923643	0.635015	1.15e-06	1	1	1
	SMC16	NC				1.00087	1.06551	1.2534	1.01605	1.11102	0.515961	0.940609	1	0.65221	0.996172
	SMC17			MC	CRIS-A/-B	0.710011	0.742686	1.07242	1.11024	1.06675	1.15e-06	1.15e-06	1	1	1
	SMC18		SC		CRIS-C	1.29445	1.08133	0.88829	1.04111	1.02494	1	0.972735	2.84364e-05	0.353328	0.200592
	SMC19		SC		CRIS-A	0.716211	1.09055	1.0024	1.1904	1.06617	1.15e-06	1	0.621935	1	1
	SMC20		SC		CRIS-A	0.591447	0.902401	1.07544	1.02775	1.02951	1.15e-06	1	1	1	1
	SMC21			MC	CRIS-C/-E	1.23182	1.13618	0.812481	1.08037	0.867566	1	1	2.944e-05	1	0.00279956
	SMC22			MC	CRIS-A/-C/-E	1.0056	1.15385	1.01949	1.11814	0.977811	0.104416	1	0.173439	1	0.0305617
	SMC23			MC	CRIS-A/-B/-C	1.01459	0.997195	0.898834	1.09553	1.0995	0.0760813	0.0328486	3.64167e-05	0.931848	0.997309
	SMC24		SC		CRIS-A	0.8917	0.971806	1.16027	1.12301	0.999198	0.00699525	0.294718	1	1	0.593284
	SMC25		SC		CRIS-C	1.26119	1.147	0.808132	1.09957	1.17115	1	1	1.15e-06	1	1
