# Supplementary material for: Multi-label transcriptional classification of colorectal cancer reflects tumor cell population heterogeneity
Source: Genome Med. 2023 May 15;15:37. doi: 10.1186/s13073-023-01176-5 (PMC10184353; doi:10.1186/s13073-023-01176-5)
Supplement: Supplementary file 13 — Additional file 13: Table S12a. NTP-based multiCRIS classification on the single-cell RNA-seq profiles from CRC patient. NTP analysis has been performed on scRNA-seq CRC patient data identifying cell with Single-label class CRIS, Multi-labels classes CRIS, and Not classification. For classassignmentby NTP, FDR < 0.2 was considered significant. Table S12b. NTP-based multiCRIS classification on the single-cell RNA-seq profiles from CRC patient. Summary table of NTP results on total single-cells datasets and at sample levels with percentages of Assigned, Not Classified, Single-label CRIS class assignment and Multi-labels CRIS assignments. [file 13073_2023_1176_MOESM13_ESM.xlsx]

## Sheet: Table S12
	Table S12a: NTP-based multiCRIS classification on the single-cell RNA-seq profiles from CRC patient. NTP analysis has been performed on scRNA-seq CRC patient data identifying cell with Single-label class CRIS (SC), Multi-labels classes CRIS (MC), and Not classification (NC). For class(es) assignment(s) by NTP, FDR < 0.2 was considered significant.																	Table S12b: NTP-based multiCRIS classification on the single-cell RNA-seq profiles from CRC patient. Summary table of NTP results on total single-cells datasets and at sample levels with percentuages of Assigned, Not Classified, Single-label CRIS class assignment and Multi-labels CRIS assignments
	Sample Barcode	Patient ID	NTP Not Classified	NTP assignment Single-label	NTP assignment Multi-labels	NTP analysis - CRIS assignment(s)	NTP analysis - BH.FDR.CRIS-A	NTP analysis - BH.FDR.CRIS-B	NTP analysis - BH.FDR.CRIS-C	NTP analysis - BH.FDR.CRIS-D	NTP analysis - BH.FDR.CRIS-E	NTP analysis - distance to Template CRIS-A	NTP analysis - distance to Template CRIS-B	NTP analysis - distance to Template CRIS-C	NTP analysis - distance to Template CRIS-D	NTP analysis - distance to Template CRIS-E		NTP analysis on scRNA-seq PDO	Cell number	% on total cells	% on assigned cells
	SMC01.T_AAACCTGCATACGCCG	SMC01	NC				1.04948	1.04551	1.16964	1.1049	1.02527	0.733553	0.6968	1	1	0.499099		Total cells	4291
	SMC01.T_AAACCTGGTCGCATAT	SMC01		SC		CRIS-D	1.02529	1.06781	0.962145	0.923745	1.04766	1	1	0.505133	0.16715	1		Assigned cells	2733	0.636914
	SMC01.T_AAAGATGCATGGATGG	SMC01	NC				1.02971	1.09296	1.14502	1.01241	0.947208	1	1	1	0.839093	0.163684		Not Classified cells	1558	0.363086
	SMC01.T_AAAGCAACAGTCGATT	SMC01	NC				1.0232	1.01336	0.989739	0.998338	1.1026	0.8577	0.775291	0.537411	0.626366	1		Single CRIS class assignment	2057	0.479375	0.752653
	SMC01.T_AAAGTAGCAAGTAGTA	SMC01	NC				1.08277	1.0368	1.06924	1.04243	1.12634	0.998238	0.912253	0.988977	0.933753	1		MultiCRIS classes assignments	676	0.157539	0.247347
	SMC01.T_AAATGCCAGGATCGCA	SMC01	NC				1.00174	1.03524	1.08008	0.995243	0.987003	0.519864	0.860256	1	0.452733	0.373943
	SMC01.T_AACACGTTCTGGCGAC	SMC01	NC				1.02949	1.01644	1.03277	0.953726	1.06111	0.729336	0.530617	0.780426	0.0732781	1
	SMC01.T_AACCATGTCACAGTAC	SMC01	NC				1.07545	1.00527	1.09943	1.06643	1.07763	0.981452	0.325033	1	0.917151	0.99483		NTP analysis on scRNA-seq CRC patients - details for each sample	SMC01	SMC02	SMC03	SMC04	SMC06	SMC07	SMC08	SMC09	SMC10	SMC11	SMC14	SMC15	SMC16	SMC17	SMC18	SMC19	SMC20	SMC21	SMC22	SMC23	SMC24	SMC25
	SMC01.T_AACCGCGAGTAGCGGT	SMC01		SC		CRIS-D	0.964637	0.99022	0.983254	0.940835	1.07171	0.230996	0.47486	0.394274	0.107159	1		Total cells	399	122	322	69	57	215	100	327	82	157	26	21	252	95	697	24	146	311	619	73	43	134
	SMC01.T_AACCGCGCAGCTCGAC	SMC01	NC				0.967594	0.993108	1.01864	1.02822	1.07416	0.176167	0.370155	0.67144	0.796481	1		% Assigned cells	0.41604	0.704918	0.897516	0.724638	0.684211	0.767442	0.9	0.314985	0.682927	0.624204	1	0.952381	0.404762	0.957895	0.601148	0.958333	1	0.807074	0.546042	0.630137	0.930233	0.664179
	SMC01.T_AACTCTTCACAACGCC	SMC01	NC				1.06992	1.03693	0.935646	0.944497	1.0501	1	1	0.216095	0.282862	1		% Not Classified cells	0.00104271	0.00577802	0.00278732	0.010502	0.0120037	0.0035695	0.009	0.000963256	0.00832838	0.00397582	0.0384615	0.0453515	0.0016062	0.0100831	0.000862479	0.0399306	0.00684932	0.00259509	0.000882136	0.00863201	0.0216333	0.00495656
	SMC01.T_AACTCTTGTTGCGTTA	SMC01		SC		CRIS-D	0.956117	1.01218	1.06776	0.922296	0.980845	0.33721	1	1	0.114736	0.623913		% Single CRIS class assignment	0.318296	0.54918	0.559006	0.565217	0.578947	0.706977	0.63	0.259939	0.573171	0.471338	0.615385	0.52381	0.313492	0.389474	0.472023	0.833333	0.890411	0.565916	0.405493	0.383562	0.72093	0.61194
	SMC01.T_AAGGCAGCAAAGGCGT	SMC01	NC				1.03236	1.09145	0.957534	1.05841	1.03065	1	1	0.371105	1	1		% MultiCRIS classes assignments	0.0977444	0.155738	0.338509	0.15942	0.105263	0.0604651	0.27	0.0550459	0.109756	0.152866	0.384615	0.428571	0.0912698	0.568421	0.129125	0.125	0.109589	0.241158	0.140549	0.246575	0.209302	0.0522388
	SMC01.T_AAGGTTCTCCAATGGT	SMC01		SC		CRIS-D	1.04667	1.04196	0.98502	0.869417	0.990854	1	1	1	0.0252263	1
	SMC01.T_AAGTCTGAGTGGTCCC	SMC01		SC		CRIS-D	1.0654	1.04415	1.10954	0.927649	0.974163	1	1	1	0.0691731	0.34818
	SMC01.T_AATCGGTCAATCGAAA	SMC01	NC				1.02196	1.07578	1.03044	1.0259	1.09429	0.546209	0.962733	0.630195	0.585258	1
	SMC01.T_ACACCAATCTCATTCA	SMC01		SC		CRIS-B	0.955429	0.94164	1.04776	0.988402	1.05221	0.21453	0.13329	1	0.540373	1
	SMC01.T_ACAGCTATCTGATTCT	SMC01		SC		CRIS-D	1.02811	1.03776	1.08699	0.943117	1.04328	1	1	1	0.109812	1
	SMC01.T_ACATACGAGTTGAGAT	SMC01	NC				1.0145	1.00651	1.07313	1.09303	1.02639	0.245336	0.192149	0.849522	1	0.342012
	SMC01.T_ACATACGCACGAAACG	SMC01	NC				1.06588	1.03906	1.03861	1.00181	0.983159	1	0.970861	0.968558	0.659596	0.459659
	SMC01.T_ACATACGTCTATCCCG	SMC01	NC				1.05272	1.08202	1.04257	1.07532	1.05582	0.777204	0.94009	0.695311	0.91277	0.799942
	SMC01.T_ACATCAGTCAGAGACG	SMC01	NC				1.13194	1.08159	1.09934	0.960789	1.11533	1	1	1	0.122436	1
	SMC01.T_ACCAGTAAGATCGGGT	SMC01			MC	CRIS-A/-B	0.941417	0.953579	1.04585	1.005	1.08056	0.0757165	0.119057	1	0.586414	1
	SMC01.T_ACCCACTGTACTTAGC	SMC01	NC				1.08121	0.985969	1.06868	0.978891	1.00186	1	0.131674	1	0.104462	0.219935
	SMC01.T_ACCGTAATCCCTGACT	SMC01	NC				0.972942	1.09173	0.99368	1.06567	0.97605	0.429736	1	0.645203	1	0.460255
	SMC01.T_ACCTTTATCCCACTTG	SMC01		SC		CRIS-D	1.15641	1.05138	1.16378	0.940967	1.09136	1	1	1	0.0941933	1
	SMC01.T_ACCTTTATCGGTTCGG	SMC01	NC				0.99477	1.02347	1.01461	0.955024	1.01336	0.598204	0.947091	0.847945	0.216327	0.832695
	SMC01.T_ACGCAGCAGGTTACCT	SMC01	NC				1.04063	1.03525	1.08066	1.07288	1.08317	0.689144	0.640212	0.949606	0.915216	0.958992
	SMC01.T_ACGGAGACACGGTGTC	SMC01	NC				1.01593	1.05379	1.05356	1.00687	1.0531	0.52583	0.876502	0.874793	0.436476	0.871456
	SMC01.T_ACGGCCAGTCATGCCG	SMC01	NC				1.02341	1.07023	1.06767	1.00979	1.06136	0.771087	1	0.998651	0.644586	0.982508
	SMC01.T_ACGGGTCAGATCGATA	SMC01	NC				1.06153	1.02017	1.09646	1.02209	0.999741	0.917042	0.493801	1	0.514427	0.301621
	SMC01.T_ACGGGTCAGTGTCCAT	SMC01		SC		CRIS-B	1.02745	0.944113	1.07519	0.961293	0.959326	0.967663	0.103929	1	0.180469	0.169824
	SMC01.T_ACTGAGTTCAATACCG	SMC01	NC				1.06165	1.11858	1.08144	1.02025	0.993228	1	1	1	0.863831	0.630093
	SMC01.T_ACTGATGAGGTTACCT	SMC01	NC				1.0338	1.06204	1.13169	1.02399	1.0563	0.414308	0.690297	1	0.32926	0.633468
	SMC01.T_ACTGTCCTCACGATGT	SMC01	NC				1.05891	1.03047	0.994223	0.960232	1.05146	1	0.954579	0.525945	0.213442	1
	SMC01.T_ACTTACTGTTAGGGTG	SMC01			MC	CRIS-A/-B	0.913776	0.917033	1.05803	1.05467	0.955874	0.0555948	0.0642686	1	1	0.279253
	SMC01.T_ACTTGTTAGGCCATAG	SMC01			MC	CRIS-B/-D	1.0268	0.900455	0.986275	0.905821	1.04107	1	0.0415044	0.854694	0.0541957	1
	SMC01.T_ACTTTCAGTAGGCATG	SMC01	NC				1.04658	0.976919	1.07275	1.01691	0.973214	0.988971	0.244701	1	0.657531	0.218649
	SMC01.T_ACTTTCATCCTTTCTC	SMC01	NC				0.994308	0.972732	1.07321	1.0582	1.06384	0.567063	0.350096	1	1	1
	SMC01.T_AGAGCGACACCCTATC	SMC01		SC		CRIS-E	1.01967	1.03268	1.00067	1.03799	0.94114	0.997457	1	0.733096	1	0.160006
	SMC01.T_AGAGCTTAGTTTAGGA	SMC01	NC				1.01874	1.03308	1.0753	1.02976	1.09198	0.755659	0.861654	0.999773	0.839711	1
	SMC01.T_AGATCTGAGCCTATGT	SMC01			MC	CRIS-D/-E	1.06231	0.999749	1.07737	0.906447	0.929173	1	1	1	0.0803904	0.195796
	SMC01.T_AGATTGCAGTGTGAAT	SMC01	NC				0.962168	0.986419	1.03049	1.0032	1.08014	0.182188	0.377579	0.904257	0.564991	1
	SMC01.T_AGCAGCCTCAAAGTAG	SMC01	NC				1.04256	1.08354	0.977079	0.990301	1.01606	1	1	0.546298	0.685214	0.913235
	SMC01.T_AGCAGCCTCTAGAGTC	SMC01		SC		CRIS-D	1.01605	0.997751	1.01612	0.702933	0.887892	1	1	1	6.83983e-05	1
	SMC01.T_AGCATACAGCAGGTCA	SMC01	NC				0.975284	1.00154	1.07734	0.953862	0.976279	0.376443	0.676216	1	0.202712	0.386201
	SMC01.T_AGCATACTCCACGTGG	SMC01	NC				1.05514	1.06445	1.04577	1.04745	1.03509	0.947483	0.971345	0.912127	0.919271	0.856045
	SMC01.T_AGCATACTCTTACCTA	SMC01		SC		CRIS-B	1.05224	0.894316	1.01939	1.06306	0.974188	1	0.021504	1	1	0.556207
	SMC01.T_AGCCTAACAAGTTCTG	SMC01	NC				1.05201	0.99043	0.975071	1.04499	1.04961	1	0.393199	0.261024	0.992115	1
	SMC01.T_AGCCTAACAGTTCCCT	SMC01	NC				1.05374	1.01397	1.16675	1.07485	1.07102	0.777686	0.389575	1	0.938932	0.913977
	SMC01.T_AGCGTATAGAGCTGCA	SMC01	NC				1.06337	1.01852	1.03267	1.0084	0.992636	1	0.876892	0.954374	0.797465	0.644457
	SMC01.T_AGCTCTCAGGTGACCA	SMC01	NC				1.08143	1.09629	1.0214	1.0253	1.0159	1	1	0.66388	0.701349	0.608794
	SMC01.T_AGCTCTCCAACGATGG	SMC01	NC				1.03104	1.0768	1.01441	1.07055	1.04007	0.846602	1	0.719809	0.996041	0.900007
	SMC01.T_AGCTTGATCACTCCTG	SMC01	NC				1.07839	1.12752	1.06038	1.05058	1.04766	0.986831	1	0.956246	0.926556	0.915126
	SMC01.T_AGGCCGTTCATTTGGG	SMC01	NC				1.00237	1.01995	0.985414	1.04414	0.99739	0.650855	0.828212	0.467283	0.986915	0.596442
	SMC01.T_AGGGATGGTTCCACGG	SMC01			MC	CRIS-C/-D	1.047	1.02392	0.923189	0.916817	0.962966	1	1	0.168939	0.13392	0.5341
	SMC01.T_AGGGTGATCACGAAGG	SMC01	NC				1.04285	1.04295	0.985453	0.961742	0.97665	1	1	0.494821	0.272655	0.402932
	SMC01.T_AGGTCATAGCATCATC	SMC01	NC				0.993359	0.988246	0.972017	0.960691	0.983216	0.705654	0.649643	0.477048	0.368509	0.594753
	SMC01.T_AGGTCATTCCCGACTT	SMC01	NC				1.04115	1.03209	1.12251	1.00738	0.973698	1	0.985008	1	0.819405	0.477363
	SMC01.T_AGTAGTCTCTCAAGTG	SMC01	NC				1.11878	1.06729	1.10405	1.03896	1.00017	1	0.986867	1	0.770763	0.368514
	SMC01.T_AGTCTTTTCTATCCTA	SMC01	NC				1.00968	1.09509	1.0358	0.978492	0.96939	0.808108	1	1	0.471814	0.384013
	SMC01.T_ATAACGCAGCCCAATT	SMC01	NC				1.10156	0.991218	0.965246	1.02587	0.953639	1	0.566665	0.299691	0.974572	0.211033
	SMC01.T_ATAACGCCATCCCACT	SMC01	NC				1.12167	1.08975	1.11454	1.01077	1.01052	1	1	1	0.332185	0.32999
	SMC01.T_ATAACGCGTTTGACTG	SMC01		SC		CRIS-B	0.978678	0.857494	0.985692	1.02307	1.02854	0.719478	0.00137907	0.88529	1	1
	SMC01.T_ATCATCTCATCTATGG	SMC01		SC		CRIS-B	0.953686	0.951142	1.02036	0.981239	0.988962	0.194419	0.178418	0.905598	0.428987	0.515153
	SMC01.T_ATCATGGGTACGCTGC	SMC01		SC		CRIS-D	1.07873	1.07788	0.971768	0.913499	1.01109	1	1	0.648112	0.108232	1
	SMC01.T_ATCTACTTCTGGCGAC	SMC01			MC	CRIS-B/-C	0.990239	0.910464	0.934293	1.01084	0.990401	0.791751	0.0570865	0.153073	1	0.794672
	SMC01.T_ATGGGAGAGTTCCACA	SMC01	NC				1.10861	1.03553	1.00401	1.07272	1.08743	1	0.597497	0.282323	0.954659	1
	SMC01.T_ATGGGAGCACGAGGTA	SMC01	NC				1.03505	1.10642	1.0583	1.06275	1.04173	0.559234	1	0.764931	0.798771	0.622505
	SMC01.T_ATGGGAGTCCAACCAA	SMC01	NC				1.05415	0.993369	1.11526	1.00909	1.11355	0.91916	0.29557	1	0.444611	1
	SMC01.T_ATGTGTGTCCGCATCT	SMC01		SC		CRIS-C	0.993434	1.00404	0.901965	0.978898	1.06472	1	1	0.0692738	0.85882	1
	SMC01.T_ATTATCCGTTCGGGCT	SMC01	NC				1.02091	1.04351	1.09646	1.07102	1.02538	0.592293	0.795507	1	0.959194	0.635535
	SMC01.T_ATTATCCTCAGCATGT	SMC01	NC				1.00179	1.0672	0.988596	1.03912	0.953741	0.693132	1	0.528939	1	0.21252
	SMC01.T_ATTCTACCACGTGAGA	SMC01	NC				1.02928	1.05531	1.07046	1.07261	1.09023	0.608604	0.831349	0.92382	0.934506	0.998198
	SMC01.T_ATTCTACTCTTATCTG	SMC01	NC				1.0479	1.03693	0.985039	1.0412	1.03261	0.974282	0.889917	0.332524	0.925522	0.850605
	SMC01.T_ATTGGACGTGGTAACG	SMC01	NC				1.11741	1.09591	1.01628	1.01746	1.06987	1	1	0.316784	0.326812	0.835022
	SMC01.T_ATTGGTGTCACCACCT	SMC01	NC				1.0932	1.00171	1.0677	1.06789	1.01236	1	0.275638	0.932632	0.934103	0.370686
	SMC01.T_CAACCTCCATCACAAC	SMC01	NC				1.04865	1.03115	1.02408	0.949356	0.996731	1	1	1	0.298905	0.795441
	SMC01.T_CAACCTCGTCAGAATA	SMC01		SC		CRIS-C	1.03855	1.05814	0.906961	0.961847	1.05812	1	1	0.107251	0.603706	1
	SMC01.T_CAACTAGAGGCGATAC	SMC01		SC		CRIS-D	1.03466	1.05944	1.02097	0.922503	1.009	1	1	1	0.158166	1
	SMC01.T_CAACTAGAGTGCAAGC	SMC01		SC		CRIS-D	0.938709	1.00105	0.924365	0.912264	0.962181	0.356269	1	0.228698	0.149801	0.631449
	SMC01.T_CAACTAGGTCCTGCTT	SMC01		SC		CRIS-D	1.05127	1.07836	1.08863	0.752273	0.990675	1	1	1	6.31175e-05	1
	SMC01.T_CAACTAGTCGTTTGCC	SMC01		SC		CRIS-E	1.09528	1.06048	1.14364	1.01233	0.943228	1	1	1	0.731546	0.0905598
	SMC01.T_CAAGTTGGTCATGCAT	SMC01	NC				0.983078	0.971532	0.985169	0.992992	1.03098	0.375797	0.275441	0.396018	0.476594	0.898841
	SMC01.T_CAAGTTGGTGATGTGG	SMC01		SC		CRIS-E	1.03422	1.06312	1.13086	1.04203	0.928129	1	1	1	1	0.0812644
	SMC01.T_CACACCTCATGAAGTA	SMC01		SC		CRIS-A	0.937853	0.972122	0.990539	1.08337	1.0387	0.0598835	0.218099	0.394233	1	1
	SMC01.T_CACACTCGTTATCGGT	SMC01	NC				0.961165	1.03469	0.962275	0.976357	1.05277	0.231349	1	0.238777	0.352486	1
	SMC01.T_CACATAGAGGCCCTTG	SMC01	NC				1.0853	1.08052	1.09075	0.927441	1.05228	1	1	1	0.215361	1
	SMC01.T_CACATTTAGCAGGCTA	SMC01			MC	CRIS-B/-D	1.02551	0.908311	0.981689	0.876248	0.96918	1	0.132917	1	0.0268939	0.924325
	SMC01.T_CACATTTAGTTGTCGT	SMC01	NC				1.18831	1.16081	0.999928	0.998819	1.06171	1	1	0.362095	0.351863	0.956857
	SMC01.T_CACCAGGGTGGTCTCG	SMC01		SC		CRIS-D	1.01524	1.02034	1.08494	0.818851	0.965138	1	1	1	0.000522425	1
	SMC01.T_CACTCCACACCAGTTA	SMC01		SC		CRIS-A	0.919911	0.998702	0.985008	1.02427	0.958791	0.0499338	0.798856	0.559314	1	0.245482
	SMC01.T_CAGAATCCAGCTGTTA	SMC01	NC				1.0615	1.02458	1.00354	1.00543	0.959465	1	0.947336	0.711113	0.73419	0.258892
	SMC01.T_CAGAATCGTCGATTGT	SMC01	NC				0.982407	1.03274	1.1121	1.10904	1.04021	0.10621	0.47828	1	1	0.568716
	SMC01.T_CAGCGACAGAGTCGGT	SMC01	NC				1.10158	1.09372	1.00408	0.948776	0.977657	1	1	0.841048	0.258265	0.535512
	SMC01.T_CAGCTAATCAGTGCAT	SMC01	NC				1.06092	0.95889	1.10016	0.977103	1.09633	1	0.158131	1	0.278163	1
	SMC01.T_CAGGTGCCAGATGGGT	SMC01		SC		CRIS-A	0.94138	1.02013	0.968504	0.990118	1.0217	0.147732	1	0.340784	0.586844	1
	SMC01.T_CAGTCCTAGTCTCGGC	SMC01	NC				0.992664	1.00864	1.0222	0.992792	1.07127	0.271067	0.413018	0.554893	0.27217	1
	SMC01.T_CAGTCCTTCATCGCTC	SMC01	NC				1.10337	1.05806	1.01604	0.99673	1.07892	1	1	0.827227	0.65511	1
	SMC01.T_CATATTCAGTGATCGG	SMC01	NC				1.13281	1.06827	0.947955	0.950036	1.10335	1	1	0.323515	0.341511	1
	SMC01.T_CATATTCCATACCATG	SMC01	NC				0.990318	0.953253	1.06429	0.981584	1.04173	0.602451	0.236803	1	0.502052	1
	SMC01.T_CATATTCGTAGGGTAC	SMC01			MC	CRIS-A/-D	0.920962	1.03986	1.03717	0.931585	0.975195	0.119536	1	1	0.177911	0.620877
	SMC01.T_CATCAAGCATGCCTTC	SMC01	NC				1.12188	1.09997	1.08816	0.98127	1.00418	1	1	1	0.393355	0.642935
	SMC01.T_CATCAAGTCACAAACC	SMC01	NC				1.10938	1.06531	1.1805	1.02944	1.1383	1	0.900174	1	0.624237	1
	SMC01.T_CATCCACGTATAGGTA	SMC01		SC		CRIS-D	1.03735	0.95891	1.07556	0.912089	1.02356	1	0.45714	1	0.0983521	1
	SMC01.T_CATCGAAGTTAAGATG	SMC01	NC				1.11056	1.03721	1.1752	0.992081	1.03056	1	0.90545	1	0.456127	0.854421
	SMC01.T_CATCGAATCTTGTATC	SMC01		SC		CRIS-A	0.918872	0.982988	0.991914	1.08151	1.07818	0.0643697	0.578076	0.72346	1	1
	SMC01.T_CATGGCGTCCCAACGG	SMC01	NC				0.960867	1.04413	1.01993	1.01024	1.05383	0.397507	1	0.974612	0.903688	1
	SMC01.T_CCAGCGAAGAATGTGT	SMC01	NC				1.0047	1.0742	1.04474	1.01998	1.04728	0.567631	1	0.90617	0.714887	0.920676
	SMC01.T_CCATTCGGTCTGCGGT	SMC01	NC				1.00002	0.995921	1.02086	0.995688	1.03845	0.182241	0.159363	0.338676	0.158247	0.52438
	SMC01.T_CCCAATCAGTGTACTC	SMC01		SC		CRIS-A	0.944997	0.982115	1.05071	1.04803	1.05667	0.154029	0.454066	1	1	1
	SMC01.T_CCCATACTCAGCGACC	SMC01		SC		CRIS-A	0.8332	1.05637	1.0445	0.99048	0.931868	0.00663628	1	1	1	0.849858
	SMC01.T_CCCATACTCCAGAGGA	SMC01	NC				1.08842	1.08851	1.08039	1.06398	1.08147	0.979017	0.979144	0.965489	0.918502	0.967562
	SMC01.T_CCGGGATTCATGCAAC	SMC01	NC				1.02599	1.08705	1.07529	1.06921	1.01499	0.425141	0.984233	0.901964	0.851582	0.324842
	SMC01.T_CCGGTAGCAAAGAATC	SMC01	NC				0.969694	1.09478	1.05276	0.97421	1.05081	0.255003	1	1	0.289081	1
	SMC01.T_CCGGTAGTCATACGGT	SMC01	NC				1.06705	1.01536	1.07067	1.05603	1.08292	0.897733	0.436135	0.920189	0.819273	0.98292
	SMC01.T_CCGTGGAAGTGTGGCA	SMC01		SC		CRIS-D	1.07338	1.06041	1.09746	0.848848	1.05746	1	1	1	0.00335663	1
	SMC01.T_CCTACACGTGGGTCAA	SMC01			MC	CRIS-B/-D	1.00424	0.913944	1.04087	0.916323	1.00336	0.802471	0.0292173	1	0.0329509	0.78492
	SMC01.T_CCTACCATCAACGGGA	SMC01	NC				1.06836	1.03728	1.10202	0.982213	1.09523	0.872522	0.452847	1	0.0832639	1
	SMC01.T_CCTAGCTTCGCCAGCA	SMC01		SC		CRIS-D	1.01616	1.02939	1.00374	0.755335	0.970473	1	1	1	6.31175e-05	1
	SMC01.T_CCTCAGTAGCCCGAAA	SMC01	NC				1.0491	1.05735	0.974139	0.952559	0.984583	1	1	0.643127	0.427735	0.75325
	SMC01.T_CCTCAGTTCACGACTA	SMC01	NC				1.08746	1.09728	1.16267	0.989922	1.02287	1	1	1	0.388542	0.734602
	SMC01.T_CCTCTGAGTATTACCG	SMC01	NC				1.10457	1.07782	1.05139	1.01289	1.05853	1	1	0.948857	0.684249	0.972435
	SMC01.T_CCTTACGAGGCCGAAT	SMC01	NC				0.99623	1.0458	1.03967	0.94053	0.976469	0.845538	1	1	0.262456	0.611467
	SMC01.T_CCTTTCTTCGGCTACG	SMC01	NC				1.11946	1.04825	1.05114	0.999355	1.01773	1	1	1	0.846208	0.943311
	SMC01.T_CGAACATTCGAACTGT	SMC01	NC				0.983836	1.03535	1.04971	0.982903	1.00484	0.381101	0.903251	1	0.372248	0.600596
	SMC01.T_CGAACATTCTGATTCT	SMC01	NC				1.08739	1.08237	1.10593	1.01219	1.0156	1	0.990681	1	0.400759	0.437031
	SMC01.T_CGAATGTGTGACAAAT	SMC01	NC				1.04275	1.0839	1.11864	1.06103	1.06285	0.639483	0.927964	1	0.792251	0.805724
	SMC01.T_CGACCTTTCGGTGTCG	SMC01			MC	CRIS-A/-B/-C	0.866502	0.849771	0.841364	1.02212	0.978371	0.0271023	0.00965108	0.00536381	1	1
	SMC01.T_CGACCTTTCTTCAACT	SMC01		SC		CRIS-A	0.911058	0.985489	0.944518	0.999325	0.976047	0.0828756	0.857868	0.295793	1	0.701834
	SMC01.T_CGACTTCGTGCATCTA	SMC01	NC				0.96554	0.982022	1.04218	1.01003	1.05679	0.242405	0.374375	1	0.707069	1
	SMC01.T_CGAGAAGGTCATGCAT	SMC01			MC	CRIS-A/-D	0.945849	1.00258	0.990703	0.928997	1.08458	0.184875	0.847987	0.656366	0.10021	1
	SMC01.T_CGAGCACGTCGAACAG	SMC01	NC				1.06083	1.1464	1.03122	1.06384	1.02162	0.997522	1	0.963222	0.998549	0.934453
	SMC01.T_CGAGCCAGTCTGGTCG	SMC01			MC	CRIS-A/-B/-C	0.900438	0.878001	0.871894	1.0073	0.945228	0.0624507	0.0171904	0.0115899	1	0.398856
	SMC01.T_CGAGCCATCTGTCAAG	SMC01		SC		CRIS-C	0.98438	0.996842	0.894809	0.936454	1.03103	0.976501	1	0.0374282	0.237784	1
	SMC01.T_CGATCGGGTGAGGCTA	SMC01			MC	CRIS-A/-B	0.85019	0.882278	0.952346	1.02328	0.988289	0.00139804	0.0115199	0.378073	1	1
	SMC01.T_CGATCGGTCCCTTGCA	SMC01		SC		CRIS-D	0.991987	1.0475	0.981295	0.825143	0.923623	1	1	1	0.0117528	0.989427
	SMC01.T_CGATTGACATCTGGTA	SMC01			MC	CRIS-A/-B	0.8598	0.916568	0.9692	0.980362	1.02535	0.00310145	0.0883804	0.744744	1	1
	SMC01.T_CGATTGATCTCTGTCG	SMC01	NC				0.961753	1.07595	1.04342	0.998389	0.973762	0.275448	1	1	0.646051	0.375009
	SMC01.T_CGCCAAGAGTGGTAAT	SMC01			MC	CRIS-B/-C/-E	0.965416	0.920583	0.893964	0.932696	0.857963	0.853147	0.1663	0.0441066	0.275212	0.00460845
	SMC01.T_CGCGGTACATGTTGAC	SMC01	NC				1.0813	1.01689	0.991448	1.02233	0.993278	1	0.943313	0.801131	0.961428	0.814773
	SMC01.T_CGCGTTTCACAGTCGC	SMC01	NC				1.06297	1.04716	1.04154	1.03152	0.995449	0.999397	0.89728	0.85141	0.757885	0.380014
	SMC01.T_CGCGTTTGTGCAGACA	SMC01	NC				1.03872	1.08873	1.12101	0.995964	1.09756	0.74745	1	1	0.3013	1
	SMC01.T_CGCTATCCAATGGACG	SMC01	NC				0.999162	1.00958	1.11501	1.04099	1.10473	0.376484	0.483913	1	0.814017	1
	SMC01.T_CGCTGGATCGTGGTCG	SMC01	NC				1.00693	1.01017	1.00859	0.999337	1.03177	0.63813	0.670925	0.655025	0.560966	0.855546
	SMC01.T_CGCTTCAAGCATCATC	SMC01	NC				1.00937	1.11381	1.05735	1.06897	1.07602	0.843913	1	0.997754	1	1
	SMC01.T_CGGACTGGTACACCGC	SMC01	NC				0.987466	1.08911	1.08932	1.07861	1.00577	0.539881	1	1	1	0.729177
	SMC01.T_CGGAGTCTCCGAAGAG	SMC01	NC				1.07128	0.980514	1.022	0.966388	1.00585	1	0.231337	0.681643	0.15263	0.4675
	SMC01.T_CGGGTCAGTGAACCTT	SMC01		SC		CRIS-C	0.953283	0.984046	0.926748	1.0437	1.05668	0.187114	0.486827	0.0667295	1	1
	SMC01.T_CGGTTAACAATAGCAA	SMC01	NC				0.937394	1.05956	0.951073	0.943497	1.00991	0.254957	1	0.373475	0.304531	1
	SMC01.T_CGTAGCGAGACGCTTT	SMC01	NC				1.08593	1.06017	1.20076	1.01817	1.05985	0.82623	0.561477	1	0.191916	0.558161
	SMC01.T_CGTAGCGGTGGGTCAA	SMC01	NC				0.964312	1.01795	0.996275	1.03777	0.966972	0.153832	0.661547	0.398961	0.922998	0.167862
	SMC01.T_CGTCACTCAGGTTTCA	SMC01	NC				1.00737	1.02983	1.0156	1.02301	1.06577	0.499611	0.725936	0.584928	0.659698	0.975776
	SMC01.T_CGTCAGGTCTTGTACT	SMC01	NC				1.03902	1.03846	0.953844	0.987201	1.07743	1	1	0.185807	0.471319	1
	SMC01.T_CGTCCATCAATCTACG	SMC01	NC				1.08366	1.00779	0.957705	1.03482	1.02504	1	0.759541	0.235443	1	0.960593
	SMC01.T_CGTCTACGTTGGAGGT	SMC01		SC		CRIS-A	0.930527	1.05599	1.03724	1.00366	1.07766	0.119734	1	1	0.878861	1
	SMC01.T_CGTGTCTTCTTGCATT	SMC01			MC	CRIS-B/-C	1.03915	0.884678	0.936835	1.02171	1.00136	1	0.012339	0.168874	1	1
	SMC01.T_CGTTAGAGTGGTCCGT	SMC01		SC		CRIS-B	0.976901	0.916307	1.08072	1.07045	1.10622	0.229351	0.017448	1	1	1
	SMC01.T_CGTTAGATCTCTGCTG	SMC01	NC				1.17698	1.13245	1.07295	1.09346	1.04614	1	1	0.870302	0.958598	0.678555
	SMC01.T_CGTTGGGAGGCGTACA	SMC01	NC				1.02721	1.09637	1.06437	0.988622	0.990191	0.977246	1	1	0.752429	0.766274
	SMC01.T_CTAAGACAGGGTTTCT	SMC01		SC		CRIS-D	0.957415	0.985506	0.941082	0.876012	0.950437	0.853362	1	0.570965	0.0469956	0.723878
	SMC01.T_CTAAGACTCTGATTCT	SMC01	NC				1.02818	1.04848	1.03776	0.969943	1.11256	0.709345	0.975571	0.837634	0.14686	1
	SMC01.T_CTAATGGAGCTACCGC	SMC01		SC		CRIS-C	0.965683	0.991424	0.903797	1.00914	0.937309	0.673926	1	0.10177	1	0.329969
	SMC01.T_CTACCCATCCCGGATG	SMC01		SC		CRIS-E	0.928723	0.99599	0.968516	0.969652	0.717704	1	1	1	1	6.83983e-05
	SMC01.T_CTACGTCCATTCCTCG	SMC01	NC				1.07877	1.09859	1.0132	1.05402	1.03187	1	1	0.607121	0.927307	0.778813
	SMC01.T_CTACGTCGTCGGCATC	SMC01	NC				1.08612	1.08435	1.00763	1.02086	1.06435	1	1	0.502736	0.640444	0.971503
	SMC01.T_CTCACACTCACGAAGG	SMC01	NC				1.06817	1.04762	1.01768	1.06066	0.980194	1	1	0.854545	1	0.503538
	SMC01.T_CTCAGAAAGCTCTCGG	SMC01		SC		CRIS-D	1.10712	1.08411	1.10162	0.912356	1.04269	1	1	1	0.0718769	1
	SMC01.T_CTCAGAAGTTAAAGTG	SMC01	NC				1.06818	1.07762	1.12609	0.958019	1.00752	1	1	1	0.149447	0.605102
	SMC01.T_CTCATTACATGCCCGA	SMC01	NC				1.06736	1.07783	0.984874	0.956729	1.00904	1	1	0.423054	0.187795	0.714468
	SMC01.T_CTCCTAGAGAACAACT	SMC01			MC	CRIS-A/-B	0.947456	0.941765	1.02342	1.03077	1.08152	0.0767118	0.0610513	0.816176	0.952029	1
	SMC01.T_CTCCTAGCACAGATTC	SMC01	NC				1.00471	1.05673	1.05293	1.03215	0.997571	0.340978	0.884174	0.848911	0.629217	0.280844
	SMC01.T_CTCCTAGCAGGTTTCA	SMC01	NC				1.07072	1.04938	1.01129	1.03065	1.03435	0.988383	0.88356	0.554157	0.740548	0.772265
	SMC01.T_CTCGAAAAGAGACTAT	SMC01		SC		CRIS-D	1.02607	1.08314	1.02788	0.925717	1.02546	1	1	1	0.121223	1
	SMC01.T_CTCGAAACATCGATGT	SMC01	NC				1.1059	1.03832	1.08259	1.01017	1.12102	1	0.946853	1	0.788568	1
	SMC01.T_CTCGGAGCAGACTCGC	SMC01		SC		CRIS-A	0.932163	1.00185	1.02941	0.989893	1.06109	0.0392446	0.47984	0.962768	0.338781	1
	SMC01.T_CTCGGGACACTAGTAC	SMC01	NC				1.10793	0.982437	1.1043	1.044	1.14491	1	0.17278	1	0.797358	1
	SMC01.T_CTCGTCAAGCTCTCGG	SMC01	NC				1.03603	1.03529	1.03583	0.98918	1.06006	0.782669	0.775021	0.780466	0.295578	0.99413
	SMC01.T_CTCGTCAGTCGAAAGC	SMC01	NC				1.06085	1.03753	1.03541	1.02268	1.0856	0.942097	0.810976	0.795305	0.686157	1
	SMC01.T_CTCTAATTCATGCAAC	SMC01	NC				1.04169	1.0533	1.08878	1.08546	1.07869	0.719504	0.809467	0.970438	0.961758	0.940465
	SMC01.T_CTCTGGTGTCCCTTGT	SMC01		SC		CRIS-E	1.08257	1.08132	1.02548	0.960269	0.798379	1	1	1	1	0.00027656
	SMC01.T_CTCTGGTTCCATGAAC	SMC01		SC		CRIS-D	1.08797	1.04709	0.949829	0.905101	0.965636	1	1	0.461005	0.106235	0.670711
	SMC01.T_CTGAAACAGCATGGCA	SMC01	NC				1.06088	1.11088	1.11423	0.966929	1.02836	1	1	1	0.151055	0.759164
	SMC01.T_CTGAAACCATCTGGTA	SMC01		SC		CRIS-D	1.05187	1.00614	1.00799	0.91476	0.976352	1	1	1	0.132321	0.752363
	SMC01.T_CTGAAACGTTTGACTG	SMC01		SC		CRIS-D	1.00374	1.01776	1.08914	0.906319	1.00622	1	1	1	0.0624485	1
	SMC01.T_CTGAAGTGTTCAGACT	SMC01			MC	CRIS-D/-E	1.05762	0.995401	1.07987	0.923237	0.930223	1	0.929024	1	0.152172	0.195009
	SMC01.T_CTGATAGGTCTGGTCG	SMC01		SC		CRIS-C	0.958156	0.968046	0.92812	1.0053	0.97819	0.239203	0.327543	0.0772295	0.854938	0.440644
	SMC01.T_CTGCCTAAGAAGGTGA	SMC01		SC		CRIS-B	1.01609	0.917886	1.08236	1.03538	0.969636	1	0.0406062	1	1	0.339879
	SMC01.T_CTGCCTAGTCCGAAGA	SMC01		SC		CRIS-D	0.975974	1.07046	0.981991	0.926643	1.02302	0.603734	1	0.684212	0.151034	1
	SMC01.T_CTGCGGAGTGAGCGAT	SMC01	NC				1.00257	0.984826	1.06114	1.0779	1.03208	0.576701	0.392506	1	1	0.87382
	SMC01.T_CTGCTGTAGGACAGCT	SMC01		SC		CRIS-A	0.911503	0.992787	0.983303	1.01909	0.978638	0.038917	0.589882	0.448725	1	0.391464
	SMC01.T_CTGGTCTGTTGATTGC	SMC01			MC	CRIS-A/-C/-E	0.917674	1.01234	0.89955	1.0654	0.922453	0.0619479	1	0.0245498	1	0.0779108
	SMC01.T_CTGTTTAAGCGTCTAT	SMC01	NC				1.02209	1.0744	1.05937	0.983664	1.06516	0.900943	1	1	0.547342	1
	SMC01.T_CTTAACTAGGAGTCTG	SMC01		SC		CRIS-B	0.981374	0.911635	1.03858	1.01963	1.05461	0.384755	0.0241688	1	1	1
	SMC01.T_CTTCTCTAGCCTTGAT	SMC01		SC		CRIS-C	1.0617	1.00884	0.940411	1.0197	1.05362	1	0.641165	0.0631472	0.823587	1
	SMC01.T_CTTGGCTTCAGCCTAA	SMC01	NC				1.0501	1.02718	1.05243	1.0508	1.05913	0.882521	0.717645	0.895145	0.88651	0.927471
	SMC01.T_CTTTGCGGTGATGTCT	SMC01	NC				0.981794	1.06006	0.980418	0.973779	0.966393	0.454289	1	0.440435	0.375666	0.311013
	SMC01.T_CTTTGCGTCTTCGGTC	SMC01		SC		CRIS-A	0.917361	0.997314	1.00948	0.967111	1.05007	0.0256091	0.532756	0.741274	0.207301	1
	SMC01.T_GAAACTCAGACGCACA	SMC01	NC				1.02209	1.08685	1.05826	1.00147	1.04578	0.630487	1	0.938487	0.403881	0.852331
	SMC01.T_GAAACTCAGATCACGG	SMC01		SC		CRIS-D	1.10072	1.04661	0.994254	0.856055	0.962443	1	1	1	0.0295979	1
	SMC01.T_GAAACTCTCGCCGTGA	SMC01	NC				1.11739	1.10076	1.08717	1.04891	1.02716	1	1	1	0.969544	0.896913
	SMC01.T_GAAATGAGTCCAACTA	SMC01		SC		CRIS-D	1.08043	1.11576	1.15748	0.933843	1.06645	1	1	1	0.0976759	1
	SMC01.T_GAACATCGTAGGACAC	SMC01		SC		CRIS-D	0.977536	1.02456	0.94313	0.886896	0.981283	0.850672	1	0.315735	0.0271536	0.934337
	SMC01.T_GAACCTAAGACCGGAT	SMC01	NC				0.990243	1.04342	1.05445	0.950761	1.0047	0.205644	0.887119	1	0.0632568	0.319972
	SMC01.T_GAACGGACAATAGCAA	SMC01	NC				1.05413	0.980529	1.09891	1.02483	1.06541	1	0.448712	1	0.881775	1
	SMC01.T_GAACGGAGTTACAGAA	SMC01	NC				0.947912	1.0588	1.02839	1.06961	1.04742	0.216807	1	1	1	1
	SMC01.T_GAAGCAGCAGTATGCT	SMC01	NC				1.07318	1.0478	0.998434	0.98436	1.08446	1	0.993702	0.601345	0.45714	1
	SMC01.T_GAATGAAAGCTAACTC	SMC01	NC				1.02393	0.959106	1.04695	1.08151	0.997627	0.954975	0.274561	1	1	0.669122
	SMC01.T_GACACGCTCAATCACG	SMC01			MC	CRIS-B/-C	0.964803	0.923203	0.918784	0.994988	0.991165	0.439003	0.117887	0.0988152	0.873261	0.811208
	SMC01.T_GACAGAGGTGCCTGCA	SMC01	NC				1.14171	1.06438	1.1028	1.06966	1.03333	1	0.920802	1	0.940896	0.723136
	SMC01.T_GACCAATGTCAAAGCG	SMC01	NC				1.00986	0.974239	1.10188	0.954809	1.06805	0.779456	0.357509	1	0.209957	1
	SMC01.T_GACCAATGTTTCCACC	SMC01		SC		CRIS-E	1.15126	1.11038	1.10421	0.97019	0.916497	1	1	1	0.565444	0.103373
	SMC01.T_GACGCGTTCGCACTCT	SMC01	NC				1.06549	1.01617	0.977539	0.968787	0.944407	1	0.971125	0.489334	0.3963	0.201654
	SMC01.T_GACGTTACACGACTCG	SMC01		SC		CRIS-A	0.902291	1.05103	0.996137	1.03773	1.05227	0.067362	1	1	1	1
	SMC01.T_GACTAACGTTCCACGG	SMC01		SC		CRIS-B	1.06245	0.918809	1.05909	1.07505	1.03926	1	0.0469133	1	1	1
	SMC01.T_GACTACACACTTCTGC	SMC01		SC		CRIS-D	1.08188	1.02575	1.04371	0.901108	0.977369	1	1	1	0.0595561	0.794466
	SMC01.T_GACTACAGTCACCCAG	SMC01	NC				1.12375	1.13734	1.08547	1.00877	1.14559	1	1	1	0.801107	1
	SMC01.T_GACTACAGTTAAGGGC	SMC01		SC		CRIS-D	1.10323	1.06823	1.08834	0.907433	1.01899	1	1	1	0.0378322	1
	SMC01.T_GACTGCGCAATGGAAT	SMC01	NC				1.03339	1.00937	0.997581	0.996967	1.03489	0.933506	0.765715	0.649683	0.643281	0.940426
	SMC01.T_GAGCAGATCGTCTGAA	SMC01	NC				1.05822	1.07133	1.04858	1.02701	0.977094	1	1	1	0.88767	0.392924
	SMC01.T_GATCAGTCATCCGTGG	SMC01		SC		CRIS-D	1.00588	1.06259	1.12477	0.871815	1.01799	1	1	1	0.0166379	1
	SMC01.T_GATCAGTGTATAGGGC	SMC01	NC				1.05963	1.02878	1.02755	1.03341	1.11717	0.851424	0.584667	0.572676	0.629712	1
	SMC01.T_GATCGATAGCTAACAA	SMC01	NC				0.993893	1.03222	0.971593	0.954722	1.02572	0.485154	0.984716	0.266675	0.155839	0.902091
	SMC01.T_GATCGCGCACCAGGTC	SMC01		SC		CRIS-E	1.02614	1.02822	1.06268	0.998677	0.897758	1	1	1	1	0.0294495
	SMC01.T_GATGAAACAAAGGAAG	SMC01		SC		CRIS-A	0.894338	1.00601	1.08822	1.02588	1.01656	0.025563	1	1	1	1
	SMC01.T_GATGAAAGTCGCGTGT	SMC01		SC		CRIS-B	1.06733	0.93536	1.16554	1.00535	1.04991	1	0.0324973	1	0.351186	1
	SMC01.T_GATGAGGAGGCATGTG	SMC01			MC	CRIS-D/-E	1.03387	1.02482	1.02809	0.900158	0.86919	1	1	1	0.0765184	0.0120279
	SMC01.T_GATGAGGCACGAGGTA	SMC01		SC		CRIS-D	1.03078	1.02058	0.89926	0.843723	0.929486	1	1	0.244606	0.011622	0.716837
	SMC01.T_GATGAGGGTGTTTGTG	SMC01	NC				1.05895	0.966506	1.05924	1.01678	1.02407	1	0.172811	1	0.651657	0.745511
	SMC01.T_GATGCTAAGCGCCTCA	SMC01		SC		CRIS-A	0.933957	1.01639	0.973117	0.955048	1.02979	0.156639	1	0.481728	0.301331	1
	SMC01.T_GATTCAGAGGTGTGGT	SMC01		SC		CRIS-D	1.03628	1.05133	1.02547	0.908332	1.02667	1	1	1	0.0411308	1
	SMC01.T_GCAAACTCAGCGTCCA	SMC01	NC				0.950809	0.981022	1.10272	1.05046	1.09605	0.0946965	0.273442	1	1	1
	SMC01.T_GCACATACAACTGCGC	SMC01		SC		CRIS-E	1.0634	1.09299	1.15255	0.985473	0.900809	1	1	1	0.71873	0.0293482
	SMC01.T_GCACTCTCACGAGAGT	SMC01	NC				0.959594	1.024	1.05309	0.96581	1.03149	0.157982	0.818579	1	0.193042	0.915253
	SMC01.T_GCAGCCAAGTAGGTGC	SMC01			MC	CRIS-A/-C	0.869591	0.996764	0.916184	1.00522	1.02014	0.00911149	1	0.118513	1	1
	SMC01.T_GCAGCCACAATAGAGT	SMC01		SC		CRIS-C	0.990425	1.00081	0.94032	0.960838	1.05061	0.574744	0.719016	0.138973	0.265314	1
	SMC01.T_GCAGCCAGTAAGGATT	SMC01	NC				1.0322	1.03519	1.08371	1.00891	1.03637	0.923437	0.936148	1	0.776131	0.940849
	SMC01.T_GCAGCCATCTGATACG	SMC01	NC				0.999826	1.06968	0.94773	1.04286	0.965173	0.795298	1	0.249428	1	0.404973
	SMC01.T_GCATGATCAATTCCTT	SMC01	NC				1.13604	1.00522	1.1601	0.989965	1.1048	1	0.731426	1	0.5728	1
	SMC01.T_GCATGATTCCTCAATT	SMC01	NC				1.04914	1.10014	1.11559	1.07714	1.01821	0.602807	1	1	0.875604	0.308568
	SMC01.T_GCATGCGAGCGATAGC	SMC01			MC	CRIS-C/-E	1.03547	0.965981	0.915495	1.03845	0.936471	1	0.306412	0.0402053	1	0.103208
	SMC01.T_GCATGCGAGGCATGTG	SMC01		SC		CRIS-C	1.10476	1.07072	0.885627	0.972187	1.02121	1	1	0.0529126	1	1
	SMC01.T_GCGCAACAGTTCGCGC	SMC01		SC		CRIS-C	0.959312	0.929725	0.857911	1.01454	1.03431	0.940995	0.444187	0.0156042	1	1
	SMC01.T_GCGCAACGTGGTGTAG	SMC01	NC				0.988937	0.996659	1.06088	1.04478	1.01732	0.51619	0.59565	1	0.97851	0.796942
	SMC01.T_GCGCAGTGTACAGACG	SMC01		SC		CRIS-B	1.04341	0.95296	1.122	1.05167	1.05982	1	0.0906397	1	1	1
	SMC01.T_GCGCCAAGTCCAGTAT	SMC01			MC	CRIS-A/-D	0.930499	0.937251	1.01016	0.916267	0.996883	0.176655	0.222159	1	0.103844	0.974365
	SMC01.T_GCGCCAAGTGGTCTCG	SMC01			MC	CRIS-D/-E	0.966902	0.988914	0.935637	0.819601	0.864496	1	1	1	0.00363631	0.070908
	SMC01.T_GCTCTGTTCCTGTACC	SMC01			MC	CRIS-B/-D	0.972612	0.932733	1.04903	0.943147	1.05491	0.370244	0.110856	1	0.157571	1
	SMC01.T_GCTGCAGAGATGCGAC	SMC01	NC				1.06426	1.02667	1.00842	1.02298	1.05494	0.996709	0.819663	0.654303	0.78982	0.97173
	SMC01.T_GCTGCAGAGTTGTCGT	SMC01			MC	CRIS-A/-B/-C	0.915825	0.926871	0.92677	1.02726	1.0323	0.0428775	0.0719952	0.0716322	1	1
	SMC01.T_GCTGCAGCAGGGTTAG	SMC01		SC		CRIS-E	1.04017	1.08548	1.10301	1.01301	0.940118	1	1	1	0.954983	0.171721
	SMC01.T_GCTGGGTTCAAGATCC	SMC01	NC				1.12023	1.13226	1.17249	0.982951	0.984807	1	1	1	0.516106	0.534883
	SMC01.T_GCTGGGTTCTTAGCCC	SMC01	NC				1.05649	1.01026	1.03174	0.986974	1.02657	1	0.703767	0.894931	0.46092	0.855148
	SMC01.T_GGAAAGCCAAATCCGT	SMC01	NC				1.09213	1.03666	1.11012	0.992278	1.13869	1	0.830291	1	0.340539	1
	SMC01.T_GGAAAGCTCCAGTAGT	SMC01	NC				0.997922	1.0351	0.981163	1.00468	1.02044	0.602674	0.940388	0.427713	0.675911	0.830465
	SMC01.T_GGACAAGAGCTGGAAC	SMC01		SC		CRIS-D	1.03069	1.07896	0.987757	0.835729	0.988386	1	1	1	0.00592976	1
	SMC01.T_GGACAGACATAGACTC	SMC01		SC		CRIS-B	1.01551	0.952006	1.09068	1.08005	1.09981	0.740609	0.123299	1	1	1
	SMC01.T_GGACAGAGTCTCAACA	SMC01	NC				1.03446	1.07057	1.01297	0.964671	1.06395	0.86519	1	0.569206	0.148512	1
	SMC01.T_GGACATTAGCAGCGTA	SMC01		SC		CRIS-D	1.03806	1.03436	1.03743	0.918095	1.01863	1	1	1	0.0784291	1
	SMC01.T_GGACATTTCATCGATG	SMC01	NC				0.988176	0.988421	1.03623	1.06505	1.0125	0.431954	0.434247	0.894795	1	0.68129
	SMC01.T_GGAGCAACATGGATGG	SMC01		SC		CRIS-C	0.954257	0.961412	0.922978	0.962309	1.00238	0.325186	0.390918	0.126828	0.400009	0.954827
	SMC01.T_GGAGCAATCTGCAGTA	SMC01	NC				0.992331	1.10322	1.00603	1.0654	1.00334	0.645574	1	0.768005	1	0.745538
	SMC01.T_GGATGTTCAATAAGCA	SMC01	NC				0.982173	0.969253	1.04757	1.0642	1.01719	0.452765	0.331232	1	1	0.83072
	SMC01.T_GGATTACAGTAGGTGC	SMC01	NC				1.0357	1.03252	0.982348	1.08177	0.981473	0.98008	0.965794	0.543678	1	0.534938
	SMC01.T_GGATTACTCAACCATG	SMC01		SC		CRIS-D	0.986981	1.03755	1.08555	0.944446	1.07247	0.509148	1	1	0.15505	1
	SMC01.T_GGCGACTTCACGCGGT	SMC01	NC				1.04517	1.05218	1.12237	1.10544	1.07728	0.864458	0.899689	1	1	0.976219
	SMC01.T_GGCGTGTTCCGTAGTA	SMC01	NC				0.972592	1.00684	0.956979	1.0001	0.997471	0.324464	0.714234	0.211505	0.626131	0.592398
	SMC01.T_GGCGTGTTCTGCAAGT	SMC01			MC	CRIS-A/-D	0.92958	0.993931	0.996692	0.932136	0.974259	0.107283	0.737279	0.77953	0.118705	0.462074
	SMC01.T_GGCTCGATCAGCTGGC	SMC01		SC		CRIS-D	1.02856	1.08753	1.06726	0.937705	0.986633	1	1	1	0.157673	0.618067
	SMC01.T_GGGACCTAGAGTGAGA	SMC01	NC				1.0555	1.0581	1.12455	1.02286	1.10178	0.790023	0.811354	1	0.475271	1
	SMC01.T_GGGACCTCACGAGAGT	SMC01		SC		CRIS-E	1.05681	1.05061	1.01927	0.937532	0.86976	1	1	1	0.284327	0.00907998
	SMC01.T_GGGAGATCATACCATG	SMC01	NC				1.06323	1.05876	1.10232	0.992028	1.04149	1	1	1	0.636363	0.99038
	SMC01.T_GGGATGACAAACTGTC	SMC01			MC	CRIS-B/-C	0.976524	0.853035	0.921413	1.02475	0.945746	0.691114	0.000946146	0.0706405	1	0.215767
	SMC01.T_GGGATGATCTGAAAGA	SMC01	NC				1.08393	0.983937	0.949835	0.980564	1.00901	1	0.771993	0.424622	0.738614	0.975772
	SMC01.T_GGGCATCCAGTCCTTC	SMC01			MC	CRIS-B/-C/-E	1.01514	0.940815	0.901915	1.0145	0.941757	1	0.136407	0.0221863	1	0.141738
	SMC01.T_GGGTCTGAGGTCGGAT	SMC01			MC	CRIS-B/-C	0.964123	0.924949	0.880502	1.03305	0.988044	0.265221	0.0593057	0.00435216	1	0.574465
	SMC01.T_GGGTTGCGTGCACGAA	SMC01		SC		CRIS-D	1.03225	1.02044	0.92614	0.919596	1.03794	1	1	0.207897	0.167902	1
	SMC01.T_GGTGCGTCAGCATACT	SMC01		SC		CRIS-A	0.933128	1.00669	1.03602	0.972848	1.00095	0.102782	0.865063	1	0.39018	0.773303
	SMC01.T_GGTGCGTCATCCAACA	SMC01		SC		CRIS-D	0.933301	1.04557	1.062	0.913245	1.05737	0.245937	1	1	0.120151	1
	SMC01.T_GGTGCGTGTTACGTCA	SMC01	NC				1.00912	1.0415	1.09574	1.06163	1.12277	0.673869	0.917388	1	0.989891	1
	SMC01.T_GGTGTTAAGTCTTGCA	SMC01	NC				1.08417	1.04641	1.01662	1.01679	1.10701	0.992459	0.767076	0.48093	0.482825	1
	SMC01.T_GTAACGTGTTGATTCG	SMC01		SC		CRIS-E	1.08445	1.04615	0.97113	1.01769	0.922841	1	1	0.38763	1	0.0691729
	SMC01.T_GTAACTGCATGACATC	SMC01	NC				1.02665	1.09389	1.08544	1.10694	1.01289	0.789063	1	1	1	0.66548
	SMC01.T_GTAACTGTCGAGAGCA	SMC01	NC				1.12896	1.0009	1.11436	1.06397	1.11337	1	0.265129	1	0.900559	1
	SMC01.T_GTACTTTAGCCAGGAT	SMC01	NC				1.10229	1.06787	1.06426	1.04715	1.00721	1	1	1	0.976341	0.773488
	SMC01.T_GTACTTTAGTCGATAA	SMC01		SC		CRIS-B	1.02789	0.946793	1.03834	1.0478	0.971302	1	0.140091	1	1	0.283611
	SMC01.T_GTAGTCAAGAATTCCC	SMC01	NC				1.04206	0.992231	1.06235	1.06673	1.0653	0.735162	0.235449	0.948562	0.987863	0.975504
	SMC01.T_GTATCTTAGCCAACAG	SMC01		SC		CRIS-A	0.917952	1.0798	0.989357	1.0695	0.991163	0.0839227	1	0.751329	1	0.780941
	SMC01.T_GTCACAAAGACGCTTT	SMC01	NC				1.15737	1.03355	1.05463	1.09334	0.993362	1	0.693882	0.906756	1	0.275329
	SMC01.T_GTCCTCAGTCTGATTG	SMC01			MC	CRIS-A/-B/-C	0.902568	0.942991	0.948321	1.06473	1.02029	0.0185092	0.131857	0.162827	1	1
	SMC01.T_GTCTCGTAGATGAGAG	SMC01	NC				1.07521	1.07163	1.02623	1.06809	0.995802	1	1	0.691401	1	0.38098
	SMC01.T_GTCTTCGGTCCTCTTG	SMC01	NC				1.00563	0.965076	0.980463	0.982251	1.02152	0.760128	0.3365	0.483941	0.502417	0.916925
	SMC01.T_GTCTTCGGTCGTTGTA	SMC01	NC				1.01907	1.06363	1.09148	1.04127	1.02518	0.495506	0.892376	1	0.713712	0.556905
	SMC01.T_GTGAAGGCAATGTAAG	SMC01			MC	CRIS-C/-D	1.07589	1.03534	0.92928	0.93394	1.00762	1	1	0.110016	0.130387	0.939572
	SMC01.T_GTGAAGGGTCTTCTCG	SMC01		SC		CRIS-E	1.03329	1.03734	1.0276	1.00684	0.916796	1	1	1	1	0.0800714
	SMC01.T_GTGCAGCAGAGTCTGG	SMC01	NC				1.07442	1.07131	0.969027	0.990307	0.996452	1	1	0.30092	0.506604	0.575958
	SMC01.T_GTGCAGCTCCGAGCCA	SMC01	NC				1.14908	1.11529	1.16317	1.07699	1.08808	1	0.990165	1	0.915226	0.949084
	SMC01.T_GTGCATAAGCTAACAA	SMC01	NC				1.00503	0.994067	1.03392	1.02736	1.04771	0.411003	0.307713	0.727447	0.657434	0.860733
	SMC01.T_GTGGGTCAGCAAATCA	SMC01	NC				1.19651	1.09688	1.20262	1.03701	1.03503	1	0.993721	1	0.599035	0.579688
	SMC01.T_GTGGGTCGTCCGTCAG	SMC01	NC				1.11326	1.06203	1.08619	1.09763	1.1023	0.996427	0.86872	0.95829	0.980082	0.986384
	SMC01.T_GTGTGCGCACGACTCG	SMC01	NC				1.1433	1.12081	1.03636	0.954812	1.0779	1	1	1	0.201693	1
	SMC01.T_GTGTGCGGTGTCCTCT	SMC01		SC		CRIS-D	1.02585	0.977288	1.05351	0.845723	1.07071	1	1	1	0.00327732	1
	SMC01.T_GTTAAGCGTCCATCCT	SMC01			MC	CRIS-A/-C	0.948012	0.988079	0.934628	1.05585	1.08553	0.0361813	0.184953	0.0187842	1	1
	SMC01.T_GTTACAGGTGTCAATC	SMC01		SC		CRIS-D	1.07539	1.09334	1.1242	0.910358	0.95704	1	1	1	0.0479826	0.291892
	SMC01.T_GTTACAGTCCCTGACT	SMC01	NC				0.97468	1.07542	1.02831	0.998135	1.03506	0.198558	1	0.751385	0.388666	0.831523
	SMC01.T_GTTCATTGTCTAGCGC	SMC01	NC				0.950041	1.01885	1.09249	1.02677	1.03815	0.0991164	0.77513	1	0.897403	1
	SMC01.T_GTTCATTTCCTGCTTG	SMC01	NC				1.1127	1.0365	0.980542	1.05318	0.985144	1	0.98447	0.507926	1	0.555176
	SMC01.T_GTTCATTTCTTAGAGC	SMC01	NC				1.10525	1.18644	1.1069	1.09184	1.10026	0.986049	1	0.987426	0.969007	0.980812
	SMC01.T_GTTTCTAAGGCAGGTT	SMC01	NC				1.23503	1.11088	1.16418	1.0763	1.11814	1	0.977894	1	0.875445	0.986808
	SMC01.T_GTTTCTAAGGCTCAGA	SMC01	NC				1.03931	1.0669	1.072	1.03426	1.08584	0.339566	0.600568	0.651687	0.29821	0.784219
	SMC01.T_TAAACCGTCTACTATC	SMC01		SC		CRIS-D	1.08675	1.12509	1.00474	0.929261	1.0241	1	1	0.96716	0.157574	1
	SMC01.T_TAAGCGTGTGAGTGAC	SMC01	NC				1.05597	1.04943	0.999895	1.04178	1.01081	0.982899	0.954167	0.530084	0.912214	0.647023
	SMC01.T_TACACGAAGAGACTTA	SMC01	NC				0.977071	1.03482	0.984895	1.00789	1.03157	0.371481	0.953834	0.446934	0.700551	0.930057
	SMC01.T_TACACGATCCACGTTC	SMC01			MC	CRIS-B/-C	0.920098	0.880034	0.888235	1.01446	0.965153	0.208271	0.032182	0.0499722	1	0.848681
	SMC01.T_TACAGTGTCTGGCGAC	SMC01		SC		CRIS-D	1.05569	0.993481	0.974118	0.838895	0.994588	1	1	1	0.00279238	1
	SMC01.T_TACCTATCACGGTGTC	SMC01		SC		CRIS-E	1.14314	1.10323	1.07352	1.03936	0.923636	1	1	1	1	0.0825609
	SMC01.T_TACCTTACACCAACCG	SMC01	NC				1.06841	1.12591	1.12609	1.01371	1.09231	1	1	1	0.867827	1
	SMC01.T_TACCTTATCGCCAGCA	SMC01		SC		CRIS-D	1.02853	1.04507	1.10019	0.938755	1.03099	1	1	1	0.179038	1
	SMC01.T_TACGGGCAGAGGACGG	SMC01		SC		CRIS-D	1.03379	1.0531	1.04933	0.784193	0.919558	1	1	1	0.000371516	1
	SMC01.T_TACGGGCGTCCCTTGT	SMC01		SC		CRIS-D	1.056	1.01671	0.975778	0.939538	1.03955	1	0.796172	0.258843	0.071914	1
	SMC01.T_TACGGTACATCGATTG	SMC01		SC		CRIS-B	1.05847	0.881677	1.08752	1.01139	1.00352	1	0.0407413	1	1	1
	SMC01.T_TACTTGTAGGCATGGT	SMC01		SC		CRIS-D	0.973113	0.971803	0.969877	0.805072	0.982643	1	1	1	0.000690085	1
	SMC01.T_TAGGCATTCCGTCAAA	SMC01		SC		CRIS-D	1.04154	1.07474	1.01556	0.939308	1.10277	1	1	1	0.186733	1
	SMC01.T_TAGTTGGAGGCCCTCA	SMC01	NC				1.05758	1.05711	1.03028	0.992161	0.952816	1	1	1	0.692249	0.289674
	SMC01.T_TAGTTGGTCCCAGGTG	SMC01	NC				1.027	1.07379	1.09854	1.01395	1.04388	0.418092	0.882147	1	0.301661	0.592278
	SMC01.T_TATTACCAGTGAAGTT	SMC01	NC				1.01448	1.06261	1.11338	0.997403	1.04049	0.609237	0.994807	1	0.427442	0.858675
	SMC01.T_TATTACCCACAAGTAA	SMC01	NC				1.02395	0.967875	1.02768	1.0192	1.00033	0.838953	0.241833	0.880397	0.784047	0.555333
	SMC01.T_TATTACCGTCCAAGTT	SMC01		SC		CRIS-B	1.08022	0.952594	1.10549	1.06414	1.04295	1	0.0691345	1	1	0.931594
	SMC01.T_TCAACGACAGGCTCAC	SMC01		SC		CRIS-D	1.00073	1.04865	1.07783	0.887968	0.977712	1	1	1	0.0349658	0.928496
	SMC01.T_TCAATCTGTCATCGGC	SMC01	NC				0.948875	0.961556	1.06823	1.02229	1.00097	0.225107	0.325786	1	1	0.764499
	SMC01.T_TCACAAGTCAGCAACT	SMC01		SC		CRIS-E	1.05699	1.0219	0.997176	0.982622	0.894086	1	1	1	1	0.0584729
	SMC01.T_TCACGAAAGTATTGGA	SMC01	NC				1.01269	1.05702	1.00306	0.975315	0.973726	0.818218	1	0.719262	0.427852	0.412974
	SMC01.T_TCAGATGCACAGGCCT	SMC01	NC				0.953994	1.02532	1.03288	0.997274	1.01728	0.288079	1	1	0.738706	0.948892
	SMC01.T_TCAGGATTCTCTTGAT	SMC01	NC				1.0757	1.02937	1.14524	0.961646	0.953932	1	0.916076	1	0.166209	0.128559
	SMC01.T_TCAGGATTCTGCAGTA	SMC01	NC				1.03272	1.11161	1.0947	1.0899	0.991995	0.910485	1	1	1	0.542438
	SMC01.T_TCATTACAGCTCCTTC	SMC01	NC				0.990693	1.01157	0.958979	1.03397	1.0336	0.740038	0.922497	0.416205	1	1
	SMC01.T_TCATTTGAGGGTGTGT	SMC01		SC		CRIS-D	0.928198	0.978192	0.935869	0.902017	1.00587	0.22322	0.856628	0.287357	0.0812455	1
	SMC01.T_TCATTTGTCGCACTCT	SMC01	NC				1.13782	1.07538	1.12135	1.03044	1.11857	1	0.929387	1	0.584452	1
	SMC01.T_TCCACACGTTAAAGAC	SMC01	NC				1.03741	0.989787	0.941656	0.954924	1.02233	1	0.757005	0.261003	0.37104	1
	SMC01.T_TCCCGATCATGAGCGA	SMC01	NC				0.982099	1.06571	1.03642	0.979534	1.03263	0.604581	1	1	0.578964	0.988103
	SMC01.T_TCGAGGCCAGTATAAG	SMC01	NC				0.954666	0.985375	0.979379	1.09593	1.00305	0.0906448	0.256699	0.212258	1	0.434786
	SMC01.T_TCGCGAGCAATGGACG	SMC01	NC				1.00749	0.978666	1.00171	1.13008	1.02612	0.564203	0.273151	0.4964	1	0.777104
	SMC01.T_TCGGGACGTAGTAGTA	SMC01		SC		CRIS-B	0.989172	0.946278	1.04852	1.04395	1.08723	0.290887	0.0673892	1	1	1
	SMC01.T_TCGGGACGTTATGTGC	SMC01		SC		CRIS-D	1.06329	1.08219	1.16378	0.932069	1.02688	1	1	1	0.0925151	1
	SMC01.T_TCGGTAACAAAGCAAT	SMC01			MC	CRIS-A/-B/-C	0.947231	0.914489	0.923459	0.991753	1.02099	0.15815	0.041905	0.0619023	0.632242	1
	SMC01.T_TCGTACCTCAGTGTTG	SMC01		SC		CRIS-D	1.0539	1.03082	0.967319	0.828382	0.955908	1	1	1	0.00216004	1
	SMC01.T_TCTATTGAGTTTGCGT	SMC01	NC				0.960658	0.987956	1.03745	1.07456	1.09965	0.176432	0.387756	1	1	1
	SMC01.T_TCTATTGGTAGGAGTC	SMC01	NC				1.16127	1.05196	1.03499	1.00449	1.03053	1	0.9951	0.960131	0.796048	0.945355
	SMC01.T_TCTCATAAGCGTTCCG	SMC01	NC				1.08046	1.05593	1.02	1.00942	1.10652	1	0.962425	0.727853	0.624783	1
	SMC01.T_TCTGGAACACCGCTAG	SMC01			MC	CRIS-C/-E	1.00657	1.07511	0.93724	1.01412	0.934473	0.918814	1	0.166825	1	0.152377
	SMC01.T_TCTTCGGTCTGCAAGT	SMC01	NC				1.1195	1.02318	1.09475	1.04758	1.10181	1	0.280702	0.947923	0.506178	0.996807
	SMC01.T_TGAAAGACAAGTAATG	SMC01	NC				1.07415	1.06702	1.08592	1.01281	0.96473	1	1	1	0.703193	0.219552
	SMC01.T_TGACAACGTAGGGTAC	SMC01	NC				1.07095	1.00126	1.01923	1.06857	1.06988	0.98754	0.336879	0.515696	0.97298	0.980917
	SMC01.T_TGACAACGTGGTAACG	SMC01	NC				1.14071	1.06376	1.14082	1.0296	1.05512	1	0.848306	1	0.546968	0.783204
	SMC01.T_TGACTAGAGTGTCCCG	SMC01	NC				1.03224	1.04075	1.14113	1.08265	1.09408	0.488363	0.570606	1	0.913145	0.971285
	SMC01.T_TGACTTTAGACAATAC	SMC01	NC				1.00311	1.04218	0.986234	0.997971	1.03484	0.668617	0.974019	0.493961	0.615239	0.935091
	SMC01.T_TGAGAGGTCTTCAACT	SMC01	NC				1.0329	1.10307	1.05384	1.06367	1.02867	0.751487	1	0.89375	0.938835	0.715813
	SMC01.T_TGAGCATTCGGCGCAT	SMC01	NC				1.07334	0.967705	1.102	1.02917	1.01853	1	0.108669	1	0.686745	0.5407
	SMC01.T_TGATTTCGTAGCACGA	SMC01	NC				1.05982	1.03178	1.10369	0.979789	1.11698	1	0.909776	1	0.400719	1
	SMC01.T_TGCACCTTCGCAAGCC	SMC01	NC				1.00974	1.04143	1.04084	0.996346	1.00223	0.752405	0.961682	0.959248	0.623466	0.682156
	SMC01.T_TGCCAAAAGCGTCAAG	SMC01	NC				1.03598	1.02465	1.02988	0.966123	1.06718	0.903222	0.762017	0.828677	0.179162	1
	SMC01.T_TGCCCATTCGGTTCGG	SMC01		SC		CRIS-A	0.939577	1.02623	0.960388	0.980553	1.06388	0.0893392	1	0.187411	0.349636	1
	SMC01.T_TGCCCTAAGTTACCCA	SMC01		SC		CRIS-D	1.064	1.05175	0.94139	0.878112	0.989437	1	1	0.689223	0.0814522	1
	SMC01.T_TGCGCAGCAGTATGCT	SMC01	NC				1.04383	1.00767	1.02285	1.01704	0.991849	0.896117	0.539863	0.704226	0.642734	0.373447
	SMC01.T_TGCGTGGTCCATGCTC	SMC01	NC				1.09063	1.04888	1.05487	1.06826	0.976718	1	0.928028	0.99294	1	0.171337
	SMC01.T_TGCTGCTCATGCCCGA	SMC01			MC	CRIS-B/-C	0.97133	0.863082	0.889482	1.07488	0.963008	0.558428	0.00205407	0.0156718	1	0.433675
	SMC01.T_TGGACGCAGGATGCGT	SMC01	NC				1.03097	1.10712	1.18078	1.09133	1.13597	0.645442	1	1	0.995018	1
	SMC01.T_TGGCCAGAGTTGAGAT	SMC01		SC		CRIS-D	1.12245	1.11016	1.12399	0.925637	0.94835	1	1	1	0.0656961	0.154318
	SMC01.T_TGGCTGGGTAATTGGA	SMC01	NC				1.02313	1.02406	1.04435	1.06334	1.11205	0.60486	0.614059	0.79901	0.922003	1
	SMC01.T_TGGGAAGGTTCAGGCC	SMC01	NC				0.9815	0.997471	1.01932	1.00264	1.0881	0.239536	0.372606	0.606871	0.423008	1
	SMC01.T_TGGGAAGTCTGCTGCT	SMC01		SC		CRIS-D	1.00273	1.01469	1.00468	0.936173	0.985535	0.743578	0.93232	0.773907	0.114661	0.500839
	SMC01.T_TGGGCGTCAGCTATTG	SMC01	NC				1.11434	1.03875	1.10634	0.998193	1.06278	1	0.458098	1	0.140824	0.749898
	SMC01.T_TGGTTAGAGGCTAGGT	SMC01		SC		CRIS-D	0.959762	1.05868	1.01784	0.864301	0.955771	1	1	1	0.0293206	0.977092
	SMC01.T_TGTATTCCACATAACC	SMC01		SC		CRIS-B	1.00218	0.936775	1.10495	0.974149	1.07106	0.667042	0.100395	1	0.31539	1
	SMC01.T_TGTGGTACAGGACGTA	SMC01		SC		CRIS-A	0.895337	0.954475	1.04167	1.01883	1.05574	0.0207781	0.266659	1	1	1
	SMC01.T_TGTGGTAGTATGGTTC	SMC01		SC		CRIS-A	0.913952	1.03109	1.03346	0.935103	0.953371	0.154221	1	1	0.307543	0.49752
	SMC01.T_TGTGTTTCAGGCTCAC	SMC01	NC				1.03473	1.10413	1.01746	0.996913	1.00671	0.932556	1	0.817666	0.593496	0.711072
	SMC01.T_TTAGGCAAGGAACTGC	SMC01		SC		CRIS-E	1.08303	1.05002	0.983015	1.05445	0.906741	1	1	0.81551	1	0.0675929
	SMC01.T_TTAGTTCCACGGCCAT	SMC01		SC		CRIS-D	1.05371	1.00251	1.03305	0.884014	1.0587	1	1	1	0.0141576	1
	SMC01.T_TTAGTTCGTGTCCTCT	SMC01		SC		CRIS-D	1.04145	1.02697	0.924894	0.80792	0.999846	1	1	0.729153	0.000356428	1
	SMC01.T_TTAGTTCTCGGCATCG	SMC01	NC				1.0728	1.05138	1.06669	1.03042	1.15161	0.801271	0.601815	0.748502	0.397011	1
	SMC01.T_TTATGCTTCGGCGCAT	SMC01		SC		CRIS-A	0.915306	0.988482	0.995521	1.00125	1.04983	0.0769768	0.811812	0.936242	1	1
	SMC01.T_TTCGGTCGTACCATCA	SMC01		SC		CRIS-E	0.971893	0.976546	0.933707	1.05453	0.885503	0.751791	0.85074	0.218802	1	0.0225344
	SMC01.T_TTCTCAAGTCTACCTC	SMC01	NC				1.10219	1.0993	1.04493	0.967057	1.00057	1	1	1	0.285448	0.621867
	SMC01.T_TTCTCCTTCGGACAAG	SMC01		SC		CRIS-D	1.0569	1.03617	1.01117	0.894978	0.963415	1	1	1	0.0827772	0.732836
	SMC01.T_TTGACTTGTCTCATCC	SMC01		SC		CRIS-B	1.03007	0.912129	1.05747	1.07103	1.06976	0.73679	0.0159705	1	1	1
	SMC01.T_TTGCCGTGTCGTGGCT	SMC01		SC		CRIS-D	1.0612	1.04481	1.05092	0.858222	1.01464	1	1	1	0.0169511	1
	SMC01.T_TTGCGTCAGTGGTAGC	SMC01		SC		CRIS-D	0.997558	1.0237	1.04297	0.76414	0.964369	1	1	1	6.83983e-05	1
	SMC01.T_TTGCGTCGTTGCGCAC	SMC01	NC				0.956019	1.00907	1.08112	1.0384	0.969581	0.121381	0.559488	1	0.982833	0.186407
	SMC01.T_TTGCGTCTCCCAAGAT	SMC01	NC				1.03378	0.963475	0.960876	1.06801	0.954611	0.959796	0.17078	0.156969	1	0.127229
	SMC01.T_TTGCGTCTCCTCAACC	SMC01			MC	CRIS-A/-B	0.907139	0.949083	0.963887	1.05325	1.04719	0.0327747	0.193378	0.319571	1	1
	SMC01.T_TTGGCAAAGCGTGTCC	SMC01	NC				1.07649	1.04612	1.15068	1.03684	1.05589	0.925266	0.729224	1	0.646134	0.806857
	SMC01.T_TTGTAGGCAATGACCT	SMC01	NC				1.00851	1.03097	1.06048	0.953467	1.0445	0.482402	0.822397	1	0.0774325	1
	SMC01.T_TTTACTGCAAGTTCTG	SMC01	NC				0.997892	1.09134	0.963798	1.00076	0.999497	0.720959	1	0.363588	0.751673	0.738352
	SMC01.T_TTTCCTCAGAAACGAG	SMC01		SC		CRIS-D	1.01305	1.06909	1.04482	0.892148	0.935063	1	1	1	0.0783138	0.388557
	SMC01.T_TTTCCTCGTAGCGTCC	SMC01	NC				1.10303	1.11084	1.05339	1.0729	1.05761	0.998241	1	0.901638	0.964532	0.91945
	SMC01.T_TTTGCGCCATGCCCGA	SMC01	NC				0.965433	1.03271	1.05176	1.05349	1.10136	0.111807	0.716996	0.980825	1	1
	SMC01.T_TTTGTCAAGACATAAC	SMC01		SC		CRIS-A	0.907837	0.932358	0.944089	0.945568	1.02662	0.116525	0.273905	0.384039	0.399489	1
	SMC01.T_TTTGTCAGTCCGACGT	SMC01	NC				1.0926	1.0355	1.05672	1.08013	1.00573	1	0.905642	0.985858	1	0.679767
	SMC02.T_AACTCCCAGTCTCGGC	SMC02			MC	CRIS-C/-E	1.16311	1.07789	0.906193	1.0537	0.893498	1	1	0.0371568	1	0.0185018
	SMC02.T_AACTCTTAGACTAAGT	SMC02		SC		CRIS-E	1.09214	1.02672	0.996875	1.0262	0.936134	1	1	0.630294	1	0.110816
	SMC02.T_AAGGCAGAGAGTAATC	SMC02	NC				1.11627	1.07242	1.0185	1.02871	0.947198	1	1	0.840118	0.988914	0.123298
	SMC02.T_AAGGCAGGTTGTACAC	SMC02	NC				1.03515	1.13161	0.999894	0.936094	0.940568	1	1	0.899012	0.225961	0.256145
	SMC02.T_AATCGGTCACATCCGG	SMC02		SC		CRIS-E	1.14583	1.08154	1.03884	0.995052	0.936361	1	1	1	0.701722	0.150362
	SMC02.T_ACAGCTACATTGTGCA	SMC02		SC		CRIS-B	1.10392	0.913526	1.05157	1.02765	0.983016	1	0.0663951	1	1	0.628252
	SMC02.T_ACGGAGAAGGCCATAG	SMC02		SC		CRIS-B	1.0939	0.848404	1.11437	1.02053	1.10455	1	0.000946146	1	1	1
	SMC02.T_ACGGCCAAGCTGTTCA	SMC02		SC		CRIS-B	0.993415	0.844831	0.953303	0.908334	1.01062	1	0.0164282	1	0.376662	1
	SMC02.T_ACTGCTCCAATAGAGT	SMC02	NC				1.09115	0.962798	0.959568	1.03214	0.961585	1	0.221001	0.20021	0.977979	0.213091
	SMC02.T_ACTGCTCGTCACAAGG	SMC02	NC				0.953925	1.06453	0.951236	1.01213	0.954968	0.35375	1	0.330622	0.958377	0.362779
	SMC02.T_ACTTACTCAGTATAAG	SMC02		SC		CRIS-C	0.988384	1.00188	0.795257	1.02236	0.91994	1	1	0.00126214	1	1
	SMC02.T_AGAATAGGTTTGTTTC	SMC02		SC		CRIS-E	1.062	1.07913	0.923157	1.03768	0.850651	1	1	0.263994	1	0.00500329
	SMC02.T_AGCATACCACATCCGG	SMC02		SC		CRIS-B	1.01034	0.857848	0.966124	0.937993	0.973405	1	0.0108746	1	0.513791	1
	SMC02.T_AGCATACCATATGAGA	SMC02			MC	CRIS-B/-E	1.04325	0.907012	0.94821	0.978507	0.91548	1	0.0699967	0.307878	0.682168	0.100939
	SMC02.T_AGCATACGTATAATGG	SMC02		SC		CRIS-B	0.983404	0.88355	0.98477	1.05438	1.01755	1	0.028762	1	1	1
	SMC02.T_AGCATACTCACGAAGG	SMC02			MC	CRIS-B/-C	1.10099	0.898139	0.917499	1.00246	0.996941	1	0.0435127	0.105211	1	1
	SMC02.T_AGCGTATGTGTTCGAT	SMC02		SC		CRIS-E	1.15015	1.04213	1.02963	1.01969	0.922818	1	1	1	0.878158	0.0396758
	SMC02.T_AGCTCTCTCCAAAGTC	SMC02		SC		CRIS-B	1.07875	0.816143	0.99491	1.05547	1.0507	1	0.000437279	1	1	1
	SMC02.T_AGGGATGAGCATGGCA	SMC02	NC				1.08533	1.11808	0.939926	1.03398	0.965727	1	1	0.216399	1	0.420714
	SMC02.T_ATAACGCAGTACGCCC	SMC02		SC		CRIS-B	0.963395	0.729772	0.952783	1.01807	1.00204	1	6.83983e-05	1	1	1
	SMC02.T_ATCCACCAGAGGGCTT	SMC02	NC				1.08087	1.04401	0.97467	1.06466	1.07683	1	1	0.425299	1	1
	SMC02.T_ATTGGTGGTCGAGATG	SMC02	NC				1.15725	1.12859	1.05729	1.05823	1.1087	1	1	0.848478	0.853983	0.995908
	SMC02.T_CAACCTCAGGGCATGT	SMC02		SC		CRIS-B	0.996208	0.725174	0.917757	0.964111	0.99063	1	6.83983e-05	1	1	1
	SMC02.T_CAAGGCCGTTCCACGG	SMC02		SC		CRIS-C	1.089	1.02906	0.835317	1.06274	0.987638	1	1	0.00101603	1	1
	SMC02.T_CACACAATCTGCTGCT	SMC02		SC		CRIS-C	1.0937	1.03959	0.909191	1.06166	1.00131	1	1	0.0709633	1	1
	SMC02.T_CACATAGTCCTCAATT	SMC02		SC		CRIS-E	1.08813	1.12564	0.939973	0.972852	0.872519	1	1	0.558601	1	0.0428564
	SMC02.T_CACATTTCAACAACCT	SMC02			MC	CRIS-C/-E	1.05526	0.95886	0.877761	1.00238	0.849854	1	1	0.063479	1	0.0121655
	SMC02.T_CACATTTGTTTGGGCC	SMC02		SC		CRIS-E	1.05294	0.957155	0.980299	0.987392	0.890563	1	0.475166	0.853522	1	0.0390231
	SMC02.T_CACCACTAGCCAGTTT	SMC02			MC	CRIS-C/-E	1.12345	1.05776	0.855397	1.01126	0.900715	1	1	0.00420605	1	0.0676911
	SMC02.T_CACCTTGTCCAGAGGA	SMC02	NC				1.13311	1.15959	1.1311	1.11573	1.02326	1	1	1	1	0.698312
	SMC02.T_CAGAGAGTCATAGCAC	SMC02		SC		CRIS-B	1.14291	0.865504	0.988901	1.06735	1.02901	1	0.01876	1	1	1
	SMC02.T_CAGATCAAGGGTCTCC	SMC02		SC		CRIS-E	0.988663	0.945556	0.888445	1.00138	0.758367	1	1	0.613439	1	6.31175e-05
	SMC02.T_CAGCATAGTTGCTCCT	SMC02		SC		CRIS-E	1.06967	1.0102	1.01041	0.978944	0.857076	1	1	1	1	0.00428194
	SMC02.T_CAGCCGAGTGGTCCGT	SMC02			MC	CRIS-C/-E	1.10762	1.03652	0.856727	0.971609	0.823897	1	1	0.00898977	1	0.000889613
	SMC02.T_CAGCTAAAGTACACCT	SMC02		SC		CRIS-E	1.17276	1.08317	1.02898	1.04969	0.923587	1	1	1	1	0.069095
	SMC02.T_CAGCTGGCAAGTCTAC	SMC02			MC	CRIS-C/-E	1.10447	1.01191	0.893221	0.948422	0.853698	1	1	0.0985955	0.78387	0.00903324
	SMC02.T_CAGGTGCAGCTAGCCC	SMC02		SC		CRIS-E	1.16861	1.08912	1.05114	1.07611	0.930419	1	1	1	1	0.107248
	SMC02.T_CAGTAACGTCGTGGCT	SMC02		SC		CRIS-C	1.06603	1.06269	0.862976	0.959469	0.953092	1	1	0.00823065	0.716191	0.589439
	SMC02.T_CAGTCCTAGATGGCGT	SMC02		SC		CRIS-E	1.10086	0.997892	0.971853	1.03092	0.932999	1	0.827905	0.487003	1	0.15557
	SMC02.T_CATCAGAGTGTGGCTC	SMC02	NC				1.21201	1.11046	1.06219	1.08525	0.996353	1	1	1	1	0.558691
	SMC02.T_CATTCGCAGCCGATTT	SMC02		SC		CRIS-E	1.02425	0.996083	0.984575	1.00735	0.783284	1	1	1	1	0.000105003
	SMC02.T_CCCAGTTGTCAAAGCG	SMC02		SC		CRIS-E	1.09457	1.06313	1.02375	0.969486	0.933348	1	1	1	0.345999	0.11904
	SMC02.T_CCTACACCAATGCCAT	SMC02	NC				1.14766	1.10323	1.08908	1.024	0.961824	1	1	1	0.901172	0.235915
	SMC02.T_CCTCTGACATTCCTGC	SMC02	NC				1.22616	1.14512	0.9945	1.08918	0.939676	1	1	0.882351	1	0.310734
	SMC02.T_CCTCTGAGTAGGACAC	SMC02		SC		CRIS-E	1.13405	1.05586	1.07567	1.06617	0.826719	1	1	1	1	0.00255993
	SMC02.T_CCTCTGATCAACCATG	SMC02		SC		CRIS-E	0.99799	0.999178	0.857163	0.967248	0.734589	1	1	0.224004	1	6.83983e-05
	SMC02.T_CGAATGTGTAAGAGGA	SMC02		SC		CRIS-E	1.11734	1.06376	0.977784	1.03703	0.919964	1	1	0.574419	1	0.0946965
	SMC02.T_CGACCTTAGATGTAAC	SMC02		SC		CRIS-C	0.997117	1.02076	0.934734	1.05282	0.948829	0.844006	1	0.199945	1	0.300235
	SMC02.T_CGACTTCCAATCGGTT	SMC02	NC				1.11757	0.983681	0.992069	1.05362	0.954477	1	0.583351	0.682112	1	0.295254
	SMC02.T_CGATGGCCAGCTGCTG	SMC02		SC		CRIS-B	1.16943	0.894898	1.123	1.04639	0.949053	1	0.00940982	1	1	0.138178
	SMC02.T_CGCGGTACAAACGCGA	SMC02			MC	CRIS-B/-E	1.0794	0.951337	0.997602	1.03886	0.917759	1	0.184602	0.684137	1	0.0527377
	SMC02.T_CGCTATCGTTTCCACC	SMC02	NC				1.17825	0.950322	0.990505	1.09119	1.02584	1	0.316144	0.730227	1	1
	SMC02.T_CGGACACGTCGAATCT	SMC02		SC		CRIS-E	1.04156	1.01743	0.91277	0.981157	0.738545	1	1	1	1	6.83983e-05
	SMC02.T_CGGAGCTAGGTGGGTT	SMC02	NC				1.04912	1.07193	1.08496	0.970112	0.996364	1	1	1	0.206588	0.412198
	SMC02.T_CGTAGCGGTCTTTCAT	SMC02		SC		CRIS-E	1.10757	1.07329	1.00404	1.02393	0.854037	1	1	1	1	0.00280806
	SMC02.T_CGTAGGCTCAACTCTT	SMC02		SC		CRIS-E	1.14939	1.06594	1.11096	1.04763	0.93597	1	1	1	1	0.0805873
	SMC02.T_CGTCCATGTTCGAATC	SMC02		SC		CRIS-E	1.06932	1.10545	0.95556	1.09093	0.849972	1	1	1	1	0.0123659
	SMC02.T_CGTGTCTGTGCCTGTG	SMC02			MC	CRIS-C/-E	1.05742	1.00144	0.915713	1.02672	0.859526	1	1	0.142124	1	0.0053644
	SMC02.T_CTAACTTCATGCATGT	SMC02		SC		CRIS-B	1.12459	0.911319	1.07747	1.05522	1.10487	1	0.0386304	1	1	1
	SMC02.T_CTAAGACTCACGCATA	SMC02		SC		CRIS-B	1.07489	0.888679	0.961213	1.02179	0.986661	1	0.00889892	0.258157	1	0.557289
	SMC02.T_CTACCCATCTTCTGGC	SMC02			MC	CRIS-C/-E	1.11864	1.00124	0.889194	1.00639	0.874568	1	1	0.0451005	1	0.0196753
	SMC02.T_CTCAGAAAGAACTCGG	SMC02		SC		CRIS-E	1.13769	1.06108	1.00241	1.01469	0.883794	1	1	1	1	0.0191122
	SMC02.T_CTCGGGAAGCCATCGC	SMC02	NC				1.11766	1.02175	1.02462	1.05501	1.10362	1	0.551245	0.580802	0.847165	1
	SMC02.T_CTCGTCATCCAGGGCT	SMC02			MC	CRIS-C/-E	0.976348	1.00488	0.833859	0.962934	0.769185	1	1	0.0541262	1	0.000307302
	SMC02.T_CTGATCCGTCGAAAGC	SMC02	NC				1.20174	1.06354	1.05688	1.04445	1.01307	1	0.954614	0.921967	0.843992	0.548454
	SMC02.T_CTGCTGTTCTCTGCTG	SMC02		SC		CRIS-C	1.02282	1.01938	0.931284	1.01033	0.962203	1	1	0.149218	1	0.372725
	SMC02.T_CTTAGGAAGGCGACAT	SMC02		SC		CRIS-B	1.03837	0.912234	0.950345	1.04745	1.00458	1	0.0391802	0.182507	1	0.892422
	SMC02.T_CTTTGCGAGCGAGAAA	SMC02		SC		CRIS-E	1.09403	1.04771	1.05393	0.980728	0.876648	1	1	1	1	0.0617566
	SMC02.T_GAACATCAGACTCGGA	SMC02	NC				1.1464	1.07289	0.956055	1.06041	0.970975	1	1	0.108212	1	0.169385
	SMC02.T_GAATGAAAGCGTTGCC	SMC02		SC		CRIS-D	1.10609	1.05343	1.06749	0.87947	1.01529	1	1	1	0.0221913	1
	SMC02.T_GACCAATGTACCGGCT	SMC02		SC		CRIS-E	1.12692	1.10004	0.971873	0.994242	0.924427	1	1	0.292905	0.548108	0.0542886
	SMC02.T_GACCTGGTCCACGACG	SMC02	NC				1.16399	1.01845	1.00285	0.963297	1.01279	1	0.548787	0.36273	0.106858	0.475819
	SMC02.T_GACTGCGTCTGGCGAC	SMC02			MC	CRIS-C/-E	1.05878	1.08988	0.879936	1.00546	0.855743	1	1	0.107387	1	0.0296365
	SMC02.T_GATCGTAGTGTGCCTG	SMC02		SC		CRIS-B	1.05098	0.789595	1.0054	0.987213	0.985892	1	8.44326e-05	1	1	1
	SMC02.T_GATGAAAGTTCTCATT	SMC02	NC				1.10123	1.03634	0.962559	1.06963	1.05142	1	1	0.271977	1	1
	SMC02.T_GATTCAGGTCGAGTTT	SMC02		SC		CRIS-E	1.13388	0.984793	0.970455	1.01713	0.926186	1	0.478102	0.324039	1	0.0790795
	SMC02.T_GCAGCCAAGTTCGCAT	SMC02		SC		CRIS-E	1.10917	1.08546	0.893946	1.01374	0.777307	1	1	0.368764	1	6.31175e-05
	SMC02.T_GCAGTTACAACACCTA	SMC02	NC				1.15175	1.10145	1.01655	1.05373	1.00554	1	1	0.521094	0.869823	0.404769
	SMC02.T_GCCTCTAGTAGGCATG	SMC02	NC				1.1441	0.988616	1.03416	1.04647	1.06669	1	0.244761	0.704824	0.842613	1
	SMC02.T_GCTGCAGGTAGCTCCG	SMC02	NC				1.14592	1.08857	0.961297	0.972244	0.991577	1	1	0.172739	0.24092	0.409814
	SMC02.T_GGCGACTCACGGTGTC	SMC02	NC				1.14911	1.07509	1.01157	1.02141	1.02856	1	1	0.615664	0.716462	0.781938
	SMC02.T_GGCGACTTCTCCGGTT	SMC02	NC				1.11236	1.03273	0.998326	1.04112	0.995418	1	0.947135	0.686192	0.977517	0.654392
	SMC02.T_GGCTGGTTCGTTACAG	SMC02		SC		CRIS-E	1.09526	0.920344	0.981525	1.01855	0.865221	1	0.203854	1	1	0.0107529
	SMC02.T_GGGCATCAGAGTCTGG	SMC02		SC		CRIS-C	1.20161	1.02682	0.853595	1.05813	1.00822	1	1	0.00128653	1	1
	SMC02.T_GGGTCTGAGTCCATAC	SMC02			MC	CRIS-C/-E	1.05493	1.02892	0.924749	0.979191	0.922991	1	1	0.0720381	0.429596	0.0668685
	SMC02.T_GGTGAAGTCTCGGACG	SMC02			MC	CRIS-C/-E	1.18603	1.03414	0.898168	1.0709	0.884671	1	1	0.0337147	1	0.0150791
	SMC02.T_GGTGCGTAGATGTTAG	SMC02		SC		CRIS-E	1.11416	1.09299	0.96779	1.0556	0.792244	1	1	1	1	8.44326e-05
	SMC02.T_GTACGTACATGGGACA	SMC02	NC				1.21599	1.12513	1.02165	1.00937	0.972491	1	1	0.756173	0.601908	0.238867
	SMC02.T_GTATTCTCATCGACGC	SMC02		SC		CRIS-E	1.12	1.09071	1.01207	1.01903	0.934262	1	1	0.740523	0.86885	0.0715757
	SMC02.T_GTCAAGTGTCAGAAGC	SMC02		SC		CRIS-B	0.953759	0.798627	0.953347	0.965375	0.887319	1	0.000901124	1	1	0.342241
	SMC02.T_GTCGGGTCATACTACG	SMC02	NC				1.03485	1.10636	0.961299	0.976096	0.969014	1	1	0.298947	0.432852	0.36451
	SMC02.T_GTCGTAAGTCTAGGTT	SMC02	NC				1.14186	1.08178	1.04448	1.05752	0.988148	1	1	0.943243	1	0.397717
	SMC02.T_GTCTCGTTCACGCGGT	SMC02		SC		CRIS-B	1.03186	0.872011	0.953385	1.06199	1.01853	1	0.0175247	0.595418	1	1
	SMC02.T_GTCTTCGAGCGTTTAC	SMC02	NC				1.09899	1.08782	1.0193	1.00863	1.02035	1	1	0.786806	0.690448	0.795316
	SMC02.T_GTGAAGGCATGCCACG	SMC02		SC		CRIS-C	1.12265	1.10842	0.927173	1.02919	1.00338	1	1	0.111749	1	0.894716
	SMC02.T_GTGAAGGTCATCGCTC	SMC02		SC		CRIS-E	1.09336	1.04077	0.898029	1.04474	0.768043	1	1	0.592876	1	6.83983e-05
	SMC02.T_GTGCTTCTCAACACCA	SMC02	NC				1.17613	1.0758	1.06192	1.01465	1.06845	1	1	0.955583	0.584625	0.979935
	SMC02.T_GTTCTCGAGACTAGGC	SMC02		SC		CRIS-E	1.10127	1.06723	0.990476	1.00635	0.939635	1	1	0.381546	0.590801	0.0675313
	SMC02.T_TACACGATCGCGTTTC	SMC02			MC	CRIS-B/-E	0.98714	0.881626	0.9689	1.00818	0.866877	1	0.0567244	1	1	0.0253667
	SMC02.T_TAGCCGGTCCTATTCA	SMC02		SC		CRIS-B	1.06882	0.906346	0.992443	0.982221	0.943804	1	0.108234	1	0.856162	0.359295
	SMC02.T_TATTACCTCCGAGCCA	SMC02		SC		CRIS-E	1.17997	1.03692	1.03147	1.05807	0.842652	1	1	1	1	0.00464266
	SMC02.T_TCACAAGCATACCATG	SMC02		SC		CRIS-C	1.1227	0.991391	0.908908	1.04002	0.944426	1	0.917868	0.079561	1	0.282203
	SMC02.T_TCAGGTACACAAGACG	SMC02	NC				1.13126	0.959799	1.04247	1.06509	1.12455	1	0.118999	0.97741	1	1
	SMC02.T_TCCCGATAGAAGGTGA	SMC02	NC				1.14216	1.09328	1.0773	1.03085	0.9964	1	1	1	0.782522	0.420595
	SMC02.T_TCTTTCCCATCATCCC	SMC02		SC		CRIS-E	1.00319	0.969908	1.00751	0.964084	0.92156	1	0.533662	1	0.466609	0.139093
	SMC02.T_TGAAAGAAGTAGTGCG	SMC02		SC		CRIS-E	1.08057	1.09955	0.980391	1.0271	0.809164	1	1	1	1	0.00016485
	SMC02.T_TGACTAGGTTCCACAA	SMC02			MC	CRIS-B/-D	1.01126	0.948045	1.01921	0.93297	1.04212	0.904746	0.174982	1	0.103214	1
	SMC02.T_TGACTTTAGATTACCC	SMC02	NC				1.12607	1.01267	0.998717	1.06837	0.982889	1	0.898634	0.783224	1	0.619463
	SMC02.T_TGACTTTGTCTCACCT	SMC02	NC				1.15297	1.08988	1.02292	1.06668	0.981137	1	1	0.735892	1	0.287604
	SMC02.T_TGAGCCGAGAGGTACC	SMC02		SC		CRIS-D	1.11219	0.988572	0.949011	0.899993	0.935935	1	1	0.384607	0.064091	0.258105
	SMC02.T_TGAGCCGTCTGCTGCT	SMC02			MC	CRIS-B/-C	1.01639	0.885814	0.87827	1.03926	0.958762	1	0.00927381	0.00592976	1	0.322729
	SMC02.T_TGCACCTTCAATCACG	SMC02			MC	CRIS-C/-E	1.11586	1.0874	0.909008	1.07325	0.896345	1	1	0.0488431	1	0.0249826
	SMC02.T_TGCCCATTCAGTCAGT	SMC02	NC				1.22118	1.12186	1.01437	1.1204	1.03964	1	1	0.49808	1	0.744625
	SMC02.T_TGCGGGTCACCTATCC	SMC02			MC	CRIS-C/-E	1.07933	1.04466	0.934713	1.09181	0.911615	1	1	0.133151	1	0.0523099
	SMC02.T_TGGCGCAAGGACATTA	SMC02		SC		CRIS-B	1.06193	0.859741	0.961593	1.06568	1.10655	1	0.00510814	0.699623	1	1
	SMC02.T_TGGGCGTTCTGATACG	SMC02		SC		CRIS-B	1.06057	0.923021	1.04844	0.99099	1.00928	1	0.107894	1	0.623439	0.964729
	SMC02.T_TGTATTCAGGATTCGG	SMC02	NC				1.15456	1.0052	0.955996	1.078	1.0084	1	0.338865	0.0581358	1	0.372961
	SMC02.T_TTAGGACTCAAAGTAG	SMC02		SC		CRIS-E	1.16139	1.09623	0.928959	1.02598	0.812776	1	1	0.399957	1	0.000293469
	SMC02.T_TTAGGCAGTACCAGTT	SMC02		SC		CRIS-E	1.04187	1.00205	0.983444	0.950933	0.863585	1	1	0.915823	0.35978	0.00394372
	SMC02.T_TTGCCGTTCACTATTC	SMC02	NC				1.28938	1.15919	1.15872	1.01548	0.998676	1	1	1	0.564369	0.382436
	SMC02.T_TTGGCAATCCAAAGTC	SMC02		SC		CRIS-B	1.07991	0.857161	0.935019	0.93256	0.962556	1	0.0106908	0.468001	0.432786	1
	SMC02.T_TTTACTGAGACACGAC	SMC02		SC		CRIS-D	1.10847	0.999463	0.962701	0.866836	0.980383	1	1	0.660566	0.00818356	1
	SMC03.T_AAACCTGTCAGTTTGG	SMC03		SC		CRIS-B	0.900523	0.639337	1.05762	0.985798	1.04719	1	6.83983e-05	1	1	1
	SMC03.T_AAAGCAAGTAGGCTGA	SMC03		SC		CRIS-A	0.81958	1.00375	1.12047	0.992982	0.981038	0.00091171	1	1	1	1
	SMC03.T_AAAGTAGAGGCCCTCA	SMC03		SC		CRIS-A	0.821005	0.956228	1.09588	0.975192	1.03331	0.00306808	1	1	1	1
	SMC03.T_AAATGCCAGATGTCGG	SMC03		SC		CRIS-A	0.852392	0.916078	1.11012	1.03452	0.976062	0.00538086	0.218913	1	1	1
	SMC03.T_AAATGCCCAACAACCT	SMC03	NC				0.965098	1.01522	1.02291	1.00381	1.02195	0.327994	0.853415	0.925168	0.731552	0.91683
	SMC03.T_AACACGTAGTGTGAAT	SMC03			MC	CRIS-A/-B	0.845139	0.816196	1.05809	0.969496	0.973282	0.0115928	0.00113568	1	1	1
	SMC03.T_AACACGTTCACGATGT	SMC03		SC		CRIS-B	0.912357	0.836077	0.941711	0.980373	1.06536	0.245501	0.00254515	0.730811	1	1
	SMC03.T_AACCGCGCATTCGACA	SMC03		SC		CRIS-B	0.935541	0.875639	1.03009	0.969419	0.994797	0.564365	0.0629506	1	1	1
	SMC03.T_AACTCAGTCCGCATCT	SMC03		SC		CRIS-B	0.93272	0.87418	0.960014	0.908824	0.936787	0.692272	0.138929	1	0.410707	0.745625
	SMC03.T_AACTCCCGTCACAAGG	SMC03		SC		CRIS-A	0.854781	0.951283	1.07674	0.97885	0.94063	0.0125081	0.926717	1	1	0.685103
	SMC03.T_AACTGGTCAGTCGTGC	SMC03		SC		CRIS-D	0.937827	1.00666	1.1229	0.893384	1.03375	0.38745	1	1	0.0745693	1
	SMC03.T_AACTTTCAGAGTACCG	SMC03		SC		CRIS-D	1.02427	1.0354	1.13886	0.928814	0.987307	1	1	1	0.0534757	0.441692
	SMC03.T_AAGACCTGTGTTCGAT	SMC03			MC	CRIS-A/-B	0.894757	0.845082	1.02308	0.986418	1.01977	0.0908463	0.00378312	1	1	1
	SMC03.T_AAGGAGCAGGGCTTCC	SMC03		SC		CRIS-B	0.909044	0.853182	0.976801	0.985207	0.987545	0.273701	0.0167667	1	1	1
	SMC03.T_AAGGAGCTCGTACGGC	SMC03			MC	CRIS-A/-B	0.861709	0.753604	1.10651	1.00341	1.02835	0.0878918	6.83983e-05	1	1	1
	SMC03.T_AAGGCAGAGCTGTCTA	SMC03		SC		CRIS-B	0.973583	0.776376	1.12021	1.0082	1.05173	1	6.83983e-05	1	1	1
	SMC03.T_AAGGTTCAGGTACTCT	SMC03			MC	CRIS-A/-B	0.834313	0.844649	0.98998	1.00078	0.988532	0.00251876	0.00557216	1	1	1
	SMC03.T_AAGGTTCCATGTCCTC	SMC03		SC		CRIS-A	0.829785	0.976925	1.03249	0.99932	1.03093	0.00727456	1	1	1	1
	SMC03.T_AATCCAGAGCCAGTAG	SMC03		SC		CRIS-B	0.84875	0.730377	1.00894	0.960753	0.988177	0.21737	6.83983e-05	1	1	1
	SMC03.T_AATCCAGAGTACGTAA	SMC03			MC	CRIS-A/-B	0.806714	0.727493	1.04658	0.979341	0.974269	0.0276329	6.83983e-05	1	1	1
	SMC03.T_AATCCAGGTTTGTGTG	SMC03			MC	CRIS-A/-D	0.841201	1.01589	1.04538	0.89004	0.970726	0.0128473	1	1	0.179175	1
	SMC03.T_AATCGGTTCGCCAGCA	SMC03		SC		CRIS-A	0.892697	0.917648	1.06048	1.01852	0.971194	0.0831092	0.220936	1	1	0.875588
	SMC03.T_ACAGCCGCAACTTGAC	SMC03			MC	CRIS-A/-B	0.775314	0.748181	1.04579	0.926676	1.00437	0.000820779	6.83983e-05	1	1	1
	SMC03.T_ACAGCTAAGCTAACAA	SMC03			MC	CRIS-A/-B	0.839118	0.786616	1.01898	1.01966	0.958206	0.00799073	0.000145286	1	1	1
	SMC03.T_ACAGCTAAGTCAAGGC	SMC03	NC				0.999838	0.964193	1.14455	0.949872	1.04466	0.772891	0.37592	1	0.253516	1
	SMC03.T_ACATACGGTAGCTCCG	SMC03	NC				0.965469	0.988714	0.955929	0.970671	0.996954	0.482891	0.736146	0.392577	0.537004	0.824797
	SMC03.T_ACATCAGTCATAAAGG	SMC03		SC		CRIS-A	0.89359	1.00058	1.08376	0.990641	1.07932	0.0240046	1	1	0.922775	1
	SMC03.T_ACATGGTAGAGGTTGC	SMC03		SC		CRIS-E	0.950008	1.03435	1.074	0.944584	0.922005	0.318049	1	1	0.271198	0.126621
	SMC03.T_ACCCACTAGAGTCGGT	SMC03			MC	CRIS-A/-B	0.8545	0.875708	1.0765	0.933088	1.02043	0.013241	0.0478676	1	0.574248	1
	SMC03.T_ACCCACTAGCCACTAT	SMC03		SC		CRIS-A	0.93622	0.98669	1.13917	1.03742	1.02303	0.16883	0.649279	1	1	1
	SMC03.T_ACCGTAATCTGTCCGT	SMC03			MC	CRIS-A/-B	0.794975	0.779909	1.02918	0.991168	0.969881	0.000800838	0.000125131	1	1	1
	SMC03.T_ACGAGCCGTCTGGTCG	SMC03		SC		CRIS-B	0.966473	0.906187	1.11667	0.956331	1.01136	0.705243	0.124414	1	0.567933	1
	SMC03.T_ACGCAGCCAAGTCTGT	SMC03			MC	CRIS-A/-B	0.814796	0.779872	1.08979	1.01029	0.961509	0.00410857	0.000293469	1	1	1
	SMC03.T_ACGCCGACAGGATTGG	SMC03			MC	CRIS-A/-B	0.84087	0.818112	0.995254	0.943343	0.984166	0.043573	0.0102013	1	1	1
	SMC03.T_ACGGAGATCAATCACG	SMC03		SC		CRIS-D	0.982639	0.945841	1.16704	0.898842	1.06453	0.826096	0.280819	1	0.0379593	1
	SMC03.T_ACGGCCAAGCCAGTTT	SMC03		SC		CRIS-A	0.817981	0.954125	1.06758	0.960976	1.03307	0.00247305	1	1	1	1
	SMC03.T_ACTGATGCAGTTCATG	SMC03		SC		CRIS-A	0.894684	0.996881	1.09658	0.971663	0.961467	0.029134	1	1	0.60414	0.448023
	SMC03.T_ACTGTCCAGGGATCTG	SMC03			MC	CRIS-B/-D	0.961836	0.913087	1.08307	0.925893	1.00034	0.425952	0.0812991	1	0.134837	1
	SMC03.T_ACTGTCCTCTGATTCT	SMC03			MC	CRIS-A/-D	0.904328	0.929205	1.10481	0.881588	1.02514	0.0935051	0.259988	1	0.0296444	1
	SMC03.T_ACTGTCCTCTTGTATC	SMC03	NC				0.953516	0.964912	1.12348	0.96176	1.04116	0.342642	0.44878	1	0.417736	1
	SMC03.T_ACTTACTAGGCGCTCT	SMC03	NC				0.924314	0.965228	1.08118	0.915373	0.939905	0.311228	0.74257	1	0.242288	0.456005
	SMC03.T_ACTTACTTCACATAGC	SMC03			MC	CRIS-A/-B	0.846932	0.845856	1.05172	0.925698	1.02359	0.00940499	0.00875469	1	0.483394	1
	SMC03.T_ACTTACTTCCGCATAA	SMC03		SC		CRIS-A	0.848281	1.01353	1.04926	0.935471	0.991286	0.0149361	1	1	0.761344	1
	SMC03.T_ACTTGTTGTTACGACT	SMC03		SC		CRIS-B	0.906614	0.869709	1.1565	1.00288	0.980269	0.222227	0.0405651	1	1	1
	SMC03.T_ACTTGTTGTTGCCTCT	SMC03			MC	CRIS-A/-B	0.847283	0.755162	1.06037	0.962642	0.973175	0.0663463	6.83983e-05	1	1	1
	SMC03.T_ACTTTCATCCACGCAG	SMC03	NC				0.993993	0.898661	1.05233	0.905609	0.930378	1	0.241905	1	0.295668	0.530575
	SMC03.T_AGAATAGGTCAATGTC	SMC03		SC		CRIS-D	1.01416	0.986622	1.15553	0.886285	1.05096	1	0.878644	1	0.014677	1
	SMC03.T_AGAGCGAGTATTCTCT	SMC03		SC		CRIS-B	0.992674	0.948649	1.17458	0.960077	1.03825	0.413308	0.108179	1	0.158253	1
	SMC03.T_AGAGCGAGTCTGCCAG	SMC03	NC				0.999213	0.998122	1.16216	0.937675	1.07777	0.852876	0.839283	1	0.205901	1
	SMC03.T_AGAGCGATCTTGAGGT	SMC03		SC		CRIS-D	0.951318	1.00409	1.06914	0.885546	1.00966	0.663622	1	1	0.0676043	1
	SMC03.T_AGAGTGGCATCAGTCA	SMC03			MC	CRIS-A/-B	0.834271	0.730661	1.05408	0.995911	1.02619	0.0137481	6.83983e-05	1	1	1
	SMC03.T_AGATCTGAGATCCGAG	SMC03		SC		CRIS-B	0.886233	0.737264	1.06001	1.02484	1.02479	0.395479	6.83983e-05	1	1	1
	SMC03.T_AGATTGCTCTGTTTGT	SMC03			MC	CRIS-A/-B	0.88518	0.829938	1.03025	0.976388	0.986631	0.0976623	0.0032978	1	1	1
	SMC03.T_AGCAGCCCAATAAGCA	SMC03			MC	CRIS-A/-B	0.834726	0.845072	1.03315	0.916409	1.00746	0.00774755	0.0155289	1	0.523268	1
	SMC03.T_AGCATACGTCTAGGTT	SMC03			MC	CRIS-A/-B	0.866999	0.886462	1.1357	0.961674	0.979833	0.00532245	0.0181984	1	0.56314	0.983575
	SMC03.T_AGCGTATCACGACGAA	SMC03	NC				0.970381	1.01029	1.20995	0.958304	1.07047	0.359138	0.812201	1	0.260885	1
	SMC03.T_AGCGTCGCAAGCTGTT	SMC03			MC	CRIS-A/-D	0.865125	0.964983	1.0492	0.865393	0.98318	0.0432854	1	1	0.0439554	1
	SMC03.T_AGCTCCTTCTATCCTA	SMC03			MC	CRIS-A/-B	0.842459	0.868147	1.12494	1.00994	1.07688	0.00293249	0.0198196	1	1	1
	SMC03.T_AGCTCTCAGTGAACGC	SMC03		SC		CRIS-D	0.925801	1.04432	1.09057	0.875369	1.00355	0.386172	1	1	0.0491217	1
	SMC03.T_AGCTTGAGTCTCTTTA	SMC03		SC		CRIS-B	0.958943	0.925709	1.10036	0.961809	1.03269	0.456077	0.178791	1	0.487668	1
	SMC03.T_AGGGAGTCAAGTACCT	SMC03		SC		CRIS-D	0.953777	0.973976	1.10377	0.913606	0.961189	0.521333	0.77758	1	0.168372	0.611545
	SMC03.T_AGGGAGTGTAGCGTGA	SMC03		SC		CRIS-D	0.972587	0.96187	1.08881	0.90447	0.980883	0.796089	0.636385	1	0.105272	0.924572
	SMC03.T_AGGGATGCACAGGTTT	SMC03		SC		CRIS-D	0.970032	1.01133	0.996451	0.854379	0.977008	1	1	1	0.0151939	1
	SMC03.T_AGGGTGACAATGTAAG	SMC03		SC		CRIS-B	0.947052	0.793591	1.0252	0.974128	1.01092	1	0.00117848	1	1	1
	SMC03.T_AGGGTGAGTCGACTGC	SMC03		SC		CRIS-B	0.934498	0.695306	1.07284	0.96889	0.982623	1	6.83983e-05	1	1	1
	SMC03.T_AGGTCATCAACACGCC	SMC03		SC		CRIS-B	0.984768	0.935444	1.16218	1.05089	1.10311	0.519726	0.127089	1	1	1
	SMC03.T_AGTAGTCTCATTGCGA	SMC03		SC		CRIS-D	0.947533	1.00026	1.11639	0.892236	1.09387	0.537445	1	1	0.0812578	1
	SMC03.T_AGTTGGTCAAGTAATG	SMC03		SC		CRIS-A	0.900755	0.959617	1.18363	1.04335	0.978958	0.0391895	0.363001	1	1	0.613911
	SMC03.T_ATAGACCCAGCGTCCA	SMC03			MC	CRIS-A/-D	0.88871	0.952441	1.14925	0.929204	0.985133	0.0143714	0.27611	1	0.110461	0.785833
	SMC03.T_ATCACGAGTAAGTGGC	SMC03			MC	CRIS-A/-B	0.913331	0.86962	1.13954	0.990683	1.0343	0.195334	0.0221693	1	1	1
	SMC03.T_ATCCACCCACAGGTTT	SMC03			MC	CRIS-B/-D	0.918939	0.87995	1.03057	0.823323	0.97525	0.726433	0.156635	1	0.0045252	1
	SMC03.T_ATCTACTAGGTTACCT	SMC03		SC		CRIS-A	0.84942	0.96215	1.05881	1.01616	1.05248	0.00721913	1	1	1	1
	SMC03.T_ATGAGGGTCATATCGG	SMC03		SC		CRIS-A	0.824999	0.945179	1.08905	0.948978	0.976829	0.00508787	1	1	1	1
	SMC03.T_ATGGGAGGTAAGGGAA	SMC03		SC		CRIS-A	0.864587	0.965604	1.06098	0.896525	0.986127	0.0705501	1	1	0.26662	1
	SMC03.T_ATTACTCTCTAGAGTC	SMC03			MC	CRIS-A/-B	0.893873	0.898183	1.06663	0.952058	1.03278	0.0689547	0.084237	1	0.545195	1
	SMC03.T_ATTCTACAGTACGTAA	SMC03		SC		CRIS-A	0.92131	0.983475	1.09423	0.969978	1.03467	0.0722665	0.508158	1	0.352895	1
	SMC03.T_ATTCTACTCGCATGAT	SMC03		SC		CRIS-B	0.955699	0.894583	1.14258	0.937238	1.05928	0.713829	0.117512	1	0.471753	1
	SMC03.T_ATTCTACTCGCCATAA	SMC03		SC		CRIS-B	0.894293	0.689053	1.0217	0.988776	1.00019	0.79513	6.83983e-05	1	1	1
	SMC03.T_ATTGGACCAGACAGGT	SMC03			MC	CRIS-A/-B	0.836991	0.886132	1.07694	1.00823	1.01482	0.00132171	0.0386421	1	1	1
	SMC03.T_ATTGGACCATTAGCCA	SMC03			MC	CRIS-A/-D	0.893932	0.909575	1.00077	0.842952	0.977744	0.124323	0.249968	1	0.00606674	1
	SMC03.T_ATTGGTGGTTCCGTCT	SMC03		SC		CRIS-B	0.88268	0.730308	1.06168	0.922429	1.03367	0.916742	6.83983e-05	1	1	1
	SMC03.T_ATTTCTGAGCTAAGAT	SMC03			MC	CRIS-A/-D	0.907026	0.936322	1.05252	0.911401	0.994815	0.144487	0.360645	1	0.168611	1
	SMC03.T_CAACCAACAGGACGTA	SMC03		SC		CRIS-B	0.936346	0.659849	1.05679	0.933116	1.07245	1	6.83983e-05	1	1	1
	SMC03.T_CAACCTCAGAATAGGG	SMC03			MC	CRIS-A/-B/-D	0.863382	0.858436	1.05526	0.857887	0.985555	0.0339526	0.0254732	1	0.0246775	1
	SMC03.T_CAACCTCAGTCTCGGC	SMC03		SC		CRIS-A	0.896361	0.969236	1.07985	0.939306	0.983629	0.0911469	0.844128	1	0.416997	1
	SMC03.T_CAACTAGAGATGTGGC	SMC03		SC		CRIS-D	1.00669	0.961309	1.18113	0.92215	1.03639	0.820479	0.236866	1	0.0563676	1
	SMC03.T_CAAGATCAGGGTTTCT	SMC03		SC		CRIS-B	0.901081	0.741135	1.03175	0.960406	1.00184	1	0.000105003	1	1	1
	SMC03.T_CAAGTTGTCTGGAGCC	SMC03		SC		CRIS-A	0.810026	0.944343	1.08926	0.949296	0.983724	0.00291574	1	1	1	1
	SMC03.T_CACAAACGTCATATCG	SMC03		SC		CRIS-A	0.855775	1.00529	1.0752	1.00141	1.00152	0.0302599	1	1	1	1
	SMC03.T_CACACAATCCACGAAT	SMC03	NC				0.975007	0.952248	1.10932	0.969755	1.02912	0.548815	0.324896	1	0.492696	1
	SMC03.T_CACAGGCTCGTCGTTC	SMC03		SC		CRIS-D	0.976918	1.01843	1.1037	0.903411	1.00638	0.704401	1	1	0.0689428	1
	SMC03.T_CACATAGCAGACGCCT	SMC03			MC	CRIS-A/-B	0.814695	0.874862	1.0723	1.00079	1.03889	0.000813723	0.0496371	1	1	1
	SMC03.T_CACCACTGTACAGTTC	SMC03			MC	CRIS-A/-B/-D	0.918252	0.870622	1.13143	0.918535	1.06313	0.180159	0.0142671	1	0.1823	1
	SMC03.T_CACCTTGTCTGGAGCC	SMC03		SC		CRIS-A	0.799348	0.92616	1.09374	0.994914	1.04738	0.000437279	0.906537	1	1	1
	SMC03.T_CAGAATCCACTGTTAG	SMC03		SC		CRIS-D	1.00883	1.01249	1.11429	0.944718	1.0793	0.850877	0.897572	1	0.179028	1
	SMC03.T_CAGAGAGAGCACGCCT	SMC03	NC				0.977183	0.95714	1.11968	1.0199	1.03308	0.456405	0.275095	1	0.935087	1
	SMC03.T_CAGAGAGCATAAGACA	SMC03		SC		CRIS-B	0.894538	0.72031	1.08826	0.977531	1.01246	1	6.83983e-05	1	1	1
	SMC03.T_CAGAGAGTCCCAAGAT	SMC03		SC		CRIS-A	0.821739	0.99705	1.10256	0.916594	0.988326	0.00247982	1	1	0.508136	1
	SMC03.T_CAGCAGCAGACAAGCC	SMC03		SC		CRIS-A	0.867082	1.01588	1.07024	0.968003	1.03179	0.0113477	1	1	0.93639	1
	SMC03.T_CAGCGACTCGGTTAAC	SMC03			MC	CRIS-B/-D	0.934724	0.839317	1.09136	0.877394	1.02188	0.754664	0.00653765	1	0.0710637	1
	SMC03.T_CAGGTGCCAATGCCAT	SMC03			MC	CRIS-A/-B	0.810734	0.899051	1.07892	0.984964	1.02686	0.000258489	0.129007	1	1	1
	SMC03.T_CAGTAACAGAGTAATC	SMC03			MC	CRIS-A/-D	0.885902	0.926805	1.04237	0.913223	1.00256	0.0572195	0.296561	1	0.18502	1
	SMC03.T_CAGTCCTGTTCCACTC	SMC03		SC		CRIS-A	0.862335	0.958137	1.10984	0.965307	1.04474	0.0117937	0.845767	1	1	1
	SMC03.T_CATATTCAGCGACGTA	SMC03		SC		CRIS-A	0.822058	0.98444	1.09018	0.98793	0.973279	0.00200997	1	1	1	1
	SMC03.T_CATCAGAGTTATCCGA	SMC03			MC	CRIS-A/-B	0.817563	0.729283	1.01175	0.954335	0.996432	0.0165368	6.31175e-05	1	1	1
	SMC03.T_CATGACACATCGATGT	SMC03	NC				0.932148	0.953407	1.11876	0.95623	0.973577	0.220654	0.38954	1	0.416456	0.606401
	SMC03.T_CATGCCTAGTGCTGCC	SMC03		SC		CRIS-B	0.920783	0.830649	1.04682	0.920296	1.02474	0.563221	0.00419324	1	0.553609	1
	SMC03.T_CATGCCTGTAAACGCG	SMC03			MC	CRIS-A/-B	0.853162	0.784451	1.09223	1.01924	1.00928	0.0149629	0.000105003	1	1	1
	SMC03.T_CATGGCGGTAGGAGTC	SMC03		SC		CRIS-B	0.872442	0.732598	1.084	0.977715	1.01572	0.20157	6.83983e-05	1	1	1
	SMC03.T_CATGGCGTCAAGCCTA	SMC03		SC		CRIS-D	0.968449	1.03927	1.11592	0.914452	0.961995	0.569737	1	1	0.108642	0.487425
	SMC03.T_CATTCGCAGAATTCCC	SMC03			MC	CRIS-A/-D	0.866743	0.99298	1.0828	0.897057	0.933589	0.0311878	1	1	0.141385	0.522431
	SMC03.T_CATTCGCGTCCGACGT	SMC03		SC		CRIS-A	0.907233	1.03141	1.11741	0.940986	0.949487	0.0862375	1	1	0.287237	0.367485
	SMC03.T_CCACCTATCGCCTGAG	SMC03		SC		CRIS-A	0.924962	1.009	1.11183	1.02586	1.00377	0.173609	1	1	1	1
	SMC03.T_CCCTCCTAGAGGGCTT	SMC03			MC	CRIS-A/-B	0.846183	0.792416	1.06601	1.0375	1.03803	0.00173255	0.000105003	1	1	1
	SMC03.T_CCGGGATCACATGTGT	SMC03			MC	CRIS-A/-B	0.856828	0.880684	1.06741	0.92918	0.938195	0.0281918	0.0980947	1	0.606441	0.776041
	SMC03.T_CCGTTCAAGATGAGAG	SMC03		SC		CRIS-A	0.848831	1.01748	1.06415	0.904853	1.05521	0.0106705	1	1	0.216586	1
	SMC03.T_CCGTTCAAGTATGACA	SMC03		SC		CRIS-D	0.902186	0.939945	1.01723	0.847407	0.986564	0.43186	1	1	0.0389462	1
	SMC03.T_CCTAGCTGTGGAAAGA	SMC03		SC		CRIS-D	0.981703	1.01106	1.1017	0.879569	1.03829	1	1	1	0.0321633	1
	SMC03.T_CCTCTGAAGCTGATAA	SMC03	NC				0.925496	0.999958	0.947652	0.925316	0.987297	0.29944	1	0.504766	0.297956	0.938259
	SMC03.T_CCTTCGATCTCGTATT	SMC03		SC		CRIS-D	0.924509	1.03304	1.094	0.842432	0.989856	0.495164	1	1	0.00688116	1
	SMC03.T_CCTTTCTAGAAACCGC	SMC03		SC		CRIS-D	0.944571	0.971895	1.07752	0.829967	1.04392	1	1	1	0.0051705	1
	SMC03.T_CGAATGTCAGCCAGAA	SMC03		SC		CRIS-A	0.874389	0.952063	1.06909	0.952304	0.997023	0.0424175	0.776891	1	0.781289	1
	SMC03.T_CGACTTCAGACAATAC	SMC03	NC				0.92987	0.932485	1.14482	0.965919	0.993186	0.257118	0.277201	1	0.609763	0.923021
	SMC03.T_CGACTTCAGATCCGAG	SMC03			MC	CRIS-A/-D	0.876037	0.916908	1.07668	0.82357	0.970184	0.124671	0.691341	1	0.00468128	1
	SMC03.T_CGACTTCTCTCCCTGA	SMC03			MC	CRIS-A/-B/-D	0.902896	0.874473	1.0535	0.890466	0.999277	0.129141	0.0306594	1	0.072343	1
	SMC03.T_CGAGAAGCAATGGTCT	SMC03		SC		CRIS-D	0.96789	1.08998	1.0968	0.932754	1.01855	0.268908	1	1	0.0838917	0.967608
	SMC03.T_CGAGCACAGGAGCGAG	SMC03		SC		CRIS-A	0.839226	0.891621	1.08144	0.955067	1.00999	0.0216839	0.299689	1	1	1
	SMC03.T_CGAGCACGTAAGGGCT	SMC03		SC		CRIS-A	0.946363	1.01584	1.11878	0.957949	1.0218	0.0864908	0.700964	1	0.128477	0.798375
	SMC03.T_CGAGCACTCAGGTTCA	SMC03			MC	CRIS-A/-B	0.864902	0.85959	1.02279	0.928891	1.01066	0.0554885	0.0419619	1	0.644909	1
	SMC03.T_CGATTGACACGGATAG	SMC03		SC		CRIS-A	0.819348	0.988123	1.08358	1.00155	1.05307	0.00149998	1	1	1	1
	SMC03.T_CGATTGAGTCTTGATG	SMC03			MC	CRIS-A/-B	0.778708	0.823372	1.03035	1.01436	1.01698	8.44326e-05	0.00408091	1	1	1
	SMC03.T_CGCGTTTCATTAGCCA	SMC03			MC	CRIS-A/-B	0.911611	0.889473	1.08183	0.969572	1.06024	0.174074	0.0670836	1	0.927521	1
	SMC03.T_CGCTATCTCTGGTTCC	SMC03		SC		CRIS-A	0.888965	1.01428	1.09216	1.00656	1.05013	0.0370456	1	1	1	1
	SMC03.T_CGCTGGAGTGGAAAGA	SMC03		SC		CRIS-B	0.906967	0.718821	1.04783	0.932149	1.04222	1	6.83983e-05	1	1	1
	SMC03.T_CGGACACGTAAGAGAG	SMC03		SC		CRIS-B	0.913793	0.689705	1.05199	0.978096	1.02119	1	6.83983e-05	1	1	1
	SMC03.T_CGGACGTGTATTCGTG	SMC03		SC		CRIS-A	0.8476	0.983666	1.10465	0.964812	0.984769	0.00677244	1	1	1	1
	SMC03.T_CGGACGTGTTCGTCTC	SMC03	NC				0.957414	0.99615	1.04812	0.976004	0.935968	0.394584	0.852197	1	0.597198	0.219744
	SMC03.T_CGGACTGCATTCTCAT	SMC03	NC				0.931739	0.971643	1.16594	0.986504	1.08034	0.235879	0.634228	1	0.809509	1
	SMC03.T_CGGACTGGTACTCGCG	SMC03			MC	CRIS-A/-B	0.816362	0.884351	1.08155	1.00196	1.00006	0.00100459	0.0983447	1	1	1
	SMC03.T_CGGAGCTTCGTACCGG	SMC03			MC	CRIS-A/-B	0.824013	0.830922	0.973764	0.900909	0.990739	0.0145006	0.023244	1	0.599071	1
	SMC03.T_CGGAGTCTCACTTACT	SMC03		SC		CRIS-B	0.988169	0.948879	1.17146	1.01766	1.04525	0.539776	0.185415	1	0.920019	1
	SMC03.T_CGGAGTCTCTCGTTTA	SMC03		SC		CRIS-A	0.931068	1.00304	1.07678	0.960635	1.03298	0.126295	0.853242	1	0.320753	1
	SMC03.T_CGGTTAATCCCAACGG	SMC03		SC		CRIS-A	0.897624	1.01352	1.05481	0.95848	1.0052	0.0570592	1	1	0.512015	1
	SMC03.T_CGTAGGCTCAACACGT	SMC03		SC		CRIS-D	0.913129	0.946598	1.05261	0.887498	0.978544	0.247146	0.62346	1	0.0907649	1
	SMC03.T_CGTCCATCACATTTCT	SMC03		SC		CRIS-A	0.905222	1.01171	1.10783	0.962654	0.959278	0.150773	1	1	0.730526	0.684656
	SMC03.T_CGTCCATGTCTGATTG	SMC03			MC	CRIS-A/-B	0.833721	0.789241	1.03435	1.0105	0.971244	0.0145717	0.000475364	1	1	1
	SMC03.T_CGTGTAAAGAAGGGTA	SMC03		SC		CRIS-A	0.86875	0.943376	1.16162	0.992969	1.04409	0.0302573	0.656299	1	1	1
	SMC03.T_CGTGTCTCAGTAAGAT	SMC03			MC	CRIS-A/-B	0.90062	0.900332	1.08066	1.00015	0.956952	0.039587	0.0389044	1	1	0.380929
	SMC03.T_CTAAGACCAAGTCTGT	SMC03	NC				0.987717	1.01588	1.14726	0.946322	1.09507	0.765761	1	1	0.337472	1
	SMC03.T_CTACCCAAGCACCGCT	SMC03	NC				0.992746	0.956534	1.12293	0.975535	1.03444	0.606819	0.250293	1	0.416768	1
	SMC03.T_CTACCCAGTGAAATCA	SMC03		SC		CRIS-D	0.952103	1.07421	1.20508	0.943707	1.02569	0.256647	1	1	0.199541	1
	SMC03.T_CTACGTCGTACAGTTC	SMC03		SC		CRIS-D	0.925185	1.03172	1.07085	0.903451	0.985057	0.255371	1	1	0.117908	1
	SMC03.T_CTACGTCGTATTCTCT	SMC03		SC		CRIS-A	0.869744	0.966799	1.0774	0.903512	1.02071	0.0514995	1	1	0.230903	1
	SMC03.T_CTACGTCGTCGACTAT	SMC03		SC		CRIS-B	1.00709	0.925382	1.01923	0.990786	1.0433	0.993141	0.119133	1	0.739187	1
	SMC03.T_CTCACACGTCCAGTGC	SMC03		SC		CRIS-B	0.894718	0.727863	1.06512	0.988961	1.0354	1	6.83983e-05	1	1	1
	SMC03.T_CTCAGAACAGTCGATT	SMC03		SC		CRIS-A	0.820954	0.94157	1.10531	0.979692	1.03635	0.000702098	0.876853	1	1	1
	SMC03.T_CTCAGAACATACTACG	SMC03			MC	CRIS-A/-B	0.888601	0.728379	1.07086	1.03022	1.02288	0.176878	6.83983e-05	1	1	1
	SMC03.T_CTCATTATCTGTACGA	SMC03			MC	CRIS-A/-B	0.812825	0.804608	1.06614	0.986172	1.01943	0.00133394	0.00062366	1	1	1
	SMC03.T_CTCCTAGCATTTGCCC	SMC03			MC	CRIS-A/-B	0.87155	0.792075	1.10991	0.95518	1.01501	0.0405348	0.000184354	1	1	1
	SMC03.T_CTCGAGGCAATAACGA	SMC03		SC		CRIS-B	0.872892	0.713666	1.05379	1.00147	1.01138	0.766539	6.83983e-05	1	1	1
	SMC03.T_CTCGAGGCATCCTAGA	SMC03	NC				1.15354	1.07351	1.33102	1.04999	1.15047	1	0.848034	1	0.675189	1
	SMC03.T_CTCGAGGTCACCTCGT	SMC03		SC		CRIS-A	0.792998	0.890549	1.07049	0.981232	0.98031	0.000581666	0.368776	1	1	1
	SMC03.T_CTCGGAGAGCCAGTAG	SMC03			MC	CRIS-A/-D	0.904307	0.956644	1.07982	0.904881	0.938374	0.15218	0.657735	1	0.155409	0.435262
	SMC03.T_CTCGGAGAGGGAGTAA	SMC03			MC	CRIS-A/-B	0.873145	0.851992	1.03868	0.968432	0.937916	0.0434718	0.012462	1	1	0.662063
	SMC03.T_CTCGGAGCACGGATAG	SMC03		SC		CRIS-B	0.865184	0.768334	1.01602	0.929311	0.976254	0.251459	0.000184354	1	1	1
	SMC03.T_CTCTAATAGCAATCTC	SMC03			MC	CRIS-A/-D	0.914735	0.958553	1.07415	0.869907	0.957941	0.175255	0.776095	1	0.0187165	0.763012
	SMC03.T_CTGAAACAGACTTGAA	SMC03		SC		CRIS-A	0.859805	0.974998	1.09877	0.985771	0.949038	0.0231711	1	1	1	0.915953
	SMC03.T_CTGAAACTCTTAGCCC	SMC03			MC	CRIS-A/-B	0.830958	0.770724	1.02957	1.01983	0.989791	0.01356	0.000145286	1	1	1
	SMC03.T_CTGAAGTAGTGACATA	SMC03		SC		CRIS-B	0.873891	0.774538	1.05747	0.950251	0.927941	0.499601	0.000465004	1	1	1
	SMC03.T_CTGATCCGTACCAGTT	SMC03		SC		CRIS-A	0.904619	0.960845	1.08257	0.967409	1.00146	0.0758353	0.496068	1	0.584802	1
	SMC03.T_CTGCTGTGTACCATCA	SMC03			MC	CRIS-A/-B	0.814968	0.851053	0.978883	0.936035	0.966495	0.00650463	0.0688052	1	1	1
	SMC03.T_CTGTGCTTCGTCTGCT	SMC03		SC		CRIS-A	0.800277	0.925172	1.06902	0.959795	0.951369	0.000611893	1	1	1	1
	SMC03.T_CTGTTTAAGGTGCTAG	SMC03	NC				0.960713	0.983599	1.1133	0.927202	1.01528	0.660773	0.907723	1	0.335318	1
	SMC03.T_CTGTTTATCACGCGGT	SMC03		SC		CRIS-D	0.923216	1.04878	1.11789	0.89539	1.04871	0.218392	1	1	0.0725908	1
	SMC03.T_CTTCTCTGTCGCATCG	SMC03			MC	CRIS-A/-B	0.802905	0.795838	1.04591	0.964957	0.99236	0.00167898	0.000983187	1	1	1
	SMC03.T_CTTGGCTTCCGTCAAA	SMC03		SC		CRIS-A	0.80737	0.999091	1.02491	0.875755	0.963058	0.0053644	1	1	0.297173	1
	SMC03.T_GAACATCAGTATGACA	SMC03		SC		CRIS-A	0.850898	0.971215	1.11536	0.995638	0.955599	0.0142973	1	1	1	1
	SMC03.T_GAAGCAGAGGATGGTC	SMC03	NC				0.975421	0.993508	1.14782	0.959635	0.971248	0.504119	0.706079	1	0.354017	0.461409
	SMC03.T_GAAGCAGCACTAGTAC	SMC03			MC	CRIS-A/-B	0.811064	0.71234	1.04181	0.999308	1.01549	0.000683983	6.83983e-05	1	1	1
	SMC03.T_GACACGCGTGTATGGG	SMC03		SC		CRIS-A	0.864524	0.931399	1.0264	0.945876	0.943328	0.0229619	0.470386	1	0.725495	0.675736
	SMC03.T_GACCAATGTACGCACC	SMC03			MC	CRIS-A/-D	0.893461	0.991893	1.06827	0.891243	0.938452	0.163327	1	1	0.150398	0.576058
	SMC03.T_GACGGCTAGAAGGGTA	SMC03		SC		CRIS-D	0.978993	0.983406	1.10004	0.892112	1.02238	0.987965	1	1	0.0607907	1
	SMC03.T_GACGGCTCACAGACTT	SMC03		SC		CRIS-A	0.89008	1.01174	1.1017	0.931448	1.04807	0.0814928	1	1	0.371173	1
	SMC03.T_GACGTTATCCGCATAA	SMC03			MC	CRIS-A/-D	0.883873	1.02469	1.05486	0.856878	1.02495	0.0687762	1	1	0.014331	1
	SMC03.T_GACTACATCTTGTCAT	SMC03		SC		CRIS-B	1.01894	0.89751	1.23486	1.044	1.07935	1	0.0664887	1	1	1
	SMC03.T_GACTGCGGTTGGGACA	SMC03		SC		CRIS-A	0.745951	0.933822	1.06453	0.908279	0.990386	0.000240877	1	1	1	1
	SMC03.T_GACTGCGTCAAGGCTT	SMC03		SC		CRIS-B	0.921521	0.744427	1.04791	1.00886	0.971114	1	0.000125131	1	1	1
	SMC03.T_GAGGTGACATTCCTGC	SMC03	NC				1.04839	0.957314	1.17446	0.967034	1.02803	1	0.690413	1	0.775817	1
	SMC03.T_GAGGTGATCGTAGGAG	SMC03		SC		CRIS-A	0.883151	0.975371	1.07467	1.00997	0.988835	0.0472233	1	1	1	1
	SMC03.T_GATCGATAGTGTACTC	SMC03		SC		CRIS-B	0.847487	0.737469	1.01868	0.988951	1.00513	0.225099	6.83983e-05	1	1	1
	SMC03.T_GATGAAAGTTGGACCC	SMC03	NC				0.970722	0.997222	0.993394	0.985678	1.04053	0.405864	0.688354	0.645109	0.558663	1
	SMC03.T_GATGAGGGTTGGGACA	SMC03	NC				0.950026	0.952617	0.980893	1.00513	0.991048	0.265388	0.285551	0.561796	0.841731	0.67977
	SMC03.T_GATGAGGTCATACGGT	SMC03		SC		CRIS-A	0.800995	0.915918	1.03768	0.969371	1.07199	0.00101603	0.855694	1	1	1
	SMC03.T_GATGCTACATAGTAAG	SMC03			MC	CRIS-A/-B	0.855884	0.866155	0.999674	0.927452	0.993696	0.0296503	0.0528178	1	0.622537	1
	SMC03.T_GCAAACTCACCATGTA	SMC03		SC		CRIS-A	0.848829	0.909251	1.06049	0.998497	1.01251	0.011622	0.285406	1	1	1
	SMC03.T_GCAAACTGTATAAACG	SMC03			MC	CRIS-A/-B	0.862405	0.849572	1.01306	0.929078	0.955462	0.0242199	0.0106164	1	0.52544	1
	SMC03.T_GCAATCAAGATCCCGC	SMC03			MC	CRIS-A/-B	0.860924	0.870729	1.09313	1.02315	1.01367	0.00241462	0.00519144	1	1	1
	SMC03.T_GCAATCAAGCATGGCA	SMC03			MC	CRIS-A/-B	0.82424	0.791476	1.03573	0.982976	0.981234	0.00726025	0.000763382	1	1	1
	SMC03.T_GCAATCAGTTCAACCA	SMC03		SC		CRIS-B	0.884371	0.706261	1.03967	0.958375	0.989762	0.675501	6.83983e-05	1	1	1
	SMC03.T_GCACATATCGTACCGG	SMC03		SC		CRIS-A	0.799271	0.961946	1.11718	1.0097	1.0403	0.000702098	1	1	1	1
	SMC03.T_GCACTCTTCGCATGAT	SMC03	NC				0.93164	0.945704	1.16519	1.01492	1.00642	0.253818	0.375752	1	1	1
	SMC03.T_GCAGCCAAGCTCCTCT	SMC03		SC		CRIS-B	0.911365	0.838477	1.11831	0.962379	1.00708	0.330172	0.00589348	1	1	1
	SMC03.T_GCAGCCACAAGTCTAC	SMC03		SC		CRIS-A	0.905272	1.02413	1.10079	0.95468	0.964319	0.13649	1	1	0.58472	0.713739
	SMC03.T_GCATACAAGAAACCAT	SMC03		SC		CRIS-D	0.962224	0.973915	1.03988	0.898824	0.988708	0.454864	0.620277	1	0.046444	0.892053
	SMC03.T_GCATACAAGGCACATG	SMC03			MC	CRIS-A/-B	0.925451	0.90107	1.11756	1.05431	1.03837	0.0575842	0.0174931	1	1	1
	SMC03.T_GCATACACAACGCACC	SMC03	NC				1.00184	1.09788	1.20739	0.977368	1.06174	0.618932	1	1	0.359973	1
	SMC03.T_GCATGCGTCACCAGGC	SMC03			MC	CRIS-A/-D	0.898397	0.950748	1.11477	0.885453	1.04174	0.0791549	0.540532	1	0.0416683	1
	SMC03.T_GCCAAATAGAACTCGG	SMC03		SC		CRIS-B	0.940293	0.83896	1.03587	0.970676	1.03572	0.853343	0.0051705	1	1	1
	SMC03.T_GCCAAATGTTCCACTC	SMC03			MC	CRIS-A/-B	0.924925	0.932083	1.03506	0.968892	0.97964	0.101934	0.134158	1	0.431391	0.56668
	SMC03.T_GCCTCTATCTATCGCC	SMC03			MC	CRIS-A/-B	0.824425	0.779707	1.04417	1.0218	1.03569	0.00265094	6.31175e-05	1	1	1
	SMC03.T_GCGACCATCAGCACAT	SMC03		SC		CRIS-D	0.909074	1.00504	1.05926	0.861262	1.02842	0.285727	1	1	0.0313091	1
	SMC03.T_GCGAGAATCCAACCAA	SMC03		SC		CRIS-B	0.887047	0.752504	1.07257	0.967602	0.998275	1	6.83983e-05	1	1	1
	SMC03.T_GCGCAGTTCATTATCC	SMC03		SC		CRIS-A	0.859603	1.03264	1.14822	0.982931	1.01495	0.0124851	1	1	1	1
	SMC03.T_GCGGGTTCACCTTGTC	SMC03		SC		CRIS-A	0.888194	1.05943	1.11062	0.996584	1.03993	0.0379449	1	1	1	1
	SMC03.T_GCTCCTAGTATAATGG	SMC03	NC				0.979918	0.992198	1.04063	1.00804	1.02116	0.380788	0.502747	0.972601	0.68141	0.818833
	SMC03.T_GCTGGGTCAGTAAGCG	SMC03		SC		CRIS-A	0.871991	0.98702	1.12107	0.990894	1.02155	0.0116587	1	1	1	1
	SMC03.T_GGAAAGCGTGACCAAG	SMC03		SC		CRIS-A	0.79204	0.965451	1.05431	1.01227	0.96986	0.000322025	1	1	1	1
	SMC03.T_GGAAAGCTCATCGGAT	SMC03		SC		CRIS-A	0.78109	0.940603	1.07453	0.963048	0.995711	0.00106836	1	1	1	1
	SMC03.T_GGAATAATCACGGTTA	SMC03		SC		CRIS-A	0.863455	0.917237	1.03856	0.9384	1.00805	0.0349506	0.372554	1	0.690995	1
	SMC03.T_GGACATTTCAACACTG	SMC03		SC		CRIS-A	0.820026	1.01259	1.07427	0.955468	1.00641	0.00140973	1	1	1	1
	SMC03.T_GGAGCAAAGGTCGGAT	SMC03			MC	CRIS-A/-B	0.868626	0.899544	1.1267	0.915959	1.02253	0.0397855	0.173136	1	0.318235	1
	SMC03.T_GGCGACTGTCGGGTCT	SMC03			MC	CRIS-A/-B	0.847997	0.828983	0.964955	0.985182	0.97173	0.0133424	0.00362644	1	1	1
	SMC03.T_GGCGTGTGTAAAGGAG	SMC03			MC	CRIS-A/-B	0.839961	0.764655	1.07009	0.968363	1.03421	0.0115505	6.31175e-05	1	1	1
	SMC03.T_GGCTGGTTCTCCAACC	SMC03		SC		CRIS-B	0.93966	0.826823	1.1386	0.999347	1.04259	1	0.0023223	1	1	1
	SMC03.T_GGGAATGCAACAACCT	SMC03		SC		CRIS-D	0.959367	0.978278	1.18429	0.899482	1.06505	0.597576	0.900568	1	0.0826532	1
	SMC03.T_GGGCATCGTCGGATCC	SMC03			MC	CRIS-A/-B	0.799772	0.812039	1.06988	0.976901	0.99596	0.00117848	0.00322991	1	1	1
	SMC03.T_GGGTTGCAGAAGGACA	SMC03			MC	CRIS-A/-B	0.873973	0.893019	1.07944	0.952228	0.981004	0.0167598	0.0499701	1	0.530002	1
	SMC03.T_GGGTTGCAGCAGCGTA	SMC03		SC		CRIS-A	0.925065	0.987745	1.10668	0.987435	1.03676	0.0705082	0.533752	1	0.529346	1
	SMC03.T_GGTGCGTTCCATGAAC	SMC03		SC		CRIS-A	0.84793	0.946088	0.999722	0.966262	1.00102	0.05213	1	1	1	1
	SMC03.T_GTAACGTTCGTGGTCG	SMC03			MC	CRIS-A/-B	0.901102	0.85152	1.08173	0.971883	0.97076	0.11117	0.00583564	1	1	1
	SMC03.T_GTACTCCGTGAGGCTA	SMC03		SC		CRIS-A	0.871004	0.978043	1.09759	0.960136	1.05188	0.0164288	1	1	0.778072	1
	SMC03.T_GTACTCCTCAGTACGT	SMC03			MC	CRIS-A/-B	0.865586	0.896926	1.06024	0.910503	1.03356	0.0221878	0.116588	1	0.209652	1
	SMC03.T_GTAGTCACACCTTGTC	SMC03		SC		CRIS-D	1.00146	0.996987	1.1136	0.870631	1.05594	1	1	1	0.0391191	1
	SMC03.T_GTAGTCACACTGAAGG	SMC03		SC		CRIS-D	0.979289	0.946813	1.08126	0.824127	0.970768	1	1	1	0.00350345	1
	SMC03.T_GTATCTTTCCTTGCCA	SMC03			MC	CRIS-A/-B	0.862146	0.836437	1.08762	0.978747	0.988562	0.026143	0.00471239	1	1	1
	SMC03.T_GTATTCTTCTAACCGA	SMC03		SC		CRIS-A	0.875357	0.937112	1.06635	0.928512	0.921949	0.100835	0.689645	1	0.571648	0.488333
	SMC03.T_GTCAAGTCAAGGGTCA	SMC03			MC	CRIS-B/-D	0.97774	0.898313	1.01464	0.907496	0.99533	0.993026	0.127959	1	0.18051	1
	SMC03.T_GTCACAACAGGTTTCA	SMC03			MC	CRIS-A/-B	0.845259	0.830719	1.02592	0.984801	1.02485	0.0111381	0.00439716	1	1	1
	SMC03.T_GTCACGGCATTTCACT	SMC03			MC	CRIS-A/-B	0.85437	0.821879	1.09568	0.972209	0.969916	0.00731068	0.00062366	1	1	1
	SMC03.T_GTCGGGTGTGGTGTAG	SMC03		SC		CRIS-A	0.861504	1.00874	1.09164	0.969222	0.996864	0.0255688	1	1	1	1
	SMC03.T_GTCGTAAAGAGGTTAT	SMC03			MC	CRIS-A/-B	0.852301	0.878038	1.092	1.03736	1.013	0.00210349	0.0121297	1	1	1
	SMC03.T_GTCGTAAAGTTATCGC	SMC03		SC		CRIS-D	0.920026	1.00287	1.0523	0.881151	0.995902	0.250016	1	1	0.0469063	1
	SMC03.T_GTCGTAACATACTACG	SMC03		SC		CRIS-A	0.830652	1.02869	1.0788	0.946133	0.994217	0.00289893	1	1	1	1
	SMC03.T_GTCTCGTGTTAAGATG	SMC03		SC		CRIS-A	0.867784	0.980176	1.07097	0.997013	0.978721	0.025789	1	1	1	1
	SMC03.T_GTGCAGCCATTAGGCT	SMC03		SC		CRIS-A	0.86992	0.953721	1.05981	0.954796	1.03294	0.0480658	0.948015	1	0.969389	1
	SMC03.T_GTGCATACAGTTCCCT	SMC03			MC	CRIS-A/-B	0.829338	0.830625	0.944501	0.897223	1.02117	0.0162468	0.0175885	1	0.46248	1
	SMC03.T_GTGCTTCCAGAGCCAA	SMC03			MC	CRIS-A/-B	0.840578	0.847205	1.11944	0.952962	0.979617	0.0170105	0.0254369	1	1	1
	SMC03.T_GTGCTTCCAGCTGTAT	SMC03		SC		CRIS-A	0.836854	0.965821	1.03081	0.940138	0.946501	0.00869016	1	1	1	1
	SMC03.T_GTTAAGCGTAGGCATG	SMC03		SC		CRIS-B	0.874744	0.727017	1.06029	1.00874	1.0286	0.474068	6.83983e-05	1	1	1
	SMC03.T_GTTACAGGTCGGGTCT	SMC03			MC	CRIS-A/-B/-D	0.907483	0.904317	1.03246	0.912517	0.93261	0.106125	0.0928031	1	0.129821	0.261922
	SMC03.T_GTTACAGGTGTCCTCT	SMC03		SC		CRIS-A	0.894835	0.959771	1.04502	0.925606	1.02729	0.0561931	0.589506	1	0.206934	1
	SMC03.T_GTTCGGGAGATATACG	SMC03			MC	CRIS-A/-D	0.895442	1.00348	1.0795	0.888504	0.979665	0.12019	1	1	0.0896123	1
	SMC03.T_GTTCTCGGTAGCTGCC	SMC03		SC		CRIS-A	0.747003	0.880713	1.10555	0.9664	1.06159	6.83983e-05	0.31299	1	1	1
	SMC03.T_GTTTCTAAGAAACGCC	SMC03			MC	CRIS-A/-B	0.886144	0.849396	1.08836	0.972382	1.04387	0.0928462	0.0104786	1	1	1
	SMC03.T_GTTTCTATCCGAAGAG	SMC03			MC	CRIS-A/-B	0.836786	0.792991	1.0254	1.00946	1.00604	0.0155568	0.00062366	1	1	1
	SMC03.T_TAAACCGCACGAAAGC	SMC03		SC		CRIS-D	0.961438	0.9516	1.16096	0.898182	1.06512	0.478363	0.352604	1	0.0379622	1
	SMC03.T_TAAACCGTCGGTGTTA	SMC03			MC	CRIS-A/-B	0.860428	0.763037	1.07094	0.947971	1.0456	0.13201	6.31175e-05	1	1	1
	SMC03.T_TAAGAGACACTACAGT	SMC03		SC		CRIS-D	0.969379	0.921659	1.10058	0.891177	1.06626	0.799802	0.203479	1	0.0571047	1
	SMC03.T_TAAGCGTAGCTAGTGG	SMC03		SC		CRIS-A	0.809645	0.937236	0.98885	1.01907	0.952671	0.00207025	1	1	1	1
	SMC03.T_TAAGTGCCAATCTACG	SMC03		SC		CRIS-B	0.9315	0.836595	1.08978	0.985396	1.03255	0.459246	0.00256641	1	1	1
	SMC03.T_TACGGATAGTGTCCAT	SMC03			MC	CRIS-A/-D	0.883754	0.991509	1.09771	0.904388	0.982496	0.0638069	1	1	0.158068	1
	SMC03.T_TACGGGCAGTTTCCTT	SMC03			MC	CRIS-A/-D	0.8164	0.967256	1.12806	0.878483	0.985799	0.00135872	1	1	0.101876	1
	SMC03.T_TACGGTATCCCTGACT	SMC03		SC		CRIS-D	0.958984	0.980763	1.13492	0.934127	1.00851	0.40459	0.654829	1	0.198279	0.991784
	SMC03.T_TACTCATCAGCTGTAT	SMC03		SC		CRIS-A	0.847643	1.00647	1.14351	0.961207	0.99905	0.00715619	1	1	1	1
	SMC03.T_TACTCATGTCTCACCT	SMC03		SC		CRIS-D	1.06632	0.97919	1.13144	0.932864	1.00615	1	0.542738	1	0.146054	0.925641
	SMC03.T_TAGTTGGAGCGACGTA	SMC03		SC		CRIS-A	0.822297	0.887543	1.07144	0.906742	0.967642	0.00481209	0.240497	1	0.526296	1
	SMC03.T_TAGTTGGCATGCTAGT	SMC03		SC		CRIS-A	0.878139	0.915608	1.10018	0.974554	1.00258	0.0875652	0.354917	1	1	1
	SMC03.T_TAGTTGGTCACCGTAA	SMC03		SC		CRIS-D	0.939055	0.934216	1.08661	0.914473	0.971881	0.268036	0.229257	1	0.112003	0.643374
	SMC03.T_TATCAGGTCCTAGGGC	SMC03		SC		CRIS-B	0.951082	0.778537	1.11297	0.945311	1.00275	1	8.44326e-05	1	1	1
	SMC03.T_TATGCCCTCGTTTAGG	SMC03			MC	CRIS-A/-B	0.848949	0.763556	0.97704	0.939025	0.943419	0.0556411	8.44326e-05	1	1	1
	SMC03.T_TATTACCCACACGCTG	SMC03			MC	CRIS-A/-E	0.889551	0.9717	1.05945	0.987493	0.909223	0.0510073	0.845576	1	1	0.127017
	SMC03.T_TCAACGATCCAAACTG	SMC03	NC				0.938741	1.01268	1.06679	0.930531	0.987915	0.26305	1	1	0.207079	0.783965
	SMC03.T_TCAACGATCTTAGCCC	SMC03			MC	CRIS-A/-B	0.813411	0.772655	1.08638	1.00235	1.0743	0.00280886	0.000145286	1	1	1
	SMC03.T_TCAGCTCCAAGTTGTC	SMC03		SC		CRIS-B	1.015	0.912085	1.15258	0.985395	1.04729	1	0.124966	1	0.882285	1
	SMC03.T_TCAGCTCGTGCAGACA	SMC03		SC		CRIS-A	0.877533	0.934915	1.07264	0.920173	0.973588	0.0510026	0.489988	1	0.308509	1
	SMC03.T_TCAGGTAAGATGTGTA	SMC03	NC				0.963679	1.05321	1.14515	0.997856	1.04882	0.160457	1	1	0.42909	1
	SMC03.T_TCATTACTCGGCATCG	SMC03			MC	CRIS-A/-B	0.841229	0.758227	1.0237	1.01379	0.950474	0.0679195	6.83983e-05	1	1	1
	SMC03.T_TCGTACCCAAGGTTCT	SMC03		SC		CRIS-B	0.881982	0.714827	1.07335	1.01559	1.01113	0.538568	6.83983e-05	1	1	1
	SMC03.T_TCGTAGAAGACACGAC	SMC03	NC				1.02113	0.975407	1.13586	1.03401	1.01888	0.865808	0.388492	1	0.965241	0.845246
	SMC03.T_TCTCTAATCAACACTG	SMC03		SC		CRIS-B	0.919514	0.652924	1.09914	0.971024	1.00841	1	6.83983e-05	1	1	1
	SMC03.T_TCTGGAAGTTACCGAT	SMC03			MC	CRIS-A/-D	0.89883	0.938601	1.02725	0.908823	1.00937	0.138497	0.473424	1	0.19876	1
	SMC03.T_TCTGGAATCGCAAACT	SMC03			MC	CRIS-A/-B	0.848309	0.870059	1.12519	0.906031	1.05442	0.016064	0.060971	1	0.318524	1
	SMC03.T_TCTTTCCAGATAGTCA	SMC03		SC		CRIS-B	1.00807	0.927704	1.11881	1.01099	0.996268	0.92604	0.0921199	1	0.974966	0.731696
	SMC03.T_TGACGGCTCCCAAGTA	SMC03			MC	CRIS-A/-B	0.885637	0.862128	1.11763	0.989631	1.03989	0.0177959	0.00346978	1	1	1
	SMC03.T_TGACTAGAGCGTTCCG	SMC03		SC		CRIS-D	0.968079	0.944887	1.05095	0.933544	1.0674	0.443103	0.235414	1	0.162755	1
	SMC03.T_TGACTAGTCATCGCTC	SMC03		SC		CRIS-A	0.919133	1.05396	1.21691	1.00395	1.05889	0.0827676	1	1	0.989514	1
	SMC03.T_TGACTAGTCTGCAGTA	SMC03	NC				0.927897	1.01406	1.12018	0.923009	0.996802	0.319913	1	1	0.280123	1
	SMC03.T_TGACTTTAGTCTCCTC	SMC03		SC		CRIS-A	0.827202	0.951413	1.07239	0.886609	1.01455	0.00833589	1	1	0.251383	1
	SMC03.T_TGACTTTAGTCTCGGC	SMC03	NC				0.947628	0.996454	1.15892	0.962357	1.04662	0.207099	0.686804	1	0.313534	1
	SMC03.T_TGAGCCGGTTACGTCA	SMC03			MC	CRIS-A/-B	0.911976	0.877759	1.10155	0.957257	1.04213	0.121127	0.0204685	1	0.600605	1
	SMC03.T_TGAGGGAAGACAGACC	SMC03		SC		CRIS-B	0.900673	0.791269	1.0327	0.921369	0.978047	1	0.00239553	1	1	1
	SMC03.T_TGATTTCAGGCCATAG	SMC03			MC	CRIS-A/-B	0.840589	0.898014	0.97522	0.941567	1.02164	0.00709262	0.183663	1	0.934744	1
	SMC03.T_TGATTTCCACAGGCCT	SMC03	NC				0.952764	0.957784	1.12634	0.923734	1.00036	0.482001	0.539221	1	0.218346	1
	SMC03.T_TGCCAAAAGCAATATG	SMC03			MC	CRIS-A/-E	0.864764	0.991775	1.08428	0.98408	0.915215	0.00753757	1	1	1	0.133133
	SMC03.T_TGCCCATCAGTCGTGC	SMC03			MC	CRIS-A/-B	0.858535	0.841902	1.04138	0.935817	0.967074	0.0323242	0.0112386	1	0.880845	1
	SMC03.T_TGGCTGGAGACCCACC	SMC03		SC		CRIS-A	0.840799	0.98676	1.09464	0.984464	1.02534	0.0124587	1	1	1	1
	SMC03.T_TGGGAAGCAACTGGCC	SMC03		SC		CRIS-A	0.80733	0.978529	1.09365	0.991456	1.04629	0.00147075	1	1	1	1
	SMC03.T_TGGGCGTAGCGCTCCA	SMC03		SC		CRIS-D	1.10424	0.983682	1.23131	0.933817	1.05298	1	0.282568	1	0.0503819	1
	SMC03.T_TGGTTAGGTATAGTAG	SMC03		SC		CRIS-A	0.900471	0.980539	1.06863	0.945889	1.02014	0.0650868	0.876125	1	0.364781	1
	SMC03.T_TGTATTCCACAGGTTT	SMC03			MC	CRIS-A/-B	0.860865	0.825132	1.09267	1.00244	1.02968	0.0715432	0.00733206	1	1	1
	SMC03.T_TGTCCCACATAAAGGT	SMC03			MC	CRIS-B/-D	0.926234	0.789578	1.15395	0.884423	1.01641	1	0.000293469	1	0.187255	1
	SMC03.T_TGTGTTTTCGAATGCT	SMC03			MC	CRIS-A/-B	0.889758	0.864799	1.03561	0.978958	0.962355	0.130154	0.0371802	1	1	1
	SMC03.T_TGTTCCGGTTTAGCTG	SMC03		SC		CRIS-B	0.859546	0.736721	1.03286	0.991565	1.03714	0.356765	6.83983e-05	1	1	1
	SMC03.T_TTAACTCGTGGCGAAT	SMC03		SC		CRIS-A	0.883234	0.96156	1.04065	0.93388	1.0142	0.0207947	0.539937	1	0.22366	1
	SMC03.T_TTAGGACTCCAGTAGT	SMC03		SC		CRIS-A	0.724399	0.942375	1.08063	1.01873	1.05431	6.83983e-05	1	1	1	1
	SMC03.T_TTAGGCAAGACCTTTG	SMC03		SC		CRIS-A	0.906458	1.01667	1.11235	0.959196	0.932459	0.121399	1	1	0.591588	0.295603
	SMC03.T_TTAGTTCGTAACGTTC	SMC03		SC		CRIS-B	0.896415	0.802622	1.05869	0.967552	0.992023	0.393898	0.00116988	1	1	1
	SMC03.T_TTCCCAGCACCGGAAA	SMC03		SC		CRIS-A	0.865868	0.993564	1.07526	0.917588	1.02706	0.0286206	1	1	0.311533	1
	SMC03.T_TTCCCAGTCCGTCAAA	SMC03		SC		CRIS-B	0.902457	0.782655	1.1094	0.955046	0.985468	1	0.000724943	1	1	1
	SMC03.T_TTCGAAGTCCGTCAAA	SMC03			MC	CRIS-A/-B	0.847674	0.858952	0.991341	0.929298	0.950277	0.016105	0.0315281	1	0.676162	1
	SMC03.T_TTCGGTCGTTCGGCAC	SMC03		SC		CRIS-A	0.855329	0.965961	1.03067	0.974786	1.04727	0.0322484	1	1	1	1
	SMC03.T_TTCTCCTCATTCTCAT	SMC03			MC	CRIS-A/-B	0.870899	0.862218	1.11751	0.976288	0.997809	0.0470767	0.0285673	1	1	1
	SMC03.T_TTGAACGCACCGAATT	SMC03			MC	CRIS-B/-D	0.946984	0.915682	1.11435	0.887405	1.04012	0.394531	0.128955	1	0.0330795	1
	SMC03.T_TTGCCGTCATCCGCGA	SMC03		SC		CRIS-B	0.955912	0.910305	1.16415	0.960953	1.01197	0.434296	0.0960545	1	0.494569	1
	SMC03.T_TTGCGTCCACTTGGAT	SMC03		SC		CRIS-A	0.835465	0.922088	0.970986	0.991605	0.967613	0.00311546	0.418449	1	1	1
	SMC03.T_TTGCGTCTCATAGCAC	SMC03	NC				1.00472	1.03964	1.17874	1.055	1.0927	0.482241	0.823101	1	0.929632	1
	SMC03.T_TTGGAACAGCTAAGAT	SMC03		SC		CRIS-A	0.852711	0.924194	1.11548	1.01023	1.04299	0.00505394	0.277668	1	1	1
	SMC03.T_TTGGCAACAAGTAATG	SMC03		SC		CRIS-A	0.857918	1.02608	1.05999	0.955331	1.00976	0.0405651	1	1	1	1
	SMC03.T_TTGTAGGCACCTATCC	SMC03		SC		CRIS-A	0.861533	0.927374	1.08791	0.952494	1.01366	0.0139253	0.360647	1	0.7993	1
	SMC03.T_TTGTAGGTCCAAACAC	SMC03			MC	CRIS-B/-D	0.947577	0.894835	1.0857	0.918495	1.05982	0.3374	0.0402022	1	0.118947	1
	SMC03.T_TTTGTCAAGAGACGAA	SMC03		SC		CRIS-D	0.91894	0.961804	1.08134	0.847537	0.991538	0.580919	1	1	0.024999	1
	SMC03.T_TTTGTCAAGAGGGCTT	SMC03			MC	CRIS-A/-B	0.832663	0.813562	1.04599	0.969854	1.0167	0.0100466	0.00244572	1	1	1
	SMC04.T_AAACCTGCAGGTCTCG	SMC04			MC	CRIS-C/-D	1.01458	0.964894	0.943085	0.944052	1.07751	0.956208	0.349295	0.192082	0.197538	1
	SMC04.T_AAACCTGGTGGACGAT	SMC04			MC	CRIS-A/-B/-C	0.913456	0.897052	0.872098	0.986862	0.981819	0.169275	0.0810188	0.0197914	1	1
	SMC04.T_AAACGGGCACAGACAG	SMC04		SC		CRIS-E	0.967111	0.98861	0.931941	0.951953	0.881708	0.904662	1	0.36735	0.635039	0.0488658
	SMC04.T_AAAGTAGAGCTAACAA	SMC04		SC		CRIS-C	0.997801	0.994239	0.794326	1.00234	1.03404	1	1	0.000125131	1	1
	SMC04.T_AACACGTCAGGAATCG	SMC04	NC				1.0208	0.997293	0.98046	0.982475	1.02066	0.971505	0.817506	0.647103	0.668139	0.970935
	SMC04.T_AACTCTTGTTTGTGTG	SMC04		SC		CRIS-C	1.00229	1.02453	0.929721	0.962631	0.991051	0.806881	1	0.10718	0.308702	0.63433
	SMC04.T_AACTGGTTCGTGGGAA	SMC04	NC				1.01087	1.0762	1.01188	1.00088	1.0368	0.741177	1	0.750589	0.640097	0.930343
	SMC04.T_AATCCAGGTTCCATGA	SMC04	NC				1.09699	1.05828	0.971885	0.981579	1.04292	1	1	0.164887	0.222743	0.8996
	SMC04.T_AATCCAGTCCCAACGG	SMC04		SC		CRIS-B	0.917973	0.851874	0.911505	0.929566	0.951906	0.416211	0.0166793	0.331421	0.602847	1
	SMC04.T_ACACTGAAGAATTCCC	SMC04		SC		CRIS-C	1.04556	0.896038	0.842197	0.962766	1.02364	1	0.210099	0.0116241	1	1
	SMC04.T_ACCAGTAAGTTAAGTG	SMC04		SC		CRIS-C	1.13139	1.10245	0.932565	1.02632	1.04672	1	1	0.0469203	0.922509	1
	SMC04.T_AGCAGCCTCCCTCAGT	SMC04	NC				1.06953	1.08887	0.962707	0.958214	1.04876	1	1	0.337995	0.300937	1
	SMC04.T_AGCCTAATCGTTGACA	SMC04			MC	CRIS-B/-D	1.00004	0.849586	0.89643	0.850105	0.971465	1	0.028762	0.270843	0.0296377	1
	SMC04.T_AGCGTATCAAGGACTG	SMC04		SC		CRIS-B	0.995197	0.640956	0.966424	0.963535	0.994734	1	6.83983e-05	1	1	1
	SMC04.T_ATCACGATCAGGCGAA	SMC04			MC	CRIS-B/-C	0.938205	0.880791	0.869008	1.00747	1.01966	0.711882	0.110856	0.0632517	1	1
	SMC04.T_ATCTGCCCAGGAATGC	SMC04		SC		CRIS-B	1.04088	0.902212	0.993896	0.982552	0.993707	1	0.0434062	0.909196	0.693157	0.905199
	SMC04.T_ATGCGATAGACCGGAT	SMC04		SC		CRIS-C	1.01075	1.06545	0.90665	1.02158	1.07219	1	1	0.0572364	1	1
	SMC04.T_ATTATCCCACCGATAT	SMC04		SC		CRIS-C	1.00956	1.0509	0.92965	0.975017	1.03897	1	1	0.153607	0.510187	1
	SMC04.T_ATTCTACGTAGCGTGA	SMC04		SC		CRIS-C	1.01117	1.00583	0.879272	1.0234	1.0943	1	1	0.0428564	1	1
	SMC04.T_CACTCCAAGTAGGCCA	SMC04			MC	CRIS-B/-C	1.00029	0.936873	0.922887	0.965948	1.03664	0.835724	0.147313	0.0873073	0.359829	1
	SMC04.T_CAGGTGCTCTAACTCT	SMC04	NC				0.935978	1.06119	0.965206	1.00089	1.05529	0.24838	1	0.523217	0.935126	1
	SMC04.T_CATATTCGTCACAAGG	SMC04			MC	CRIS-A/-C	0.857072	0.959856	0.871957	1.04666	1.01271	0.0195412	1	0.0460695	1	1
	SMC04.T_CATCGAAAGTTAGCGG	SMC04		SC		CRIS-C	0.97002	0.9399	0.82782	1.04375	0.97633	1	0.801889	0.00129758	1	1
	SMC04.T_CATGCCTCAAGGACAC	SMC04		SC		CRIS-C	1.02056	0.940569	0.836115	0.935296	0.954344	1	1	0.0117723	1	1
	SMC04.T_CCACGGACACCAGGTC	SMC04		SC		CRIS-D	1.06592	1.05179	0.995379	0.94509	1.04241	1	1	0.55453	0.126458	1
	SMC04.T_CCGTTCAAGCCACCTG	SMC04			MC	CRIS-B/-E	0.924414	0.874212	0.96108	0.989585	0.89546	0.317753	0.0355919	0.868752	1	0.104134
	SMC04.T_CCTACCAAGGCAGTCA	SMC04		SC		CRIS-C	1.01222	1.00877	0.73421	0.977271	1.02604	1	1	6.83983e-05	1	1
	SMC04.T_CCTTCGACAAACGTGG	SMC04		SC		CRIS-B	0.987671	0.81178	0.988257	1.01951	1.04422	1	0.00215225	1	1	1
	SMC04.T_CGGACACTCCGCATCT	SMC04		SC		CRIS-D	1.02577	1.01962	0.980494	0.900923	0.956765	1	1	0.483065	0.0243116	0.236042
	SMC04.T_CGGCTAGAGATCCTGT	SMC04			MC	CRIS-C/-D	0.990606	1.0358	0.934614	0.937696	1.03424	0.457124	1	0.0782505	0.0880994	1
	SMC04.T_CGTGTAATCCGCGCAA	SMC04		SC		CRIS-D	0.999347	0.968198	0.946948	0.908279	0.957437	1	0.559279	0.317445	0.081166	0.424337
	SMC04.T_CTAACTTGTCACACGC	SMC04			MC	CRIS-B/-D	1.00939	0.940125	1.02482	0.935347	1.03279	0.75751	0.0970856	1	0.0797392	1
	SMC04.T_CTAGTGAAGAATCTCC	SMC04	NC				1.0333	1.01892	0.962985	0.996355	1.01302	1	0.881633	0.287701	0.62082	0.817378
	SMC04.T_CTAGTGATCGCACTCT	SMC04	NC				1.09125	1.09925	0.986278	1.08165	1.04054	1	1	0.270196	1	0.845184
	SMC04.T_CTGCGGACAATCTACG	SMC04		SC		CRIS-B	1.07647	0.942661	1.08687	0.981369	1.08632	1	0.149755	1	0.442432	1
	SMC04.T_CTGTTTATCGAGAACG	SMC04	NC				0.978701	0.962273	0.933688	0.937114	0.987194	0.624571	0.436111	0.200169	0.22206	0.733672
	SMC04.T_GACGTGCGTTCCTCCA	SMC04	NC				1.03987	1.07048	1.04501	1.0111	1.10244	0.869371	1	0.900691	0.619747	1
	SMC04.T_GCTTGAATCAGTGCAT	SMC04		SC		CRIS-C	0.96537	1.00445	0.903019	0.972058	1.07777	0.546181	1	0.0648784	0.644638	1
	SMC04.T_GGAAAGCTCGGTCTAA	SMC04		SC		CRIS-C	0.964531	0.965887	0.87079	0.987319	1.01097	0.728968	0.757454	0.0120249	1	1
	SMC04.T_GGAACTTTCTGGAGCC	SMC04	NC				1.2234	1.16128	1.10654	1.06147	1.14955	1	1	0.94459	0.694018	1
	SMC04.T_GGAATAAGTCGCGTGT	SMC04		SC		CRIS-C	0.975888	1.04131	0.836231	0.962227	0.989525	1	1	0.00366846	1	1
	SMC04.T_GGACGTCTCGTCTGAA	SMC04	NC				1.03968	1.06281	0.975815	1.02332	1.01846	0.834015	1	0.177784	0.630234	0.568189
	SMC04.T_GGCGACTTCATCACCC	SMC04		SC		CRIS-C	1.03189	1.03323	0.900986	0.985254	0.976176	1	1	0.0503409	0.851438	0.687298
	SMC04.T_GGCTCGACACAGGCCT	SMC04	NC				1.01189	0.998475	0.955001	1.01542	1.07451	0.665843	0.490927	0.138452	0.714984	1
	SMC04.T_GTACTTTAGCAACGGT	SMC04	NC				1.00694	1.02744	0.933428	0.947399	0.995057	0.996974	1	0.214264	0.319555	0.858318
	SMC04.T_GTCGTAATCCCATTAT	SMC04		SC		CRIS-B	0.985357	0.863817	1.04706	0.987383	1.02576	1	0.00579005	1	1	1
	SMC04.T_GTCTCGTTCCTCAATT	SMC04		SC		CRIS-C	1.06323	1.05574	0.913771	0.990054	1.01704	1	1	0.0676033	0.677038	1
	SMC04.T_GTGCTTCCAAGTTAAG	SMC04		SC		CRIS-C	1.09272	1.0204	0.942128	0.96779	1.0592	1	0.990499	0.150847	0.330444	1
	SMC04.T_TACCTTAAGATCTGCT	SMC04		SC		CRIS-B	0.938809	0.767209	0.890863	0.996529	0.975709	1	0.000339367	1	1	1
	SMC04.T_TACGGTACACACAGAG	SMC04	NC				1.09024	1.11135	0.964586	1.04124	1.08417	1	1	0.168988	0.986177	1
	SMC04.T_TCAGATGTCCGTAGTA	SMC04		SC		CRIS-C	1.07424	1.07843	0.936181	1.00833	1.06959	1	1	0.154235	0.925043	1
	SMC04.T_TCAGCTCCACCACCAG	SMC04		SC		CRIS-B	0.953417	0.910307	0.958488	1.00412	1.03056	0.367661	0.0904604	0.419986	1	1
	SMC04.T_TCAGCTCCAGTATCTG	SMC04		SC		CRIS-C	0.986006	1.06148	0.870356	1.04305	1.02069	0.931253	1	0.00532112	1	1
	SMC04.T_TCTTCGGCATCCGCGA	SMC04		SC		CRIS-B	0.919971	0.805451	0.981525	0.921325	0.99848	1	0.00180231	1	1	1
	SMC04.T_TGCACCTTCTTTCCTC	SMC04		SC		CRIS-C	1.07174	0.955942	0.903831	0.949776	1.0614	1	0.337716	0.0440598	0.276395	1
	SMC04.T_TGCCAAAAGGCGATAC	SMC04			MC	CRIS-A/-B	0.880377	0.81678	0.946974	1.01563	0.94679	0.081683	0.00091171	1	1	1
	SMC04.T_TGCCCATTCGTCGTTC	SMC04		SC		CRIS-C	0.95865	0.988775	0.710904	0.925639	1.01338	1	1	6.83983e-05	1	1
	SMC04.T_TGCGCAGTCGCTTGTC	SMC04	NC				1.04342	1.09071	0.956302	1.0599	1.11539	0.985607	1	0.108422	1	1
	SMC04.T_TGCGTGGGTCGGCACT	SMC04		SC		CRIS-C	1.16802	1.10447	0.933841	1.04898	1.14387	1	1	0.057102	1	1
	SMC04.T_TGCTACCGTGTGACGA	SMC04	NC				1.01619	1.06818	0.993271	0.974046	1.05337	0.804234	1	0.550731	0.357874	1
	SMC04.T_TGGGCGTAGCGACGTA	SMC04		SC		CRIS-C	0.924723	0.978909	0.828631	0.933798	0.950622	0.984755	1	0.0128545	1	1
	SMC04.T_TGTCCCAGTGAGGGAG	SMC04		SC		CRIS-B	1.02905	0.807847	0.922385	1.01289	1.00753	1	0.000451294	0.624064	1	1
	SMC04.T_TGTGTTTAGGTCGGAT	SMC04			MC	CRIS-A/-C	0.945371	1.0005	0.938906	0.957038	1.05978	0.156356	0.69994	0.125364	0.226905	1
	SMC04.T_TTAACTCTCTAGAGTC	SMC04	NC				1.10734	1.08082	0.976849	1.02439	1.10526	1	1	0.298534	0.806313	1
	SMC04.T_TTCGGTCGTCTCCATC	SMC04	NC				1.11503	1.1341	0.969797	0.995735	1.13709	1	1	0.158096	0.341871	1
	SMC04.T_TTCTCAACAATCCAAC	SMC04		SC		CRIS-C	1.0072	0.976992	0.90215	1.04063	1.0494	0.525988	0.19727	0.0112874	1	1
	SMC04.T_TTGACTTCAGGGTACA	SMC04		SC		CRIS-C	1.01712	0.947945	0.897804	0.978294	1.03362	1	0.567066	0.12959	0.995353	1
	SMC04.T_TTTACTGGTGCCTGGT	SMC04		SC		CRIS-C	0.950963	0.977359	0.891771	0.977374	0.941512	0.506267	0.940725	0.0597788	0.941072	0.390176
	SMC04.T_TTTATGCAGCTCCCAG	SMC04	NC				1.04894	1.09207	0.962198	0.999477	1.07771	1	1	0.171257	0.483384	1
	SMC06.T_AACACGTAGCTAACTC	SMC06		SC		CRIS-E	1.04504	1.11486	1.05778	0.996287	0.939942	1	1	1	0.683983	0.153604
	SMC06.T_AACTCTTGTGAGCGAT	SMC06		SC		CRIS-C	1.00882	1.04841	0.870512	0.939276	0.970607	1	1	0.0202181	0.431857	1
	SMC06.T_AATCGGTTCAATACCG	SMC06		SC		CRIS-A	0.915397	1.00879	0.933977	0.993444	0.955303	0.155374	1	0.276176	0.982717	0.474047
	SMC06.T_ACCCACTCAGCCACCA	SMC06		SC		CRIS-D	1.00968	1.02594	1.08601	0.923926	1.00714	1	1	1	0.134866	1
	SMC06.T_ACGGGCTGTTAAGGGC	SMC06		SC		CRIS-A	0.936855	1.08119	1.01718	0.948039	0.976241	0.158638	1	1	0.22654	0.485147
	SMC06.T_ACGTCAAAGCGTGAAC	SMC06	NC				1.05466	1.04614	1.0972	0.981844	1.00936	1	1	1	0.427777	0.718981
	SMC06.T_ACTGAGTTCTCTAAGG	SMC06		SC		CRIS-D	0.976258	1.03386	0.999237	0.928276	0.970233	0.423922	1	0.739144	0.0948522	0.360548
	SMC06.T_ACTGATGAGTGTCCAT	SMC06		SC		CRIS-E	0.977331	1.04876	1.03556	0.971132	0.859869	1	1	1	1	0.0183155
	SMC06.T_ACTTTCAGTCTCTTAT	SMC06			MC	CRIS-C/-E	0.990305	1.01319	0.903388	0.999699	0.872321	1	1	0.17076	1	0.0388354
	SMC06.T_AGAATAGCACATCCGG	SMC06		SC		CRIS-E	0.991686	1.04997	1.0403	1.02022	0.879961	1	1	1	1	0.0138231
	SMC06.T_AGGTCCGGTCTAGCCG	SMC06		SC		CRIS-E	0.998814	1.04284	0.978987	0.910377	0.830659	1	1	1	0.277152	0.00248828
	SMC06.T_ATAACGCTCTTAACCT	SMC06	NC				0.967395	1.03535	0.943128	0.91641	1.01377	0.707615	1	0.440151	0.225315	1
	SMC06.T_ATAGACCAGCTCCTCT	SMC06		SC		CRIS-D	1.01234	0.995331	0.997884	0.880227	0.988169	1	1	1	0.100833	1
	SMC06.T_ATCGAGTTCAGTGTTG	SMC06		SC		CRIS-D	1.0299	1.09205	1.02871	0.940851	1.04382	1	1	1	0.145931	1
	SMC06.T_ATGAGGGAGTCCATAC	SMC06			MC	CRIS-C/-D	0.935424	1.03691	0.917293	0.915019	0.981875	0.322078	1	0.192185	0.178641	0.856206
	SMC06.T_ATGGGAGAGGTACTCT	SMC06			MC	CRIS-D/-E	1.07966	1.04584	1.04678	0.913353	0.895627	1	1	1	0.152763	0.0733255
	SMC06.T_CAACCTCGTAATCACC	SMC06		SC		CRIS-E	1.01356	1.06537	0.934183	1.00678	0.895417	1	1	0.339346	1	0.0851889
	SMC06.T_CACCTTGCAAGCCTAT	SMC06		SC		CRIS-D	1.06058	1.05682	1.09565	0.836119	1.01175	1	1	1	0.00285378	1
	SMC06.T_CATCAAGCAGCTTCGG	SMC06	NC				1.05553	1.06368	1.12654	1.01988	1.06672	0.720395	0.792505	1	0.373247	0.8179
	SMC06.T_CATCAAGGTGGCTCCA	SMC06	NC				0.984057	1.05522	1.03168	0.966704	1.0152	0.519811	1	0.985109	0.350354	0.848667
	SMC06.T_CATGCCTTCCCGACTT	SMC06		SC		CRIS-E	0.941096	1.03985	0.950552	1.00824	0.849566	0.718217	1	0.924328	1	0.00923755
	SMC06.T_CATTATCCATGACGGA	SMC06		SC		CRIS-A	0.898984	1.02873	1.00882	0.964302	0.933521	0.115133	1	1	0.734256	0.359438
	SMC06.T_CCACGGAGTATAGGTA	SMC06		SC		CRIS-E	0.97281	1.05868	1.01771	0.998973	0.889461	0.772682	1	1	1	0.0420938
	SMC06.T_CGAATGTAGAGTAATC	SMC06		SC		CRIS-C	1.0308	1.0457	0.908573	1.01015	0.995019	1	1	0.0991482	1	1
	SMC06.T_CGACCTTGTCGATTGT	SMC06		SC		CRIS-D	0.997255	1.07382	0.995891	0.899971	0.979552	1	1	1	0.0824121	0.829738
	SMC06.T_CGCCAAGCAGCGATCC	SMC06		SC		CRIS-A	0.891432	1.02389	0.958223	0.959091	0.968351	0.0661365	1	0.623383	0.636442	0.786221
	SMC06.T_CGTCCATCACCATCCT	SMC06	NC				0.933043	1.01305	0.976752	1.00555	0.91827	0.411864	1	0.883985	1	0.289227
	SMC06.T_CGTTCTGGTACACCGC	SMC06		SC		CRIS-D	0.99961	1.03187	1.01576	0.900793	0.979541	1	1	1	0.123621	0.933336
	SMC06.T_CGTTGGGCAGATTGCT	SMC06		SC		CRIS-E	1.02412	1.07008	1.00768	1.00071	0.884358	1	1	1	1	0.0419598
	SMC06.T_CTACACCTCTCCCTGA	SMC06		SC		CRIS-E	0.950716	1.00654	0.954406	1.00781	0.828724	1	1	1	1	0.00716621
	SMC06.T_CTCTAATTCCGCTGTT	SMC06		SC		CRIS-E	0.949136	1.01974	0.948044	0.948707	0.910883	0.400014	1	0.38921	0.395685	0.12461
	SMC06.T_CTTGGCTCACGGCCAT	SMC06		SC		CRIS-E	0.949934	1.0245	0.959907	0.967087	0.911175	0.485562	1	0.600311	0.691748	0.171589
	SMC06.T_GACCTGGCAGCTGTTA	SMC06			MC	CRIS-A/-E	0.906275	0.984017	0.92381	1.0014	0.893135	0.15822	1	0.285643	1	0.0925644
	SMC06.T_GATCTAGGTAGCGCAA	SMC06		SC		CRIS-E	0.934956	1.03896	1.00502	0.940974	0.896092	0.293889	1	1	0.351256	0.0680322
	SMC06.T_GATGAGGGTGATGTGG	SMC06	NC				0.949692	1.09689	1.00378	0.986861	0.946902	0.409384	1	0.960451	0.79918	0.385053
	SMC06.T_GCTGCGAAGACAAAGG	SMC06	NC				0.98167	1.1028	1.06532	0.978193	0.974243	0.578051	1	1	0.540636	0.500152
	SMC06.T_GCTTCCACATAGACTC	SMC06			MC	CRIS-A/-E	0.902409	1.0628	1.01858	0.94846	0.913189	0.0996858	1	1	0.428073	0.151082
	SMC06.T_GGACGTCCATCTGGTA	SMC06	NC				1.01203	1.07695	1.0079	0.938245	0.99308	1	1	1	0.299736	0.873398
	SMC06.T_GTACTCCAGTTACCCA	SMC06	NC				1.1516	1.13929	1.21446	1.0382	1.05733	1	1	1	0.382235	0.53944
	SMC06.T_GTAGTCATCGGTCTAA	SMC06		SC		CRIS-E	1.05271	1.08889	1.09775	1.04444	0.909219	1	1	1	1	0.0535996
	SMC06.T_GTCCTCACAACGCACC	SMC06	NC				0.974778	1.08548	1.03074	0.97755	0.971986	0.643261	1	1	0.670633	0.615719
	SMC06.T_GTGCAGCAGCCCGAAA	SMC06	NC				1.05159	1.06722	1.10335	1.00479	0.977869	1	1	1	0.650291	0.365629
	SMC06.T_GTGCATAGTCTGATCA	SMC06	NC				1.13248	1.13364	1.1039	1.02702	1.04677	1	1	1	0.592932	0.770109
	SMC06.T_TACTCGCAGGCTAGAC	SMC06	NC				0.968098	1.0683	1.03673	0.972137	0.951194	0.433826	1	1	0.474991	0.28733
	SMC06.T_TCAGATGCACTCAGGC	SMC06	NC				1.07819	1.10015	1.0221	0.997568	0.958941	1	1	0.907317	0.591068	0.231656
	SMC06.T_TCAGGTAAGAATTGTG	SMC06	NC				0.967041	1.04013	1.01464	1.00524	0.949213	0.451648	1	1	0.907808	0.300615
	SMC06.T_TCGCGAGAGTTTGCGT	SMC06	NC				1.02405	1.01807	1	1.04354	0.988765	0.802299	0.740076	0.525694	0.954729	0.404417
	SMC06.T_TCTCTAAAGATCACGG	SMC06		SC		CRIS-E	0.951796	1.03018	0.967559	0.966106	0.882958	0.67111	1	0.933709	0.906787	0.0699895
	SMC06.T_TGACTTTTCCGAATGT	SMC06		SC		CRIS-C	0.9796	0.954237	0.900721	0.928901	0.936175	0.92174	0.555961	0.117292	0.298495	0.361893
	SMC06.T_TGCGTGGCAGGTGGAT	SMC06		SC		CRIS-E	0.959437	1.02791	1.00128	1.03561	0.922916	0.306844	1	0.849999	1	0.0955152
	SMC06.T_TGTCCCATCGCAGGCT	SMC06		SC		CRIS-A	0.881088	1.03361	0.99007	0.936206	0.924017	0.10983	1	1	0.580669	0.439863
	SMC06.T_TTAGGCAGTTGGGACA	SMC06	NC				0.984192	1.05019	1.0445	0.994361	1.0124	0.421054	1	0.98703	0.527043	0.730734
	SMC06.T_TTAGTTCAGGCTAGAC	SMC06		SC		CRIS-D	0.940927	1.02117	1.01069	0.93607	0.963965	0.220947	1	0.987142	0.191933	0.401333
	SMC06.T_TTCTCAACAAGGACTG	SMC06	NC				1.16033	1.09238	1.19648	1.0694	1.07242	1	0.960939	1	0.883023	0.896704
	SMC06.T_TTGCCGTGTTAGATGA	SMC06		SC		CRIS-E	1.06918	1.10903	1.07374	1.00255	0.858389	1	1	1	1	0.00873044
	SMC06.T_TTGCGTCAGGGCACTA	SMC06			MC	CRIS-C/-E	0.958581	1.0371	0.93769	0.967969	0.930732	0.299845	1	0.159642	0.387526	0.125199
	SMC06.T_TTGGAACCATAGGATA	SMC06		SC		CRIS-E	0.952797	0.979951	0.946268	1.02118	0.908858	0.471968	0.834888	0.403223	1	0.130662
	SMC07.T_AAAGATGCATTCCTGC	SMC07		SC		CRIS-D	1.09144	1.10532	1.01988	0.926018	1.06372	1	1	1	0.0742625	1
	SMC07.T_AAATGCCTCTGGAGCC	SMC07		SC		CRIS-D	1.08543	0.958988	1.10732	0.924326	1.02165	1	0.320525	1	0.09842	1
	SMC07.T_AACCGCGAGCCGATTT	SMC07	NC				1.08973	1.09038	1.02267	1.01958	1.00485	1	1	0.476996	0.443141	0.301724
	SMC07.T_AAGGTTCCAATCACAC	SMC07		SC		CRIS-D	1.16888	1.09943	1.06837	0.791931	1.07167	1	1	1	0.000125131	1
	SMC07.T_AATCCAGGTGGACGAT	SMC07		SC		CRIS-D	1.00855	1.05395	0.967504	0.82942	1.07953	1	1	1	0.000877996	1
	SMC07.T_ACACCCTGTCAATACC	SMC07		SC		CRIS-D	1.12529	1.03451	1.05311	0.90015	0.988955	1	1	1	0.0272256	0.672638
	SMC07.T_ACAGCTATCAGCTCGG	SMC07		SC		CRIS-D	1.11274	1.10316	1.03388	0.929213	0.959935	1	1	1	0.0652997	0.213184
	SMC07.T_ACATCAGGTCGAGATG	SMC07		SC		CRIS-D	1.03912	1.04894	0.986899	0.828127	0.940172	1	1	1	0.00135872	0.767421
	SMC07.T_ACCTTTAAGCGCCTCA	SMC07		SC		CRIS-D	1.0843	1.01856	0.956223	0.797149	1.06984	1	1	1	6.83983e-05	1
	SMC07.T_ACGAGCCCACGCTTTC	SMC07		SC		CRIS-D	1.07218	1.11658	1.0879	0.76871	1.032	1	1	1	8.44326e-05	1
	SMC07.T_ACGCCGAAGCTAGGCA	SMC07		SC		CRIS-D	1.09933	1.11238	1.04862	0.920259	1.04833	1	1	1	0.089284	1
	SMC07.T_ACGGGCTCACCCTATC	SMC07		SC		CRIS-D	1.13883	1.06866	1.12456	0.921665	1.12338	1	1	1	0.0475386	1
	SMC07.T_ACTATCTCAAGAAGAG	SMC07	NC				1.11097	1.02886	1.07066	1.03344	1.04378	1	0.667963	0.945472	0.709215	0.793854
	SMC07.T_ACTGAACGTCGCATCG	SMC07	NC				1.07813	1.02734	1.09418	1.01992	1.10871	0.927099	0.471906	1	0.401619	1
	SMC07.T_ACTGTCCAGCCCAGCT	SMC07	NC				1.09492	1.03442	1.13936	1.00111	1.1393	1	0.706062	1	0.357797	1
	SMC07.T_ACTGTCCGTGTGGTTT	SMC07	NC				1.16752	1.04774	1.00033	0.96214	1.11459	1	1	0.453131	0.147613	1
	SMC07.T_ACTTACTTCTCTAGGA	SMC07	NC				1.02299	1.09215	1.0095	1.01051	1.04855	0.569565	1	0.431161	0.441162	0.812266
	SMC07.T_AGCCTAATCCTGCAGG	SMC07		SC		CRIS-D	1.10228	1.07853	1.0757	0.938414	1.05789	1	1	1	0.0466249	1
	SMC07.T_AGCGTATAGTTGTAGA	SMC07	NC				1.01595	1.02938	1.03783	1.00576	0.992451	0.627056	0.765215	0.84256	0.519592	0.387488
	SMC07.T_AGCGTATCATTCACTT	SMC07		SC		CRIS-D	1.05893	1.02318	0.968722	0.761429	1.01441	1	1	1	6.83983e-05	1
	SMC07.T_AGCTCTCCAGTAGAGC	SMC07	NC				1.12716	1.01488	1.07005	1.00352	1.1038	1	0.601177	1	0.476065	1
	SMC07.T_AGGCCACGTGATGTGG	SMC07	NC				1.08465	1.05259	0.999149	0.970847	1.07512	1	1	0.432871	0.20186	1
	SMC07.T_AGTCTTTGTAGCACGA	SMC07		SC		CRIS-D	0.958841	1.05719	0.999136	0.820101	1.01807	1	1	1	0.000839393	1
	SMC07.T_AGTGGGAAGCTACCGC	SMC07		SC		CRIS-D	1.21859	1.10864	1.12886	0.902918	1.09927	1	1	1	0.0737986	1
	SMC07.T_AGTTGGTCATGAAGTA	SMC07		SC		CRIS-D	1.1186	1.08125	1.08239	0.810218	1.07017	1	1	1	0.00016485	1
	SMC07.T_ATCATGGGTCTGGTCG	SMC07		SC		CRIS-D	1.01623	0.99301	1.05568	0.909852	1.02067	1	0.705576	1	0.0386329	1
	SMC07.T_ATGTGTGAGATCCGAG	SMC07		SC		CRIS-D	1.14105	1.11976	0.984235	0.875369	1.07679	1	1	0.645872	0.00726469	1
	SMC07.T_ATGTGTGTCGGCCGAT	SMC07		SC		CRIS-D	1.23855	1.10251	1.2141	0.933442	1.14575	1	1	1	0.0667665	1
	SMC07.T_ATTCTACCAAGAAAGG	SMC07		SC		CRIS-D	1.08747	1.10192	1.02731	0.83724	0.931856	1	1	1	0.00318896	0.56615
	SMC07.T_CAAGGCCGTCTCGTTC	SMC07		SC		CRIS-B	0.90799	0.832492	0.942941	0.924626	0.979091	0.527052	0.0123276	1	0.861871	1
	SMC07.T_CAAGTTGGTTTGTGTG	SMC07		SC		CRIS-D	1.0799	1.07643	1.07715	0.871091	0.958204	1	1	1	0.00404133	0.366154
	SMC07.T_CACAAACAGACGCACA	SMC07		SC		CRIS-D	1.12761	1.076	1.07578	0.810474	1.02587	1	1	1	0.000371516	1
	SMC07.T_CACAAACCACTTCTGC	SMC07		SC		CRIS-D	1.20523	1.13931	1.17469	0.858751	1.1774	1	1	1	0.000993064	1
	SMC07.T_CACACCTAGCTAAACA	SMC07		SC		CRIS-D	1.19491	1.0941	1.047	0.892063	1.12875	1	1	1	0.00532179	1
	SMC07.T_CACACCTGTAATCGTC	SMC07		SC		CRIS-D	1.07677	1.10438	1.03772	0.868287	1.01912	1	1	1	0.00633069	1
	SMC07.T_CACACTCGTTTCGCTC	SMC07		SC		CRIS-D	1.06628	1.02136	1.03926	0.855219	1.0825	1	1	1	0.0051408	1
	SMC07.T_CACAGGCGTTCGAATC	SMC07	NC				1.16448	1.01545	1.07475	1.01019	1.14049	1	0.425339	0.962496	0.371922	1
	SMC07.T_CACATAGTCCATTCTA	SMC07		SC		CRIS-D	1.18428	1.09688	1.00482	0.948991	1.06486	1	1	0.415077	0.110172	1
	SMC07.T_CACATTTTCCTAGGGC	SMC07		SC		CRIS-D	1.18218	1.11004	1.07946	0.926171	1.02314	1	1	1	0.0619255	1
	SMC07.T_CACCAGGGTGACTCAT	SMC07		SC		CRIS-D	1.12086	1.07947	1.07807	0.762032	1.02293	1	1	1	6.83983e-05	1
	SMC07.T_CACCAGGTCCAGGGCT	SMC07	NC				1.27964	1.10862	1.11762	1.00925	1.14144	1	1	1	0.435118	1
	SMC07.T_CAGAATCGTAGCGCAA	SMC07		SC		CRIS-D	0.976596	1.02708	1.00578	0.802097	0.906783	1	1	1	0.000356428	0.409794
	SMC07.T_CAGAATCGTCACTTCC	SMC07		SC		CRIS-D	1.12088	1.03815	1.02454	0.877749	0.976233	1	1	1	0.00929931	0.709442
	SMC07.T_CAGAATCGTGCAACGA	SMC07	NC				1.10018	0.985004	0.980568	0.973799	1.10826	1	0.158714	0.136681	0.108452	1
	SMC07.T_CAGCAGCGTACCGGCT	SMC07		SC		CRIS-D	1.15299	1.04537	1.01763	0.87306	1.00521	1	1	1	0.0130365	1
	SMC07.T_CAGCCGAAGTAGATGT	SMC07		SC		CRIS-D	1.02346	1.08243	1.03226	0.794133	0.952497	1	1	1	0.000307302	1
	SMC07.T_CAGCTAACATCTCGCT	SMC07		SC		CRIS-D	1.05846	1.09754	1.11397	0.836376	1.03079	1	1	1	0.00121186	1
	SMC07.T_CAGTAACTCAAGGCTT	SMC07	NC				1.06373	1.06574	1.09105	1.00066	1.02055	0.933296	0.948134	1	0.317306	0.504941
	SMC07.T_CATATTCGTCAACTGT	SMC07		SC		CRIS-D	1.15109	1.0652	1.08806	0.857838	0.987203	1	1	1	0.00188588	1
	SMC07.T_CATCAAGGTTACGTCA	SMC07		SC		CRIS-D	1.15	1.10854	1.00957	0.880619	1.02924	1	1	1	0.0114877	1
	SMC07.T_CATGCCTTCTATCGCC	SMC07		SC		CRIS-D	1.14378	1.08823	1.08393	0.81054	1.07076	1	1	1	0.000222671	1
	SMC07.T_CATTATCGTGGAAAGA	SMC07		SC		CRIS-D	1.01697	1.0446	0.940637	0.822972	1.05825	1	1	0.867402	0.00079063	1
	SMC07.T_CCAATCCAGGTCGGAT	SMC07		SC		CRIS-C	1.01604	0.991065	0.944382	0.966435	1.01745	0.871321	0.515497	0.123747	0.26106	0.8921
	SMC07.T_CCACGGACAAAGAATC	SMC07		SC		CRIS-E	0.973728	1.07322	1.06433	1.03099	0.930817	0.268148	1	1	1	0.0675879
	SMC07.T_CCACTACCAAGCTGAG	SMC07	NC				1.09979	1.02688	1.10193	0.987897	1.12434	1	0.629062	1	0.243427	1
	SMC07.T_CCCAATCGTAGCTTGT	SMC07			MC	CRIS-B/-D	0.991561	0.883813	1.03874	0.873353	1.0154	1	0.018567	1	0.0095562	1
	SMC07.T_CCCTCCTGTCTTGCGG	SMC07		SC		CRIS-D	1.10039	0.996445	1.03924	0.904917	1.04379	1	1	1	0.0589855	1
	SMC07.T_CCGTGGAGTCACCTAA	SMC07		SC		CRIS-D	1.05972	1.03527	1.09082	0.798943	1.07354	1	1	1	6.83983e-05	1
	SMC07.T_CCGTGGATCATTGCCC	SMC07		SC		CRIS-D	1.13395	1.10665	1.04421	0.91333	0.967355	1	1	1	0.0556483	0.406373
	SMC07.T_CCTAAAGAGCCACGCT	SMC07		SC		CRIS-D	1.07269	1.13066	1.04707	0.93218	1.05989	1	1	1	0.114467	1
	SMC07.T_CCTAGCTGTGGCCCTA	SMC07		SC		CRIS-D	1.11623	1.02694	0.959795	0.825636	1.06521	1	1	1	0.000702098	1
	SMC07.T_CCTTCCCAGAGTACAT	SMC07		SC		CRIS-D	1.0525	1.01585	1.04881	0.820273	1.03512	1	1	1	0.000465004	1
	SMC07.T_CGAACATGTTCGGGCT	SMC07		SC		CRIS-D	1.14669	1.06627	1.04247	0.842631	1.00956	1	1	1	0.00529852	1
	SMC07.T_CGAGAAGCACCAGGCT	SMC07		SC		CRIS-D	1.06241	1.01063	1.05726	0.877308	0.964254	1	1	1	0.0146996	0.641854
	SMC07.T_CGAGAAGTCTTCGAGA	SMC07	NC				1.20312	1.06778	1.09458	1.0177	1.08617	1	0.97548	1	0.665448	1
	SMC07.T_CGAGCCAGTCGGATCC	SMC07		SC		CRIS-D	1.15511	1.10974	1.08494	0.919847	1.03358	1	1	1	0.0356526	1
	SMC07.T_CGATGGCAGACAGGCT	SMC07	NC				1.14997	1.1063	1.03703	1.00763	1.04866	1	1	0.960144	0.799394	0.987071
	SMC07.T_CGATGGCGTGAGCGAT	SMC07		SC		CRIS-D	0.966929	1.02415	1.02007	0.755211	0.903377	1	1	1	6.83983e-05	1
	SMC07.T_CGATGTAAGCACGCCT	SMC07	NC				1.19417	1.04326	0.963361	0.981278	1.06087	1	1	0.285458	0.448952	1
	SMC07.T_CGATGTAGTGGGTATG	SMC07			MC	CRIS-D/-E	1.03909	1.06483	1.07086	0.912643	0.911242	1	1	1	0.0430467	0.0403447
	SMC07.T_CGCCAAGTCTCAAACG	SMC07			MC	CRIS-C/-D	1.09404	1.02881	0.896473	0.838204	0.982503	1	1	0.113729	0.00279238	1
	SMC07.T_CGCTATCGTTAAAGAC	SMC07		SC		CRIS-D	1.1247	1.10705	1.11198	0.858496	0.954841	1	1	1	0.00555764	0.642855
	SMC07.T_CGGACGTTCTTAGAGC	SMC07	NC				1.1545	1.07855	1.06227	0.989392	1.14169	1	1	0.830517	0.124807	1
	SMC07.T_CGGAGTCGTACACCGC	SMC07	NC				1.18905	1.09374	1.13215	1.00764	1.13656	1	1	1	0.383399	1
	SMC07.T_CGGCTAGAGTGTGGCA	SMC07			MC	CRIS-C/-D	1.06059	1.06767	0.927096	0.855537	1.00007	1	1	0.135868	0.000901124	1
	SMC07.T_CGGGTCAGTAATCACC	SMC07		SC		CRIS-D	0.969076	0.955596	1.01812	0.797492	0.908881	1	1	1	0.000763382	0.548092
	SMC07.T_CGTCTACTCACATAGC	SMC07		SC		CRIS-D	1.07354	1.07048	1.02801	0.881815	1.09282	1	1	1	0.0157959	1
	SMC07.T_CTACCCATCGATGAGG	SMC07		SC		CRIS-A	0.835561	0.970711	1.00556	0.909674	0.933885	0.0077737	1	1	0.413871	0.884437
	SMC07.T_CTACGTCTCAGTGTTG	SMC07			MC	CRIS-D/-E	1.05129	1.07677	0.990273	0.872673	0.923442	1	1	1	0.0145108	0.192363
	SMC07.T_CTAGAGTGTCTACCTC	SMC07		SC		CRIS-D	1.03956	0.949663	0.982332	0.889073	1.00538	1	0.239454	0.612784	0.0160364	1
	SMC07.T_CTAGCCTTCTGAGGGA	SMC07		SC		CRIS-D	1.11584	1.13925	1.07492	0.919411	0.944895	1	1	1	0.127125	0.302095
	SMC07.T_CTCACACAGCTAGTTC	SMC07	NC				1.15068	1.01089	1.13771	1.01186	1.14052	1	0.380062	1	0.390174	1
	SMC07.T_CTCACACTCAGCGACC	SMC07			MC	CRIS-B/-E	1.01993	0.942008	1.01352	0.965541	0.942168	0.949827	0.1242	0.855972	0.268502	0.124822
	SMC07.T_CTCAGAACACATTCGA	SMC07		SC		CRIS-D	1.02821	1.06567	1.08532	0.860334	0.965575	1	1	1	0.00975524	1
	SMC07.T_CTCATTATCCTGCCAT	SMC07		SC		CRIS-D	1.09836	1.0861	1.05782	0.791008	1.06521	1	1	1	6.31175e-05	1
	SMC07.T_CTCGAAAAGCTGAACG	SMC07			MC	CRIS-D/-E	0.997248	1.0088	0.996677	0.915486	0.92783	0.692722	0.921817	0.682186	0.0405049	0.0704442
	SMC07.T_CTCGAAAGTATGAAAC	SMC07		SC		CRIS-D	1.05103	1.11963	0.991458	0.849608	0.974668	1	1	1	0.0047168	1
	SMC07.T_CTCGGAGCATTCGACA	SMC07		SC		CRIS-D	1.15466	1.12983	1.07341	0.873583	1.07291	1	1	1	0.00443206	1
	SMC07.T_CTCGGGATCGGCGCAT	SMC07	NC				1.1046	1.11842	1.08923	0.954045	1.00033	1	1	1	0.0947466	0.372346
	SMC07.T_CTCGTACTCGTTTATC	SMC07		SC		CRIS-D	1.09876	1.01025	1.06622	0.891793	1.04621	1	1	1	0.0305178	1
	SMC07.T_CTCTAATGTTATGCGT	SMC07	NC				1.09768	1.12881	1.15578	0.955548	1.06884	1	1	1	0.0701194	1
	SMC07.T_CTCTACGCATGGTCTA	SMC07			MC	CRIS-B/-D	1.07138	0.92918	1.03022	0.928078	1.11171	1	0.0559844	1	0.0534373	1
	SMC07.T_CTCTGGTCAATGGTCT	SMC07	NC				1.17713	1.09434	1.0435	0.982996	1.12224	1	1	0.74761	0.15857	1
	SMC07.T_CTGATAGGTTGTGGCC	SMC07		SC		CRIS-D	1.1465	1.0663	1.05914	0.851564	1.01818	1	1	1	0.00239553	1
	SMC07.T_CTGATCCTCTTCGGTC	SMC07		SC		CRIS-D	1.06807	1.09378	1.02626	0.823203	1.01809	1	1	1	0.000465004	1
	SMC07.T_CTGCTGTGTTGTCGCG	SMC07		SC		CRIS-E	1.0633	1.02789	1.0468	0.924359	0.912921	1	1	1	0.249886	0.172572
	SMC07.T_CTTAACTCAGCCAGAA	SMC07		SC		CRIS-D	1.1354	1.05788	1.03937	0.873584	1.05201	1	1	1	0.00722049	1
	SMC07.T_CTTAACTGTATTCGTG	SMC07		SC		CRIS-D	1.0295	1.04675	1.03409	0.882122	0.976692	1	1	1	0.0691345	1
	SMC07.T_CTTAACTGTTTGACTG	SMC07		SC		CRIS-D	1.18256	1.07833	1.16137	0.948334	1.14485	1	1	1	0.0356565	1
	SMC07.T_CTTCTCTTCGTAGGTT	SMC07	NC				1.15954	1.08145	1.08563	0.950837	1.05663	1	1	1	0.0546878	1
	SMC07.T_CTTGGCTAGTGGAGTC	SMC07		SC		CRIS-D	1.08284	1.07225	1.03499	0.861059	1.01066	1	1	1	0.00349089	1
	SMC07.T_CTTGGCTGTCATCCCT	SMC07		SC		CRIS-D	1.13545	1.07034	1.08906	0.857811	0.977984	1	1	1	0.00889113	1
	SMC07.T_CTTTGCGTCTTACCTA	SMC07	NC				1.18077	1.13952	1.0988	0.99785	1.14646	1	1	1	0.694637	1
	SMC07.T_GAACATCGTATTCGTG	SMC07		SC		CRIS-D	1.15056	1.08637	1.03039	0.84886	0.921784	1	1	1	0.00526484	0.308966
	SMC07.T_GAAGCAGCAACAACCT	SMC07			MC	CRIS-B/-D	1.05113	0.939709	1.11269	0.907414	1.0465	1	0.149752	1	0.0389117	1
	SMC07.T_GAATGAACAGACGTAG	SMC07		SC		CRIS-D	1.14538	1.08354	1.09452	0.903102	0.968965	1	1	1	0.0424654	0.529366
	SMC07.T_GAATGAACATGGTTGT	SMC07		SC		CRIS-D	1.12483	1.06594	1.02028	0.928777	1.0892	1	1	0.92844	0.0547875	1
	SMC07.T_GACACGCGTTCCCGAG	SMC07		SC		CRIS-D	1.15735	1.17088	1.09561	0.943135	1.06138	1	1	1	0.149774	1
	SMC07.T_GACCAATCAGGGTTAG	SMC07		SC		CRIS-D	1.12117	1.04804	1.09558	0.814807	1.04131	1	1	1	0.000184354	1
	SMC07.T_GAGCAGAGTCCTCTTG	SMC07	NC				1.22274	1.08082	1.06702	1.02885	1.05991	1	0.97851	0.930018	0.661689	0.895231
	SMC07.T_GAGTCCGAGAGTACAT	SMC07		SC		CRIS-D	1.08942	0.998651	1.08292	0.783588	1.0516	1	1	1	6.83983e-05	1
	SMC07.T_GATCGATAGATGTTAG	SMC07		SC		CRIS-D	1.17014	1.1332	1.11639	0.939585	1.12242	1	1	1	0.168961	1
	SMC07.T_GATCGCGAGTGTCCCG	SMC07		SC		CRIS-D	1.09587	1.06398	1.06731	0.845021	0.948203	1	1	1	0.00158763	0.493929
	SMC07.T_GATCGCGGTCCGCTGA	SMC07		SC		CRIS-D	1.1804	1.13389	1.15222	0.927129	1.08717	1	1	1	0.0424514	1
	SMC07.T_GATCTAGGTGAAAGAG	SMC07		SC		CRIS-D	1.10665	1.0443	0.962709	0.863233	1.03932	1	1	1	0.0174864	1
	SMC07.T_GATGAAATCACTGGGC	SMC07		SC		CRIS-D	1.0881	1.08666	1.0323	0.819297	1.0488	1	1	1	0.000203573	1
	SMC07.T_GATGAGGAGACAGACC	SMC07			MC	CRIS-D/-E	1.03592	0.990569	1.02709	0.876688	0.811922	1	1	1	0.0920256	0.00116988
	SMC07.T_GCACATAGTCATTAGC	SMC07		SC		CRIS-D	1.05747	1.05336	1.0835	0.812711	0.954004	1	1	1	0.000145286	0.683643
	SMC07.T_GCACATAGTCGCTTTC	SMC07		SC		CRIS-D	1.19722	1.09787	1.13577	0.792223	1.05417	1	1	1	8.44326e-05	1
	SMC07.T_GCACATATCTAACCGA	SMC07	NC				1.14169	1.08801	1.05468	1.0172	1.14151	1	1	0.981805	0.82199	1
	SMC07.T_GCAGCCATCAGTGCAT	SMC07		SC		CRIS-D	1.06486	1.03697	1.01291	0.881514	0.928047	1	1	1	0.0358638	0.279023
	SMC07.T_GCAGTTACACCAGTTA	SMC07		SC		CRIS-D	1.05606	1.06858	0.978869	0.882012	1.10031	1	1	0.716999	0.0137259	1
	SMC07.T_GCATGCGAGTTACCCA	SMC07		SC		CRIS-B	1.04851	0.941927	0.996239	1.0232	1.00236	1	0.0806954	0.435967	0.835354	0.511263
	SMC07.T_GCGCAACAGTGGTAGC	SMC07	NC				1.07174	1.02121	1.02829	0.993466	1.0812	1	0.770148	0.833383	0.474928	1
	SMC07.T_GCGCAGTAGAAGCCCA	SMC07		SC		CRIS-D	1.16891	1.12719	1.09921	0.948688	1.01278	1	1	1	0.119085	0.700342
	SMC07.T_GCGCCAATCTGCAGTA	SMC07		SC		CRIS-D	0.95183	1.04513	0.946664	0.850994	0.935698	0.784632	1	0.678727	0.00618011	0.488471
	SMC07.T_GCTCCTAAGCGTCAAG	SMC07		SC		CRIS-D	1.06734	0.983318	1.09252	0.845336	0.987075	1	1	1	0.00120147	1
	SMC07.T_GCTCTGTAGTGCGATG	SMC07		SC		CRIS-D	1.1177	1.05449	1.08892	0.8926	1.10487	1	1	1	0.0231711	1
	SMC07.T_GCTGCGACAGGTCGTC	SMC07	NC				1.08913	0.962183	1.00473	0.997889	1.02601	1	0.145737	0.470396	0.395262	0.753459
	SMC07.T_GCTGCGAGTTTCGCTC	SMC07		SC		CRIS-D	1.07334	1.01731	0.963401	0.803662	0.955469	1	1	1	0.000184354	1
	SMC07.T_GCTGCTTAGCTGAACG	SMC07		SC		CRIS-D	1.06628	1.13045	1.08118	0.909131	1.02398	1	1	1	0.0183321	0.964348
	SMC07.T_GCTGGGTGTCTAGAGG	SMC07		SC		CRIS-D	1.16163	1.07456	1.0936	0.947708	1.09523	1	1	1	0.042447	1
	SMC07.T_GCTGGGTGTTCCGGCA	SMC07		SC		CRIS-D	1.17636	1.10015	1.05681	0.931572	1.04165	1	1	1	0.101078	1
	SMC07.T_GCTTGAACAGACGCCT	SMC07		SC		CRIS-D	1.11832	1.08479	0.943965	0.913324	1.01633	1	1	0.242582	0.0805864	1
	SMC07.T_GGAAAGCTCATCGGAT	SMC07	NC				1.19094	1.10962	1.07354	0.997945	1.05166	1	1	1	0.56829	0.984852
	SMC07.T_GGAATAAGTTCTGTTT	SMC07		SC		CRIS-D	1.10372	1.0555	1.05759	0.892557	0.967459	1	1	1	0.0224021	0.399368
	SMC07.T_GGATGTTAGGAATGGA	SMC07		SC		CRIS-D	1.10641	1.02133	1.01498	0.932118	1.02479	1	1	1	0.100706	1
	SMC07.T_GGCTCGATCGGCATCG	SMC07		SC		CRIS-D	1.13116	1.06487	1.03961	0.874541	1.04522	1	1	1	0.0150613	1
	SMC07.T_GGGAATGAGCGTTTAC	SMC07		SC		CRIS-D	1.11102	1.08615	1.10145	0.830794	1.1005	1	1	1	0.000322025	1
	SMC07.T_GGGAATGAGGTGATTA	SMC07		SC		CRIS-D	1.08447	1.09384	1.03545	0.844628	1.06716	1	1	1	0.0022184	1
	SMC07.T_GGGAGATTCTTACCGC	SMC07		SC		CRIS-D	1.1385	1.09125	1.07997	0.870658	0.970992	1	1	1	0.00744172	0.744087
	SMC07.T_GGGCACTTCTTTACGT	SMC07		SC		CRIS-D	1.01708	0.959022	0.952973	0.827131	0.977195	1	1	1	0.00159858	1
	SMC07.T_GGGTTGCAGGATATAC	SMC07		SC		CRIS-D	1.07381	1.00054	0.971149	0.863417	1.01094	1	1	0.89705	0.00677244	1
	SMC07.T_GGGTTGCAGTTACCCA	SMC07		SC		CRIS-D	1.22053	1.17367	1.11298	0.8625	1.11425	1	1	1	0.00200997	1
	SMC07.T_GGTATTGAGTCTCCTC	SMC07		SC		CRIS-D	1.1491	0.991831	1.0812	0.890551	1.07118	1	1	1	0.029879	1
	SMC07.T_GTAGGCCAGTACTTGC	SMC07		SC		CRIS-D	1.09115	1.10498	1.06859	0.791878	0.977709	1	1	1	6.83983e-05	1
	SMC07.T_GTAGTCATCGCCAAAT	SMC07		SC		CRIS-D	1.13367	1.1101	1.02526	0.830313	1.0177	1	1	1	0.00130966	1
	SMC07.T_GTATCTTGTTTGTTGG	SMC07	NC				1.17867	1.11568	1.07927	0.959063	1.17356	1	1	1	0.170879	1
	SMC07.T_GTATTCTAGTTCCACA	SMC07	NC				1.1544	1.0766	1.06474	0.983327	1.11391	1	1	1	0.198487	1
	SMC07.T_GTCGTAACAGGTCCAC	SMC07		SC		CRIS-D	1.14511	1.09268	1.06871	0.90506	1.00756	1	1	1	0.0823982	1
	SMC07.T_GTCGTAAGTACGAAAT	SMC07	NC				1.18225	1.11953	1.02056	0.998948	1.09778	1	1	0.774143	0.553441	1
	SMC07.T_GTGCAGCTCTTGTCAT	SMC07		SC		CRIS-D	1.03034	0.945779	0.969611	0.868533	0.962246	1	0.599731	1	0.022952	0.905016
	SMC07.T_GTGCATAGTTAGGGTG	SMC07		SC		CRIS-D	1.11856	1.10812	0.970509	0.926605	1.01713	1	1	0.556979	0.153446	1
	SMC07.T_GTGCATATCAGATAAG	SMC07		SC		CRIS-D	1.08794	1.02422	1.0573	0.899877	1.01559	1	1	1	0.0438789	1
	SMC07.T_GTGGGTCGTGTAACGG	SMC07		SC		CRIS-D	1.19165	1.08733	1.06429	0.893825	0.97002	1	1	1	0.0445634	0.670781
	SMC07.T_GTGTTAGTCGGCCGAT	SMC07		SC		CRIS-A	0.910571	0.976051	1.05637	0.957334	0.987034	0.0283864	0.373959	1	0.200509	0.521869
	SMC07.T_GTTCGGGAGGAACTGC	SMC07		SC		CRIS-D	1.07936	1.04622	0.973655	0.908022	1.08984	1	1	0.406082	0.0277835	1
	SMC07.T_GTTCGGGCAAAGGCGT	SMC07		SC		CRIS-A	0.786109	0.91391	0.957801	1.02088	0.920969	0.000145286	0.588336	1	1	0.785876
	SMC07.T_GTTTCTAAGCTAGGCA	SMC07		SC		CRIS-D	1.11913	1.08092	1.04846	0.797924	0.909532	1	1	1	0.000664237	0.663879
	SMC07.T_GTTTCTACATCCTTGC	SMC07	NC				1.0451	1.04804	0.988802	0.97686	1.09224	0.98176	1	0.332473	0.243785	1
	SMC07.T_TAAACCGCAGGATCGA	SMC07	NC				1.19403	1.03179	1.14818	0.956658	1.0629	1	0.661398	1	0.0722874	1
	SMC07.T_TAAGAGAAGGTAGCCA	SMC07		SC		CRIS-D	1.1038	1.1043	1.04144	0.855368	1.02671	1	1	1	0.0108953	1
	SMC07.T_TACAGTGAGCCGTCGT	SMC07		SC		CRIS-D	1.05365	1.04172	1.00635	0.848865	0.985733	1	1	1	0.00222275	1
	SMC07.T_TACAGTGAGTCTCAAC	SMC07		SC		CRIS-D	1.14341	1.07381	1.05905	0.89164	1.04269	1	1	1	0.0231844	1
	SMC07.T_TACAGTGAGTGTCCCG	SMC07			MC	CRIS-C/-D	1.10133	1.04926	0.948344	0.899894	1.05422	1	1	0.1346	0.0125635	1
	SMC07.T_TACCTATAGGTGATTA	SMC07		SC		CRIS-A	0.887035	0.989016	0.945161	1.08824	0.945006	0.0209058	0.970569	0.277668	1	0.27635
	SMC07.T_TACTCATCAAGTACCT	SMC07		SC		CRIS-D	1.06259	1.00067	0.950424	0.853243	0.977654	1	1	0.676112	0.00614811	1
	SMC07.T_TACTCGCAGTAGCGGT	SMC07		SC		CRIS-D	1.00685	1.09303	1.0064	0.893296	0.962046	1	1	1	0.0903034	0.766982
	SMC07.T_TACTTACAGGACAGCT	SMC07		SC		CRIS-D	1.14031	1.05431	1.10314	0.948814	1.07423	1	1	1	0.096643	1
	SMC07.T_TAGCCGGAGGCGACAT	SMC07			MC	CRIS-D/-E	1.06974	1.09974	1.12649	0.914108	0.936476	1	1	1	0.0375524	0.101968
	SMC07.T_TAGCCGGTCTGGGCCA	SMC07	NC				1.16074	1.1171	1.02553	0.953614	1.08413	1	1	0.590175	0.0587405	1
	SMC07.T_TCACAAGCAACCGCCA	SMC07	NC				1.0349	1.01866	0.983448	0.96816	1.07001	0.677869	0.457805	0.165903	0.106548	1
	SMC07.T_TCACGAAAGACCACGA	SMC07		SC		CRIS-D	1.13256	1.12444	1.0107	0.936348	1.06037	1	1	0.947702	0.144401	1
	SMC07.T_TCAGCTCGTTCCACAA	SMC07		SC		CRIS-D	1.07626	1.07252	1.07514	0.910838	1.03086	1	1	1	0.0389638	1
	SMC07.T_TCAGGATGTTCAGACT	SMC07	NC				1.14835	1.10819	1.05842	0.960697	1.09148	1	1	1	0.380801	1
	SMC07.T_TCCCGATAGTACGCGA	SMC07	NC				1.00502	1.02942	0.95603	1.00971	1.04773	0.512035	0.865776	0.1306	0.575651	1
	SMC07.T_TCGCGAGCAAGCCATT	SMC07		SC		CRIS-D	1.03989	1.08453	1.17399	0.918144	1.10945	1	1	1	0.0450861	1
	SMC07.T_TCGCGAGTCCGATATG	SMC07	NC				1.03763	1.08288	1.06972	0.953397	0.947148	1	1	1	0.184719	0.149992
	SMC07.T_TCGCGTTGTCTACCTC	SMC07		SC		CRIS-D	1.09984	1.03422	1.06331	0.910999	1.10799	1	1	1	0.0157902	1
	SMC07.T_TCGGGACCACGACTCG	SMC07			MC	CRIS-B/-D	1.07147	0.919591	1.0249	0.891733	1.02	1	0.03402	1	0.00609273	1
	SMC07.T_TCGTACCGTCTAGCCG	SMC07		SC		CRIS-D	1.16926	1.08683	1.18667	0.942278	1.09827	1	1	1	0.0541943	1
	SMC07.T_TCTATTGAGACAAGCC	SMC07		SC		CRIS-D	1.04954	0.924559	1.03022	0.840735	1.01803	1	0.470979	1	0.00557377	1
	SMC07.T_TCTCATAAGCTATGCT	SMC07		SC		CRIS-D	1.11938	1.1107	1.04097	0.901956	1.05042	1	1	1	0.0106666	1
	SMC07.T_TCTCTAACAAACAACA	SMC07		SC		CRIS-D	1.08746	0.977049	0.996662	0.844521	1.05396	1	1	1	0.000675904	1
	SMC07.T_TCTTCGGTCGGCCGAT	SMC07		SC		CRIS-D	1.06571	1.00455	1.09374	0.944051	1.10298	1	0.247467	1	0.0305925	1
	SMC07.T_TCTTTCCAGTGTGAAT	SMC07		SC		CRIS-D	1.10964	1.09842	1.04655	0.862678	1.00527	1	1	1	0.00710369	1
	SMC07.T_TCTTTCCTCTGGTTCC	SMC07	NC				1.16746	1.03122	1.05718	0.957338	1.02625	1	1	1	0.235944	0.976917
	SMC07.T_TGACGGCAGAAGGGTA	SMC07		SC		CRIS-D	1.05205	1.03524	0.950422	0.798362	0.955441	1	1	1	0.000972345	1
	SMC07.T_TGACTTTGTCTTCTCG	SMC07	NC				1.13223	1.12817	1.0056	0.983886	1.03357	1	1	0.5872	0.364447	0.878229
	SMC07.T_TGCCCATCATGGGACA	SMC07		SC		CRIS-D	1.04446	1.05539	1.08481	0.81897	1.0032	1	1	1	0.000552082	1
	SMC07.T_TGCCCTAAGCTAGCCC	SMC07		SC		CRIS-D	1.08382	1.06059	0.979848	0.812473	1.07055	1	1	1	0.0022184	1
	SMC07.T_TGCCCTAGTAAATACG	SMC07		SC		CRIS-A	0.796295	0.978964	0.965185	1.0278	0.927962	0.000125131	1	1	1	0.766427
	SMC07.T_TGCCCTAGTCGTTGTA	SMC07		SC		CRIS-D	1.13412	1.1158	1.18053	0.943691	1.05036	1	1	1	0.184948	1
	SMC07.T_TGCGCAGCAGGCAGTA	SMC07		SC		CRIS-D	0.983609	1.05197	0.990602	0.874163	0.957113	1	1	1	0.00878682	0.487583
	SMC07.T_TGCGTGGTCTCATTCA	SMC07		SC		CRIS-D	1.14741	1.08966	1.12979	0.845404	1.07853	1	1	1	0.000724943	1
	SMC07.T_TGCTACCTCAGTTTGG	SMC07		SC		CRIS-D	1.13189	1.09255	1.0182	0.797568	1.03817	1	1	1	0.000240877	1
	SMC07.T_TGCTACCTCTTAACCT	SMC07	NC				1.07785	1.10833	1.02834	1.07142	1.01899	0.892231	1	0.416869	0.840639	0.332547
	SMC07.T_TGGACGCAGTCCATAC	SMC07	NC				1.18854	1.06601	1.15383	0.995686	1.05006	1	1	1	0.4232	0.930542
	SMC07.T_TGGCTGGTCTGATTCT	SMC07		SC		CRIS-D	1.00601	1.07683	0.999469	0.738439	0.979669	1	1	1	6.83983e-05	1
	SMC07.T_TGGGAAGAGGCTCAGA	SMC07		SC		CRIS-D	1.14004	1.11371	1.07656	0.918273	1.0034	1	1	1	0.0393998	0.765897
	SMC07.T_TGGTTCCCAGCGTTCG	SMC07		SC		CRIS-D	1.09891	1.06449	1.06389	0.852197	1.02292	1	1	1	0.0025254	1
	SMC07.T_TGGTTCCTCCCGGATG	SMC07		SC		CRIS-D	1.21335	1.07101	1.12161	0.84579	1.15069	1	1	1	0.000258489	1
	SMC07.T_TGTGGTAAGCGATAGC	SMC07	NC				1.10707	1.10123	1.07909	0.95262	1.03237	1	1	1	0.114761	0.917608
	SMC07.T_TGTGTTTTCGTCTGCT	SMC07		SC		CRIS-D	1.21342	1.12629	1.11873	0.929834	1.10069	1	1	1	0.0253492	1
	SMC07.T_TGTTCCGTCGGACAAG	SMC07		SC		CRIS-D	1.17625	1.09778	1.13981	0.862034	1.01315	1	1	1	0.00241989	1
	SMC07.T_TGTTCCGTCTGCGGCA	SMC07	NC				1.07117	1.00728	1.00357	0.974116	1.10275	1	0.65075	0.606018	0.305776	1
	SMC07.T_TTAGGCACAGACGTAG	SMC07	NC				1.20783	1.11694	1.12123	1.0079	1.07117	1	1	1	0.303494	0.920273
	SMC07.T_TTAGGCAGTTAAGATG	SMC07	NC				1.13144	0.954052	1.16017	1.01499	1.0704	1	0.0387231	1	0.332697	1
	SMC07.T_TTCCCAGCACTTCGAA	SMC07		SC		CRIS-D	1.0467	1.1129	1.03852	0.82419	1.03962	1	1	1	0.00138745	1
	SMC07.T_TTGAACGGTATGAATG	SMC07		SC		CRIS-D	1.10473	0.991993	1.04	0.858091	1.01362	1	1	1	0.00529488	1
	SMC07.T_TTGACTTCACTTACGA	SMC07	NC				1.19488	1.11498	1.02894	0.996159	0.947349	1	1	1	0.63249	0.16567
	SMC07.T_TTGCCGTCAGGTCTCG	SMC07	NC				1.0009	0.968397	0.974855	0.950819	1.013	0.857613	0.498389	0.567555	0.332497	0.968685
	SMC07.T_TTGCGTCGTAGCGCTC	SMC07		SC		CRIS-D	1.10312	1.0885	0.999239	0.905839	0.967677	1	1	1	0.135913	0.743915
	SMC07.T_TTTGCGCAGAGTAATC	SMC07		SC		CRIS-D	0.960939	1.02079	0.985274	0.785181	0.982306	1	1	1	0.000322025	1
	SMC07.T_TTTGCGCTCGGTGTTA	SMC07		SC		CRIS-E	1.03386	1.06807	1.10958	0.925303	0.871004	1	1	1	0.276511	0.0207784
	SMC08.T_AAACGGGCATGCCTTC	SMC08		SC		CRIS-C	1.02105	1.02188	0.893549	0.962879	1.0066	1	1	0.1536	0.885812	1
	SMC08.T_AAAGCAATCCTAGGGC	SMC08			MC	CRIS-C/-D/-E	0.946451	1.03263	0.899911	0.890044	0.90226	0.51268	1	0.114229	0.0743412	0.126096
	SMC08.T_AAATGCCTCTTTAGTC	SMC08			MC	CRIS-D/-E	0.959224	0.986096	0.910954	0.865899	0.880157	0.901563	1	0.204177	0.0210831	0.0479625
	SMC08.T_AACTGGTAGGCCCGTT	SMC08			MC	CRIS-D/-E	1.04439	1.09521	0.92966	0.917962	0.870714	1	1	0.29274	0.1908	0.0171286
	SMC08.T_AAGACCTCAAGCTGGA	SMC08			MC	CRIS-C/-E	1.02003	1.0665	0.837792	0.952481	0.893872	1	1	0.00539082	1	0.145449
	SMC08.T_AAGGAGCCACGTGAGA	SMC08		SC		CRIS-C	0.965456	0.941384	0.892351	0.947933	0.950862	0.800066	0.459524	0.0850016	0.540877	0.580577
	SMC08.T_AAGTCTGAGCGATGAC	SMC08		SC		CRIS-E	0.996796	1.0782	0.966158	0.953689	0.867814	1	1	1	0.745292	0.0191572
	SMC08.T_ACACCGGGTGTGCCTG	SMC08			MC	CRIS-C/-E	1.03883	1.05603	0.838488	0.908166	0.882729	1	1	0.00282525	0.201413	0.0552519
	SMC08.T_ACATGGTAGTGTACCT	SMC08		SC		CRIS-C	0.980684	1.00074	0.939587	0.98556	0.961253	0.571254	0.826537	0.196733	0.630999	0.362572
	SMC08.T_ACCGTAAAGTTTCCTT	SMC08		SC		CRIS-C	0.982842	1.06578	0.874792	0.999396	1.05453	1	1	0.0114328	1	1
	SMC08.T_ACCTTTACAAAGCAAT	SMC08		SC		CRIS-C	0.94883	0.943812	0.850444	0.955675	0.896463	1	1	0.0345135	1	0.302481
	SMC08.T_ACGATGTGTCATTAGC	SMC08		SC		CRIS-E	1.01415	1.05817	0.932944	0.936758	0.887887	1	1	0.364666	0.407456	0.06556
	SMC08.T_ACTGAGTGTTATCGGT	SMC08		SC		CRIS-E	1.06266	1.0669	0.99679	1.00799	0.867723	1	1	1	1	0.0419444
	SMC08.T_ACTGTCCTCTTGACGA	SMC08		SC		CRIS-C	1.00883	1.06231	0.902404	0.992035	0.982735	1	1	0.0903102	1	0.931831
	SMC08.T_AGATTGCAGGGAGTAA	SMC08		SC		CRIS-D	1.02306	1.01896	0.974295	0.93609	1.00834	1	1	0.444739	0.156605	0.914381
	SMC08.T_AGGGAGTAGAGCAATT	SMC08			MC	CRIS-C/-E	0.998581	1.00199	0.887445	1.0003	0.828392	1	1	0.137468	1	0.00373935
	SMC08.T_ATAACGCGTCACTGGC	SMC08		SC		CRIS-E	1.04856	1.04677	0.956172	0.951	0.892179	1	1	0.689932	0.615974	0.0978812
	SMC08.T_ATAACGCTCCGCTGTT	SMC08		SC		CRIS-C	0.919826	0.941975	0.751927	0.921787	0.921929	1	1	0.000105003	1	1
	SMC08.T_ATAGACCAGACCCACC	SMC08	NC				1.01438	1.04523	0.91551	0.987814	0.941882	1	1	0.201648	0.964393	0.416174
	SMC08.T_ATCCGAATCTGCTGCT	SMC08		SC		CRIS-C	1.01672	1.01399	0.847441	0.964711	0.932105	1	1	0.0112874	1	0.638704
	SMC08.T_ATCTACTCACGCCAGT	SMC08		SC		CRIS-E	1.04295	1.07109	0.960605	0.940059	0.889732	1	1	0.592566	0.332511	0.0433877
	SMC08.T_ATTACTCAGGTCATCT	SMC08		SC		CRIS-E	0.937714	1.03726	0.946739	1.02861	0.89681	0.306467	1	0.398921	1	0.0640644
	SMC08.T_ATTACTCTCTGTGCAA	SMC08			MC	CRIS-C/-E	0.998166	1.0312	0.822507	1.00859	0.860942	1	1	0.00327732	1	0.0450903
	SMC08.T_CAAGAAACAATGTTGC	SMC08		SC		CRIS-C	0.932796	0.98797	0.884746	0.96614	0.969436	0.47118	1	0.0893285	0.968059	1
	SMC08.T_CAAGATCTCGTGTAGT	SMC08		SC		CRIS-D	1.08694	1.04793	1.04878	0.939608	0.971955	1	1	1	0.186015	0.446348
	SMC08.T_CACAAACCAATAGCGG	SMC08	NC				1.0483	1.09426	0.952999	0.953883	0.980155	1	1	0.402328	0.410335	0.679682
	SMC08.T_CAGCTGGAGAGTGAGA	SMC08			MC	CRIS-C/-E	0.949797	1.00303	0.877514	0.924823	0.859049	0.820796	1	0.0536004	0.405518	0.0184719
	SMC08.T_CAGGTGCTCGGTTCGG	SMC08		SC		CRIS-E	1.0655	1.08021	0.94789	1.01396	0.920647	1	1	0.260206	1	0.103356
	SMC08.T_CATCCACTCTTGAGAC	SMC08		SC		CRIS-E	1.06649	1.1125	1.06228	1.01962	0.929702	1	1	1	1	0.140083
	SMC08.T_CATCGAAGTACATCCA	SMC08		SC		CRIS-C	1.04472	1.04687	0.853918	0.937156	0.954537	1	1	0.00868209	0.519593	0.89078
	SMC08.T_CATGACATCTCATTCA	SMC08			MC	CRIS-C/-D	1.06081	1.05449	0.890272	0.911351	0.917873	1	1	0.0667795	0.163845	0.206509
	SMC08.T_CCCATACTCAGAAATG	SMC08			MC	CRIS-C/-D	1.03435	1.04964	0.918717	0.918343	0.955641	1	1	0.059597	0.0587537	0.229678
	SMC08.T_CCGGGATTCTGTCCGT	SMC08			MC	CRIS-C/-E	1.02489	1.04831	0.922853	0.952704	0.921129	1	1	0.172182	0.384688	0.162797
	SMC08.T_CCTCTGAGTCTTGCGG	SMC08		SC		CRIS-D	0.944465	0.985958	0.902895	0.860928	0.91557	0.912874	1	0.278435	0.0420734	0.425537
	SMC08.T_CCTTCGATCGCATGGC	SMC08		SC		CRIS-E	1.05084	1.09446	0.974252	0.952879	0.911336	1	1	0.550028	0.311194	0.0718397
	SMC08.T_CCTTTCTAGGACCACA	SMC08			MC	CRIS-A/-C	0.907765	1.03463	0.896096	0.94903	0.919694	0.143178	1	0.0884232	0.52077	0.220884
	SMC08.T_CGAACATCATAGTAAG	SMC08		SC		CRIS-C	1.05564	1.05422	0.811325	0.915375	0.911835	1	1	0.00062366	0.524446	0.453158
	SMC08.T_CGACTTCCAGTGACAG	SMC08	NC				1.07985	1.11908	0.982516	0.980567	0.932405	1	1	0.742025	0.717413	0.240744
	SMC08.T_CGAGCACGTTCTCATT	SMC08		SC		CRIS-E	1.00345	0.984801	0.950251	0.953671	0.816393	1	1	1	1	0.00831082
	SMC08.T_CGATTGATCCCACTTG	SMC08		SC		CRIS-E	1.00025	0.947704	0.984771	0.930708	0.9001	1	0.508533	1	0.329689	0.118756
	SMC08.T_CGCTGGATCACTCCTG	SMC08		SC		CRIS-D	1.01949	1.06719	0.988773	0.859246	0.958554	1	1	1	0.0166716	1
	SMC08.T_CGGAGCTTCGTGGTCG	SMC08		SC		CRIS-C	1.11387	1.09172	0.946299	1.02295	0.994622	1	1	0.143326	0.957257	0.538171
	SMC08.T_CGTCTACGTTGTCTTT	SMC08			MC	CRIS-C/-D	0.992452	1.02433	0.876349	0.903963	0.936018	1	1	0.04471	0.15971	0.479242
	SMC08.T_CGTTCTGCACCAGCAC	SMC08			MC	CRIS-C/-E	1.00733	1.03665	0.886315	0.933913	0.866107	1	1	0.11167	0.599627	0.0395364
	SMC08.T_CTAAGACCACGCATCG	SMC08		SC		CRIS-C	0.976141	0.994392	0.83686	0.95059	0.984079	1	1	0.00274178	0.943197	1
	SMC08.T_CTACACCCAAAGCGGT	SMC08		SC		CRIS-D	0.973601	1.04697	0.933675	0.825288	0.994356	1	1	0.938785	0.00372542	1
	SMC08.T_CTACACCGTCCAGTTA	SMC08		SC		CRIS-C	1.0409	1.08857	0.851914	1.013	0.968702	1	1	0.0229184	1	1
	SMC08.T_CTACATTGTCGACTAT	SMC08		SC		CRIS-E	0.94911	1.02643	0.960896	0.887637	0.832752	1	1	1	0.262376	0.0136807
	SMC08.T_CTCGAAAGTCTTCTCG	SMC08		SC		CRIS-C	1.06214	1.06404	0.902871	0.99525	0.97668	1	1	0.156317	1	0.92015
	SMC08.T_CTGCCTAGTCTTGATG	SMC08			MC	CRIS-D/-E	1.07647	1.06843	0.968049	0.870637	0.912326	1	1	0.711508	0.0103458	0.102239
	SMC08.T_CTGTGCTAGAGTGACC	SMC08		SC		CRIS-E	1.02688	1.04011	0.92783	0.981179	0.864918	1	1	0.624659	1	0.0680528
	SMC08.T_CTGTGCTAGTGAATTG	SMC08	NC				1.12703	1.12152	1.0164	0.987923	0.966312	1	1	0.792622	0.444749	0.259752
	SMC08.T_CTGTGCTGTTCATGGT	SMC08		SC		CRIS-B	1.02409	0.923778	0.997086	1.02645	1.01969	1	0.114654	0.832059	1	1
	SMC08.T_CTTAGGAAGCCAGTAG	SMC08			MC	CRIS-C/-E	0.914822	0.941959	0.854646	0.978199	0.901443	0.311114	0.746309	0.0159647	1	0.182542
	SMC08.T_GAACCTAAGGAGTCTG	SMC08		SC		CRIS-D	1.10998	1.09598	1.02291	0.89147	1.04497	1	1	1	0.0172856	1
	SMC08.T_GACAGAGCAGGACCCT	SMC08		SC		CRIS-C	0.923625	1.04422	0.898627	0.974337	0.98542	0.225766	1	0.0895654	0.817156	1
	SMC08.T_GACCAATTCACCTCGT	SMC08			MC	CRIS-B/-C	0.900434	0.858665	0.849205	0.962103	0.966812	0.2481	0.0315113	0.0175502	1	1
	SMC08.T_GACCTGGAGGATATAC	SMC08		SC		CRIS-E	0.978338	1.04514	0.902959	0.967144	0.81479	1	1	0.524828	1	0.00331312
	SMC08.T_GACGCGTGTCGACTGC	SMC08		SC		CRIS-D	0.96384	0.906518	0.94214	0.81028	0.880732	1	0.728213	1	0.00334357	0.26366
	SMC08.T_GACTGCGAGCGTAGTG	SMC08	NC				1.05624	1.06177	1.02169	0.956883	0.975187	1	1	0.78412	0.150428	0.25635
	SMC08.T_GAGGTGAGTCATGCCG	SMC08		SC		CRIS-C	0.981931	1.06881	0.822611	0.92217	0.908874	1	1	0.00464719	0.849982	0.551447
	SMC08.T_GATCGATTCTGGTATG	SMC08			MC	CRIS-C/-D	0.981162	1.03656	0.892566	0.91126	0.99949	0.847431	1	0.0433461	0.103532	1
	SMC08.T_GATGCTATCGTTTAGG	SMC08		SC		CRIS-C	0.978626	1.00234	0.869673	0.958252	0.964575	1	1	0.0296725	0.944168	1
	SMC08.T_GCGCAGTGTTAAAGTG	SMC08			MC	CRIS-C/-E	0.993143	1.05957	0.881939	0.974115	0.831401	1	1	0.0985711	1	0.0041727
	SMC08.T_GCGCGATTCACATGCA	SMC08		SC		CRIS-E	0.958837	0.963396	0.953971	0.946449	0.838396	1	1	1	1	0.00850991
	SMC08.T_GCGGGTTGTGACGGTA	SMC08		SC		CRIS-E	1.01417	1.1059	0.987154	0.970186	0.910122	1	1	0.799241	0.540725	0.0907609
	SMC08.T_GGACATTAGGACACCA	SMC08		SC		CRIS-D	0.997754	1.05196	0.976558	0.932664	0.976613	0.610448	1	0.353601	0.0920862	0.354118
	SMC08.T_GGACATTCAATTCCTT	SMC08		SC		CRIS-C	0.967877	1.01837	0.80297	1.04634	0.944106	1	1	0.000751405	1	1
	SMC08.T_GGACATTGTATCAGTC	SMC08			MC	CRIS-C/-D	1.01511	0.964532	0.922788	0.911923	0.95048	1	0.599427	0.199712	0.13732	0.434758
	SMC08.T_GGCTCGAGTTCCAACA	SMC08			MC	CRIS-C/-E	0.957399	1.03494	0.905985	0.948881	0.916152	0.434078	1	0.0658226	0.336006	0.103254
	SMC08.T_GGGACCTAGAGCTGGT	SMC08		SC		CRIS-C	1.13475	1.15854	0.918563	1.0335	1.0039	1	1	0.149563	1	1
	SMC08.T_GGGCACTAGACTTGAA	SMC08	NC				1.13107	1.0961	0.982593	0.97086	1.00718	1	1	0.455589	0.345001	0.725776
	SMC08.T_GGGCACTTCTCTTATG	SMC08		SC		CRIS-E	1.06152	1.05931	0.981554	0.938993	0.886594	1	1	1	0.330463	0.0378393
	SMC08.T_GGTATTGAGACAGGCT	SMC08		SC		CRIS-C	1.02451	1.01843	0.934224	1.02509	1.00343	0.918469	0.80554	0.059745	0.929479	0.544796
	SMC08.T_GGTGTTAGTGCACTTA	SMC08		SC		CRIS-C	1.07506	1.06866	0.91209	1.00575	0.974525	1	1	0.0491115	0.980742	0.449665
	SMC08.T_GTAACGTTCCTTGGTC	SMC08		SC		CRIS-E	1.05694	1.10647	0.946926	0.934066	0.907881	1	1	0.478713	0.342539	0.147795
	SMC08.T_GTCATTTCAAGGTGTG	SMC08	NC				1.0632	0.989275	1.00223	0.934776	1.03566	1	0.775656	0.937839	0.218827	1
	SMC08.T_GTCGGGTGTGACGGTA	SMC08		SC		CRIS-C	1.00468	1.06408	0.7768	0.986666	0.953502	1	1	0.00016485	1	1
	SMC08.T_GTGCGGTTCGCGCCAA	SMC08		SC		CRIS-C	0.963939	0.99844	0.885333	0.915366	0.920588	0.797715	1	0.0579165	0.206666	0.247406
	SMC08.T_GTGTGCGCATTGAGCT	SMC08		SC		CRIS-E	0.989363	1.03628	0.934882	0.922531	0.890328	1	1	0.321768	0.213082	0.0549426
	SMC08.T_GTTCGGGGTCGATTGT	SMC08		SC		CRIS-E	1.02589	1.08451	0.957214	0.958435	0.906475	1	1	0.594243	0.609035	0.150789
	SMC08.T_TACGGGCAGAGGGCTT	SMC08			MC	CRIS-C/-D	1.01932	1.05556	0.902002	0.913484	0.940045	1	1	0.122008	0.185596	0.405503
	SMC08.T_TACTTACTCCAAGTAC	SMC08			MC	CRIS-C/-E	0.995646	1.05363	0.886575	0.937578	0.85671	1	1	0.0725616	0.55711	0.0120013
	SMC08.T_TAGTGGTTCTGATTCT	SMC08		SC		CRIS-E	0.999284	1.04066	0.908064	0.970267	0.856085	1	1	0.207688	1	0.0120836
	SMC08.T_TCAACGAAGACCGGAT	SMC08		SC		CRIS-E	1.01263	1.06286	0.8974	0.911933	0.823221	1	1	0.263175	0.479606	0.00299012
	SMC08.T_TCAGATGCAACTGCTA	SMC08		SC		CRIS-C	0.966368	1.04273	0.872852	0.947565	0.953002	0.883183	1	0.02089	0.532694	0.621787
	SMC08.T_TCAGATGCAATAAGCA	SMC08			MC	CRIS-D/-E	1.0441	1.0679	0.967417	0.909351	0.911494	1	1	0.636194	0.126112	0.1366
	SMC08.T_TCCACACTCGTTGCCT	SMC08		SC		CRIS-E	1.05797	1.023	0.895631	0.970165	0.80851	1	1	0.369429	1	0.0014514
	SMC08.T_TGACTTTAGACTGTAA	SMC08		SC		CRIS-E	0.937303	1.06078	0.919597	0.946166	0.821426	1	1	0.669495	1	0.00293987
	SMC08.T_TGCGCAGGTCGGATCC	SMC08		SC		CRIS-D	1.083	1.00302	0.958742	0.871273	0.971498	1	1	0.765284	0.0197306	1
	SMC08.T_TGGCCAGAGCCTTGAT	SMC08			MC	CRIS-C/-D/-E	1.01913	1.07398	0.885884	0.858124	0.876807	1	1	0.096866	0.0217501	0.0619316
	SMC08.T_TGGTTAGCATGTCCTC	SMC08			MC	CRIS-B/-C/-E	0.966345	0.866145	0.88416	0.931579	0.886538	1	0.0388675	0.0968543	0.564681	0.108363
	SMC08.T_TGGTTAGTCCCTAACC	SMC08		SC		CRIS-D	1.07015	0.948927	0.959664	0.843039	1.04917	1	0.922584	1	0.00468217	1
	SMC08.T_TGTGGTATCCTTCAAT	SMC08	NC				1.10002	1.12666	0.990787	1.00645	0.974799	1	1	0.567834	0.74467	0.401553
	SMC08.T_TTAACTCGTACCCAAT	SMC08			MC	CRIS-C/-D	1.04359	1.02322	0.875057	0.863576	0.922269	1	1	0.0400792	0.0207784	0.331545
	SMC08.T_TTCTACAAGTTCGATC	SMC08		SC		CRIS-D	1.00494	1.00691	0.908574	0.86121	0.95274	1	1	0.272105	0.0293122	1
	SMC08.T_TTCTCAAGTAAGAGAG	SMC08	NC				1.19184	1.11511	0.955599	1.01002	0.94967	1	1	0.219334	0.804833	0.18257
	SMC08.T_TTCTTAGAGTGTCTCA	SMC08		SC		CRIS-E	1.03354	1.02709	0.951648	0.913032	0.888703	1	1	0.675837	0.248603	0.0991463
	SMC08.T_TTCTTAGTCGCGGATC	SMC08	NC				1.12665	0.995256	1.06701	1.04195	0.982737	1	0.348574	1	0.884671	0.253441
	SMC08.T_TTTACTGCAATCCAAC	SMC08		SC		CRIS-E	1.089	1.05751	1.01498	0.93854	0.902476	1	1	1	0.40324	0.127198
	SMC09.T_AAACGGGTCGAGAGCA	SMC09	NC				1.10927	1.05551	1.0245	1.04992	1.03307	1	0.862862	0.608529	0.825666	0.690005
	SMC09.T_AAAGATGAGGGCTTCC	SMC09			MC	CRIS-C/-D	1.11063	1.11665	0.925701	0.946585	1.01988	1	1	0.054691	0.125901	1
	SMC09.T_AAAGTAGCAAATTGCC	SMC09	NC				1.17478	1.11065	0.963	1.04624	1.03746	1	1	0.0539184	0.704476	0.581187
	SMC09.T_AAAGTAGTCTAACGGT	SMC09	NC				1.1602	1.08692	1.09697	1.02963	1.12837	1	0.969909	1	0.557778	1
	SMC09.T_AACCATGCAAGAGGCT	SMC09		SC		CRIS-C	1.01741	1.10248	0.948054	1.11037	1.04504	0.598565	1	0.0668502	1	1
	SMC09.T_AACCATGTCTGGTTCC	SMC09		SC		CRIS-C	0.960089	0.964338	0.927152	1.04901	0.989802	0.359253	0.40516	0.115164	1	0.743705
	SMC09.T_AACCGCGGTAAGAGAG	SMC09	NC				1.04042	1.0569	1.09572	0.979998	1.05461	0.610813	0.83606	1	0.107248	0.804809
	SMC09.T_AACGTTGGTCGCGAAA	SMC09		SC		CRIS-C	0.966589	1.06248	0.894185	0.975212	0.964385	0.67437	1	0.0512426	0.828381	0.637877
	SMC09.T_AACTCTTAGCGATGAC	SMC09		SC		CRIS-A	0.866665	1.04449	0.979355	0.985509	0.94581	0.0629437	1	1	1	0.906455
	SMC09.T_AACTGGTCAGCGTAAG	SMC09	NC				1.06681	0.990542	0.999981	1.02302	1.03305	1	0.241861	0.316379	0.549927	0.665226
	SMC09.T_AACTGGTGTCCGACGT	SMC09	NC				1.0391	1.12521	1.08729	0.990361	1.09971	0.716738	1	1	0.222236	1
	SMC09.T_AAGGCAGCAATACGCT	SMC09	NC				1.09876	1.10568	1.12059	1.00214	1.02869	1	1	1	0.363705	0.642619
	SMC09.T_AAGGTTCAGCACCGTC	SMC09	NC				1.1563	1.08511	1.08794	0.970135	1.06435	1	1	1	0.137763	1
	SMC09.T_ACACCCTTCTCCGGTT	SMC09	NC				1.10183	1.08828	1.0324	0.968889	1.12192	1	1	0.759864	0.134708	1
	SMC09.T_ACACCGGAGCACCGCT	SMC09	NC				1.10854	1.03927	0.954771	0.998338	1.02822	1	1	0.3249	0.776621	1
	SMC09.T_ACACCGGAGTCTCGGC	SMC09	NC				1.13897	1.07917	1.11441	1.09097	1.16966	0.998393	0.843525	0.969123	0.900207	1
	SMC09.T_ACACCGGGTTAAAGAC	SMC09	NC				1.15355	1.08979	1.1291	0.998841	1.10218	1	1	1	0.139101	1
	SMC09.T_ACAGCCGAGAAGATTC	SMC09	NC				1.2664	1.0871	1.16307	1.14708	1.19216	1	0.751513	1	0.990954	1
	SMC09.T_ACATACGCAAGAAGAG	SMC09		SC		CRIS-A	0.906616	1.01502	0.958314	0.975588	1.04897	0.0216084	1	0.197432	0.346879	1
	SMC09.T_ACCAGTAAGAGGGATA	SMC09	NC				1.09924	1.08255	1.06839	1.00636	1.09717	1	1	0.913371	0.303772	1
	SMC09.T_ACCCACTAGGACAGCT	SMC09	NC				1.0927	0.982681	1.10861	1.01683	1.07621	1	0.0983641	1	0.287979	1
	SMC09.T_ACCCACTGTCGATTGT	SMC09	NC				1.10316	1.05642	0.971054	0.989743	1.05126	1	0.981965	0.108181	0.199816	0.910681
	SMC09.T_ACCTTTAAGTTGAGAT	SMC09		SC		CRIS-E	1.03516	1.09961	0.963056	1.03379	0.925271	1	1	0.227438	1	0.0513091
	SMC09.T_ACCTTTACACATGTGT	SMC09		SC		CRIS-C	1.11465	1.0198	0.943713	1.07084	1.02217	1	0.74733	0.0611713	1	0.78834
	SMC09.T_ACCTTTATCTCATTCA	SMC09	NC				1.1503	1.06616	1.01035	1.04229	1.09656	1	0.860129	0.310663	0.625687	1
	SMC09.T_ACGATACGTTCTGAAC	SMC09	NC				1.15907	1.07342	1.10044	1.01722	1.00738	1	0.902994	1	0.335407	0.250412
	SMC09.T_ACGATGTGTCGGCTCA	SMC09		SC		CRIS-C	1.02546	0.999713	0.939282	1.08644	0.952047	0.642274	0.297602	0.0431873	1	0.0679589
	SMC09.T_ACGCAGCAGACGCTTT	SMC09		SC		CRIS-C	1.01341	1.0671	0.94639	0.952679	1.01436	0.766772	1	0.122045	0.149808	0.781052
	SMC09.T_ACGCCAGCATCCCACT	SMC09		SC		CRIS-C	1.04789	1.04545	0.942882	1.05076	1.06508	1	1	0.0543232	1	1
	SMC09.T_ACGGAGATCTTGAGAC	SMC09	NC				1.0486	1.0957	0.962224	1.01849	1.04673	0.899554	1	0.0627202	0.436557	0.866933
	SMC09.T_ACTTGTTGTAAATGTG	SMC09	NC				1.00597	1.09647	1.02391	0.998834	1.08098	0.23696	1	0.386994	0.192297	1
	SMC09.T_ACTTGTTGTCAGCTAT	SMC09		SC		CRIS-D	1.15603	1.1053	1.10975	0.878602	1.01333	1	1	1	0.00319379	1
	SMC09.T_AGAATAGTCGAGAGCA	SMC09	NC				1.15808	1.14477	1.04814	1.11249	1.15581	1	1	0.319044	0.861329	1
	SMC09.T_AGACGTTAGGCCGAAT	SMC09	NC				1.08292	1.02835	0.981387	1.06267	1.00141	1	0.806518	0.31373	1	0.509692
	SMC09.T_AGAGCGAGTAGGCTGA	SMC09	NC				1.06467	1.03208	1.02992	0.993801	1.0487	0.931584	0.578346	0.553015	0.213002	0.768915
	SMC09.T_AGAGCTTAGTGGAGTC	SMC09	NC				1.11429	1.05148	1.10495	0.990961	0.992573	1	0.751565	1	0.153593	0.162206
	SMC09.T_AGAGCTTGTCTTGATG	SMC09		SC		CRIS-D	1.00883	1.04019	1.01637	0.880372	0.950955	1	1	1	0.0509535	0.676173
	SMC09.T_AGATTGCAGTCCCACG	SMC09	NC				1.11419	1.06716	1.13893	1.0154	1.03266	1	0.834953	1	0.327617	0.492062
	SMC09.T_AGATTGCCAGCATGAG	SMC09	NC				1.11055	1.04622	1.00092	1.09201	1.11638	1	0.538465	0.147619	1	1
	SMC09.T_AGATTGCGTTCCCGAG	SMC09	NC				1.01364	1.00947	0.995892	1.03393	1.09209	0.559864	0.514755	0.376481	0.771376	1
	SMC09.T_AGCAGCCCACACGCTG	SMC09		SC		CRIS-C	0.960243	0.922547	0.849587	1.01536	0.925317	0.932649	0.269696	0.00376707	1	0.300017
	SMC09.T_AGCCTAACATATGGTC	SMC09	NC				1.11009	1.10742	1.08009	1.07273	1.15836	0.906606	0.894946	0.73391	0.679539	1
	SMC09.T_AGCCTAAGTGTTTGTG	SMC09	NC				1.03207	1.0341	0.999328	1.02176	1.04235	0.622776	0.645502	0.290809	0.507905	0.734888
	SMC09.T_AGCTCCTTCATCTGTT	SMC09	NC				1.10781	1.03393	0.999903	1.01577	1.1519	1	0.745379	0.378647	0.552006	1
	SMC09.T_AGCTTGATCTAACTCT	SMC09	NC				1.09954	1.10859	1.03957	0.985756	0.994224	1	1	0.962741	0.476994	0.565794
	SMC09.T_AGGCCGTGTATGAATG	SMC09		SC		CRIS-B	1.07912	0.897611	0.966617	1.05088	0.992949	1	0.0163743	0.301453	1	0.674219
	SMC09.T_AGGCCGTGTTGGTAAA	SMC09	NC				1.02382	1.01055	0.959406	0.985515	1.02732	0.629259	0.453323	0.0932512	0.220997	0.681107
	SMC09.T_AGGCCGTTCTCCGGTT	SMC09		SC		CRIS-C	1.00955	1.02129	0.918414	1.01642	1.03495	1	1	0.0632416	1	1
	SMC09.T_AGGCCGTTCTGTCAAG	SMC09		SC		CRIS-C	0.978688	0.994586	0.853921	1.02521	0.981459	0.994877	1	0.00193769	1	1
	SMC09.T_AGGGAGTCAGCCAGAA	SMC09	NC				1.12631	1.09173	1.01131	0.984386	1.057	1	1	0.386654	0.177061	0.920387
	SMC09.T_AGGTCATTCCCTAACC	SMC09	NC				1.1294	0.989266	1.00493	0.967106	1.01427	1	0.275365	0.427736	0.145174	0.546953
	SMC09.T_AGTAGTCTCGTAGGAG	SMC09	NC				1.11495	1.02278	1.0143	1.02244	1.08833	1	0.66973	0.583327	0.666452	1
	SMC09.T_AGTTGGTTCCTGTAGA	SMC09		SC		CRIS-D	1.09291	1.10598	1.03638	0.905433	1.03233	1	1	1	0.0213046	1
	SMC09.T_ATAACGCTCTCAACTT	SMC09	NC				1.01749	1.07592	1.05365	1.07668	1.05808	0.396308	0.927879	0.752216	0.93256	0.791976
	SMC09.T_ATCACGAAGTACGCCC	SMC09	NC				1.15312	1.1657	1.09147	1.05169	1.06301	1	1	0.742413	0.383074	0.485114
	SMC09.T_ATCCACCTCCACGCAG	SMC09	NC				1.13228	1.01753	0.984645	0.955673	0.987231	1	0.958844	0.632304	0.340467	0.660376
	SMC09.T_ATCCACCTCGATGAGG	SMC09	NC				1.13046	1.12714	1.08819	0.985926	0.967348	1	1	1	0.196621	0.100781
	SMC09.T_ATCGAGTGTGAGGGAG	SMC09	NC				1.04301	1.03194	1.00277	1.01811	1.07959	0.507107	0.389998	0.168235	0.266054	0.91536
	SMC09.T_ATCGAGTTCGCACTCT	SMC09		SC		CRIS-B	0.991982	0.876836	1.02428	1.01221	1.05539	1	0.00768197	1	1	1
	SMC09.T_ATGAGGGAGTACGTAA	SMC09	NC				1.06839	1.08868	1.12438	1.03423	1.10544	0.707661	0.882334	1	0.37811	0.986407
	SMC09.T_ATGGGAGAGACTTGAA	SMC09	NC				1.00559	1.07041	1.1024	1.04281	1.02153	0.402072	0.975108	1	0.77559	0.563995
	SMC09.T_ATTACTCCATTTCACT	SMC09	NC				0.969743	1.11108	1.00602	1.05699	1.06986	0.146834	1	0.435897	1	1
	SMC09.T_ATTCTACGTTGGTAAA	SMC09		SC		CRIS-D	1.13237	1.07787	1.06858	0.907025	1.05091	1	1	1	0.0148413	1
	SMC09.T_ATTGGACCACAACTGT	SMC09	NC				1.08686	0.996069	1.08951	0.970822	1.11683	1	0.270188	1	0.125224	1
	SMC09.T_ATTTCTGGTCACAAGG	SMC09	NC				1.0829	1.08935	1.01185	1.03801	1.11056	0.998283	1	0.388507	0.651848	1
	SMC09.T_ATTTCTGTCCTGCCAT	SMC09	NC				1.0727	1.04444	0.996191	0.963023	0.973372	1	1	0.469518	0.188025	0.255322
	SMC09.T_CAACCAACATTCCTGC	SMC09	NC				1.12683	1.11456	1.18667	1.07778	1.09684	0.985366	0.962199	1	0.806278	0.906436
	SMC09.T_CAACCTCGTACTTAGC	SMC09	NC				1.04464	1.07978	1.11303	0.965186	0.961316	0.78017	1	1	0.0667183	0.0576015
	SMC09.T_CAACCTCTCGGAAATA	SMC09		SC		CRIS-A	0.922579	0.967534	0.954436	1.03204	1.02721	0.046003	0.252009	0.162793	1	1
	SMC09.T_CAACTAGCACTACAGT	SMC09		SC		CRIS-E	1.03565	1.07162	1.00442	0.969135	0.935513	1	1	0.5948	0.200887	0.0539309
	SMC09.T_CAAGGCCAGATCCTGT	SMC09	NC				1.04312	1.05345	1.00065	1.09859	0.972318	0.89043	1	0.374604	1	0.161136
	SMC09.T_CACAAACTCACGATGT	SMC09		SC		CRIS-D	1.12553	1.10274	1.08282	0.927532	1.07207	1	1	1	0.0627301	1
	SMC09.T_CACATAGGTCATACTG	SMC09			MC	CRIS-C/-D	1.06755	1.09531	0.937204	0.934009	1.03197	1	1	0.121153	0.10706	1
	SMC09.T_CACATTTAGCTAACAA	SMC09	NC				1.01986	1.06667	1.07636	0.958799	1.03436	0.757534	1	1	0.152534	0.949611
	SMC09.T_CACATTTGTAGTACCT	SMC09		SC		CRIS-D	1.12255	1.15785	1.04012	0.944904	1.04608	1	1	1	0.102561	1
	SMC09.T_CACATTTGTCATTAGC	SMC09	NC				1.06312	1.04736	1.02147	1.11734	1.0732	0.850803	0.725462	0.471931	1	0.916018
	SMC09.T_CACCTTGTCGCGTTTC	SMC09	NC				1.15334	1.16033	1.12591	1.09853	1.04045	1	1	1	0.966633	0.531299
	SMC09.T_CACTCCAGTAAGGGCT	SMC09	NC				1.07849	1.00045	1.00694	1.0682	1.10528	1	0.24825	0.298052	0.930835	1
	SMC09.T_CACTCCAGTCAACATC	SMC09		SC		CRIS-E	1.04369	1.0061	1.02422	1.04707	0.935542	1	0.865761	1	1	0.131692
	SMC09.T_CAGAATCCACAACGTT	SMC09	NC				1.1323	1.05042	1.1167	0.963411	1.05309	1	0.928492	1	0.0742903	0.973779
	SMC09.T_CAGCCGATCAGCACAT	SMC09		SC		CRIS-C	1.05727	1.03058	0.928222	1.01546	1.03047	1	1	0.0903155	1	1
	SMC09.T_CAGCGACCATGGGAAC	SMC09			MC	CRIS-C/-D	1.08014	1.1169	0.944472	0.931864	0.983449	1	1	0.127423	0.079302	0.429054
	SMC09.T_CAGCGACGTAAGCACG	SMC09	NC				1.08649	1.08213	1.09931	1.01163	1.07942	1	0.996929	1	0.375546	0.982561
	SMC09.T_CAGCTAAAGACAGGCT	SMC09		SC		CRIS-D	0.995806	1.06255	1.0465	0.873408	1.01602	1	1	1	0.00608107	1
	SMC09.T_CAGCTAACACTGTGTA	SMC09		SC		CRIS-B	1.02181	0.943888	0.974101	1.05266	0.977677	0.88322	0.0896279	0.260487	1	0.291443
	SMC09.T_CAGCTGGTCTTGCATT	SMC09	NC				1.0625	1.07769	1.01502	1.02326	1.03555	0.854586	0.9556	0.400731	0.483452	0.609487
	SMC09.T_CAGTAACGTCGGATCC	SMC09	NC				1.06768	1.08421	1.01548	0.981203	1.07331	1	1	0.52036	0.2057	1
	SMC09.T_CATATGGTCGAACTGT	SMC09		SC		CRIS-C	1.08275	1.06486	0.918928	1.06215	1.06935	1	1	0.0284272	1	1
	SMC09.T_CATATTCGTGGCTCCA	SMC09		SC		CRIS-D	1.09077	1.12155	1.11076	0.947569	0.983702	1	1	1	0.147981	0.449651
	SMC09.T_CATATTCTCAGCTGGC	SMC09	NC				1.18829	1.1124	1.1728	1.0854	1.1104	1	0.862567	1	0.678378	0.851433
	SMC09.T_CATCGAAGTTAAGAAC	SMC09	NC				1.07601	1.10912	1.00375	1.00609	0.961914	1	1	0.501677	0.530787	0.149399
	SMC09.T_CATCGAATCAGCGACC	SMC09	NC				1.11222	1.08309	1.02522	0.986868	1.03989	1	1	0.636708	0.253096	0.803332
	SMC09.T_CATCGAATCTCAACTT	SMC09	NC				1.01887	1.07346	1.00835	1.04353	1.02688	0.4067	0.936984	0.310901	0.663254	0.48817
	SMC09.T_CATGCCTGTGCAGTAG	SMC09	NC				1.06056	1.02825	1.02881	0.987502	1.10716	0.996206	0.675032	0.681474	0.256733	1
	SMC09.T_CATGCCTGTTGAGTTC	SMC09			MC	CRIS-A/-C	0.884329	1.04078	0.941539	1.02301	0.987836	0.00984944	1	0.176953	1	0.772127
	SMC09.T_CATGGCGCAGCTGGCT	SMC09	NC				1.1189	1.09461	1.05703	0.982239	1.06561	1	1	0.999044	0.228097	1
	SMC09.T_CATTATCGTTGGAGGT	SMC09	NC				1.03152	1.11337	1.08583	0.964339	1.03151	0.713536	1	1	0.0964918	0.713417
	SMC09.T_CCAATCCGTATGGTTC	SMC09	NC				1.06379	1.04221	1.01438	1.03654	1.1083	0.876422	0.688046	0.407791	0.631441	1
	SMC09.T_CCATTCGAGAAGGTGA	SMC09	NC				1.10711	1.11178	1.14595	0.983656	1.0702	1	1	1	0.263916	1
	SMC09.T_CCATTCGGTAGCACGA	SMC09		SC		CRIS-D	1.05931	1.13594	1.09804	0.936984	1.10921	1	1	1	0.0460151	1
	SMC09.T_CCCAATCGTAGCCTCG	SMC09	NC				1.02045	1.06496	1.0037	1.02109	1.04773	0.683215	0.993855	0.509291	0.689475	0.908468
	SMC09.T_CCCTCCTGTCAAGCGA	SMC09	NC				1.22976	1.16056	1.2018	1.0519	1.09439	1	1	1	0.424566	0.786473
	SMC09.T_CCCTCCTGTGTCGCTG	SMC09		SC		CRIS-D	1.04538	1.04894	0.994295	0.946367	1.01856	1	1	0.435279	0.0906277	0.778143
	SMC09.T_CCGTGGAGTCCATCCT	SMC09	NC				1.14344	1.06633	1.0347	0.95719	1.10534	1	1	1	0.171685	1
	SMC09.T_CCTACACAGCACCGTC	SMC09		SC		CRIS-D	0.991601	1.03865	1.03048	0.937669	1.00623	0.607977	1	1	0.121313	0.822028
	SMC09.T_CCTAGCTCATGGAATA	SMC09		SC		CRIS-E	1.00614	1.04419	1.0048	1.02912	0.912139	0.745955	1	0.718802	1	0.0234404
	SMC09.T_CCTAGCTTCACTTACT	SMC09	NC				1.06625	1.08535	1.15339	0.991786	1.07816	1	1	1	0.270319	1
	SMC09.T_CCTCAGTGTCATCGGC	SMC09			MC	CRIS-C/-E	0.955273	1.04666	0.907868	0.971099	0.913639	0.296709	1	0.0428869	0.484216	0.056693
	SMC09.T_CCTTCCCGTAAGGGCT	SMC09	NC				1.12867	1.07672	1.12824	1.02	1.1183	1	0.900396	1	0.387486	1
	SMC09.T_CCTTTCTAGTAACCCT	SMC09	NC				1.01297	1.10388	0.954714	0.967471	0.988044	0.910188	1	0.310772	0.429126	0.650658
	SMC09.T_CGACCTTGTAAATGTG	SMC09	NC				1.03555	1.06848	0.964998	0.996618	1.04498	0.832803	1	0.125201	0.331084	0.962952
	SMC09.T_CGACCTTTCTTGTATC	SMC09	NC				0.988213	0.996642	1.01982	0.954176	1.16272	0.262487	0.336002	0.634905	0.0910585	1
	SMC09.T_CGAGAAGCATTCCTGC	SMC09			MC	CRIS-B/-D	1.02627	0.899786	1.06254	0.924043	1.06802	1	0.0304131	1	0.0923815	1
	SMC09.T_CGAGCACAGGACAGCT	SMC09		SC		CRIS-D	1.01365	1.08406	0.99661	0.930998	0.943914	1	1	0.837954	0.150375	0.23368
	SMC09.T_CGAGCACTCAGAGACG	SMC09		SC		CRIS-B	1.02363	0.91573	1.00777	1.09117	0.996729	1	0.0270505	0.803685	1	0.595538
	SMC09.T_CGAGCCATCCAAAGTC	SMC09	NC				1.07455	1.10086	1.09137	0.954213	1.0816	1	1	1	0.0704702	1
	SMC09.T_CGATGGCTCGTCCGTT	SMC09		SC		CRIS-C	1.03917	0.984218	0.854777	1.03165	1.04462	1	0.621356	0.000475364	1	1
	SMC09.T_CGATGTATCTATCGCC	SMC09	NC				1.10662	1.10991	0.982891	1.02522	0.971663	1	1	0.228848	0.68097	0.161278
	SMC09.T_CGATTGATCACTCCTG	SMC09	NC				1.13286	1.08084	1.06905	1.0118	1.06866	1	0.986715	0.919993	0.38726	0.917322
	SMC09.T_CGCCAAGAGACGCTTT	SMC09	NC				1.12384	1.09223	1.09777	1.03017	1.14294	1	0.937883	0.966803	0.425665	1
	SMC09.T_CGCCAAGTCTTCGGTC	SMC09	NC				1.24181	1.06249	1.12642	1.07799	1.18547	1	0.46841	0.948069	0.607137	1
	SMC09.T_CGCGGTAGTCATATCG	SMC09	NC				1.10709	1.1059	1.16578	1.04886	1.02575	0.996855	0.988521	1	0.45622	0.255752
	SMC09.T_CGCGTTTTCTACGAGT	SMC09		SC		CRIS-E	0.973384	1.0257	1.03438	0.95905	0.917251	0.281341	1	1	0.178207	0.0375003
	SMC09.T_CGCTATCAGATCTGAA	SMC09	NC				1.09749	1.07782	0.96783	0.967401	1.09069	1	1	0.165196	0.1628	1
	SMC09.T_CGCTGGATCTTGGGTA	SMC09	NC				1.02697	1.019	1.07907	0.988948	0.999094	0.546329	0.457108	1	0.198505	0.270155
	SMC09.T_CGGACACAGAGCCTAG	SMC09	NC				0.986006	0.953831	1.02562	1.03812	1.01055	0.248746	0.0865263	0.725302	0.925172	0.504056
	SMC09.T_CGGACACAGGCAAAGA	SMC09	NC				1.08137	0.989057	1.13481	0.969007	1.09737	1	0.203005	1	0.104592	1
	SMC09.T_CGGACACCATGGTCAT	SMC09	NC				1.06845	1.06286	0.974386	1.02796	0.976048	1	1	0.158603	0.666696	0.167676
	SMC09.T_CGGAGCTTCACCGGGT	SMC09			MC	CRIS-C/-E	1.08046	0.95948	0.924304	1.0665	0.942181	1	0.132846	0.031407	1	0.0684318
	SMC09.T_CGGCTAGAGCGTGAAC	SMC09		SC		CRIS-B	1.08527	0.944788	1.00547	1.02076	1.02475	1	0.0568444	0.439092	0.670527	0.737681
	SMC09.T_CGGGTCACACTGTGTA	SMC09	NC				1.08108	1.09404	1.10232	1.13398	1.11676	0.837769	0.901801	0.933351	0.994695	0.970908
	SMC09.T_CGGTTAACACCAGATT	SMC09		SC		CRIS-D	1.06498	1.01725	1.05131	0.949444	1.0618	1	0.698445	1	0.0976814	1
	SMC09.T_CGTAGGCCACAGTCGC	SMC09	NC				1.12673	1.11489	1.20278	1.06206	1.08168	0.880646	0.787781	1	0.318348	0.486435
	SMC09.T_CGTCACTTCGATAGAA	SMC09	NC				1.15609	1.04955	1.09803	1.05918	1.13683	1	0.911475	0.999082	0.945999	1
	SMC09.T_CGTCACTTCGATCCCT	SMC09	NC				0.989205	1.06883	1.11262	1.03348	1.11086	0.202943	1	1	0.621274	1
	SMC09.T_CGTCAGGAGGCATGTG	SMC09	NC				1.10844	1.04756	1.05519	1.0074	1.08091	1	0.725008	0.796557	0.320807	0.992935
	SMC09.T_CGTCAGGGTATAAACG	SMC09	NC				1.11267	1.09854	1.10696	1.05635	0.957171	1	1	1	1	0.120798
	SMC09.T_CGTCCATAGGAGTCTG	SMC09	NC				0.959694	1.01224	1.01768	1.06983	1.10242	0.0912039	0.472509	0.54455	1	1
	SMC09.T_CGTTAGACAGGGTATG	SMC09	NC				1.16934	1.15787	1.10774	0.983549	1.18416	1	1	1	0.0901091	1
	SMC09.T_CGTTGGGTCTGCGTAA	SMC09		SC		CRIS-B	1.04454	0.861675	1.09892	1.06543	1.08566	1	0.000437279	1	1	1
	SMC09.T_CTAAGACGTTCACGGC	SMC09		SC		CRIS-C	1.02918	0.951065	0.884557	1.05792	1.01127	1	0.334792	0.0158458	1	1
	SMC09.T_CTAATGGCAAAGCAAT	SMC09			MC	CRIS-B/-C	1.02718	0.929146	0.931927	0.978871	1.04171	0.954107	0.0334986	0.0380276	0.235191	1
	SMC09.T_CTACCCACAGGAACGT	SMC09		SC		CRIS-D	1.16739	1.09818	1.0412	0.949718	1.07759	1	1	1	0.0624803	1
	SMC09.T_CTACCCAGTCGGCATC	SMC09			MC	CRIS-D/-E	1.06507	1.02421	1.08797	0.93517	0.938048	1	0.814174	1	0.0354323	0.0403582
	SMC09.T_CTACGTCGTTAGTGGG	SMC09	NC				0.990231	1.07989	0.983744	0.954216	0.992905	0.311694	1	0.258512	0.107582	0.336561
	SMC09.T_CTAGCCTAGGACTGGT	SMC09		SC		CRIS-D	1.03032	1.05977	1.00907	0.882745	1.00507	1	1	1	0.0112269	1
	SMC09.T_CTAGCCTTCCCACTTG	SMC09	NC				1.00529	1.10641	0.99803	1.02359	0.96042	0.726408	1	0.639014	0.931154	0.261194
	SMC09.T_CTCACACTCCGAAGAG	SMC09	NC				1.15667	1.07881	1.09928	1.00647	1.08625	1	0.902078	1	0.183635	0.977144
	SMC09.T_CTCAGAAAGCTGCCCA	SMC09		SC		CRIS-C	1.04505	1.06737	0.947926	0.969105	1.00914	1	1	0.0989112	0.203681	0.631886
	SMC09.T_CTCAGAAGTTATGTGC	SMC09	NC				1.08748	1.13045	1.05983	1.02724	1.03043	0.9007	1	0.652609	0.336695	0.364144
	SMC09.T_CTCATTACATTGAGCT	SMC09	NC				1.01995	1.08272	1.02698	1.00703	1.05752	0.2614	0.908737	0.32109	0.168568	0.626
	SMC09.T_CTCATTATCGCGGATC	SMC09		SC		CRIS-D	1.09322	1.12003	1.08612	0.948171	1.01596	1	1	1	0.0977875	0.752468
	SMC09.T_CTCCTAGGTTCAGTAC	SMC09	NC				1.13757	1.12262	1.08752	1.0104	1.13148	1	1	0.998087	0.260608	1
	SMC09.T_CTCGAAAGTCAAAGCG	SMC09	NC				1.06946	1.10609	1.01297	1.00336	1.02923	0.978683	1	0.46518	0.372978	0.633477
	SMC09.T_CTCGAGGTCCACGAAT	SMC09	NC				1.09352	1.11391	1.11794	1.01099	1.10991	0.888469	1	1	0.120163	1
	SMC09.T_CTCGAGGTCCAGTAGT	SMC09	NC				1.00928	1.08654	0.983347	1.0021	0.984042	0.521015	1	0.270239	0.442857	0.275602
	SMC09.T_CTCGGAGCAAGCGTAG	SMC09	NC				1.0658	1.0829	1.09681	0.98299	1.01647	1	1	1	0.206049	0.523542
	SMC09.T_CTCGGAGTCTGTCCGT	SMC09		SC		CRIS-C	1.03175	1.0511	0.876653	1.05782	0.953914	1	1	0.00467591	1	0.25494
	SMC09.T_CTCGTACTCATGTCTT	SMC09	NC				1.15812	1.14881	1.1579	1.05464	1.11312	1	1	1	0.715298	0.98734
	SMC09.T_CTCGTCATCTGAGTGT	SMC09		SC		CRIS-B	1.14502	0.944406	1.00971	1.11063	1.17014	1	0.0603878	0.47523	1	1
	SMC09.T_CTCTAATAGAGCTGGT	SMC09		SC		CRIS-B	1.13426	0.949498	1.10095	0.989362	0.983549	1	0.0903958	1	0.312013	0.263201
	SMC09.T_CTCTAATAGTTCGATC	SMC09	NC				1.1226	1.13454	0.994562	0.969952	0.975058	1	1	0.62549	0.368022	0.415123
	SMC09.T_CTCTAATGTCAATACC	SMC09	NC				1.03771	0.997636	1.02777	1.05852	1.01879	0.70335	0.298252	0.594838	0.907796	0.497978
	SMC09.T_CTCTACGGTGTGTGCC	SMC09	NC				1.13032	1.08044	1.09201	1.09465	0.966972	1	1	1	1	0.250306
	SMC09.T_CTCTGGTAGTCCAGGA	SMC09	NC				1.08383	1.078	0.983761	1.01332	1.01876	1	1	0.267225	0.560615	0.624291
	SMC09.T_CTGAAACTCACAATGC	SMC09	NC				1.00626	1.11123	0.963971	0.99569	1.06034	0.395966	1	0.101082	0.290582	1
	SMC09.T_CTGAAGTAGCCGTCGT	SMC09		SC		CRIS-E	1.05856	1.02162	0.986713	1.05147	0.928358	1	0.521157	0.187847	1	0.0220206
	SMC09.T_CTGATAGAGCAGCCTC	SMC09		SC		CRIS-D	1.09322	1.02795	1.00832	0.867455	1.09921	1	1	1	0.00247305	1
	SMC09.T_CTGATAGGTTCGTGAT	SMC09	NC				1.18329	1.00888	1.14521	1.09326	1.03687	1	0.410104	1	1	0.696153
	SMC09.T_CTGATCCGTAGAAAGG	SMC09		SC		CRIS-C	0.987465	0.962222	0.873473	0.985151	1.03799	0.721125	0.295478	0.00262954	0.669095	1
	SMC09.T_CTGCGGACATCGATGT	SMC09	NC				1.05589	1.13199	0.981368	1.05695	1.11913	0.988601	1	0.218071	0.998226	1
	SMC09.T_CTGCTGTAGTAATCCC	SMC09		SC		CRIS-A	0.939869	1.04457	0.984764	0.981699	1.00719	0.0768329	1	0.336592	0.308132	0.61481
	SMC09.T_CTGGTCTGTCATGCCG	SMC09			MC	CRIS-D/-E	1.08083	1.06315	0.997673	0.91633	0.931829	1	1	0.667775	0.0316968	0.0664379
	SMC09.T_CTGGTCTTCACCTTAT	SMC09		SC		CRIS-D	1.09032	1.1175	1.05725	0.885016	1.04418	1	1	1	0.00617759	1
	SMC09.T_CTGTTTAAGCATCATC	SMC09		SC		CRIS-D	1.07228	1.07591	1.04407	0.949207	1.12019	1	1	1	0.0947392	1
	SMC09.T_CTTACCGAGACCTTTG	SMC09	NC				1.09938	0.992192	0.974226	1.07849	1.04187	1	0.332113	0.197239	1	0.898113
	SMC09.T_CTTACCGGTAAGAGGA	SMC09	NC				1.05838	1.02138	0.979347	0.97243	1.10621	1	0.527398	0.150787	0.119117	1
	SMC09.T_CTTAGGACATATACGC	SMC09	NC				1.03189	1.12104	1.03084	1.04357	1.05701	0.554289	1	0.543745	0.668879	0.786886
	SMC09.T_CTTAGGAGTACTCTCC	SMC09	NC				1.11705	1.13758	1.10855	1.05663	1.08782	0.952397	1	0.91406	0.539642	0.789517
	SMC09.T_GAAATGAAGTACGATA	SMC09	NC				1.05181	1.121	1.05615	1.02076	1.01194	0.932957	1	0.952532	0.713185	0.628601
	SMC09.T_GAACATCTCTTTACGT	SMC09			MC	CRIS-C/-D	1.02989	1.00919	0.918879	0.947273	0.959932	1	0.949729	0.0430748	0.147753	0.234241
	SMC09.T_GAAGCAGGTAACGCGA	SMC09	NC				1.15206	1.14852	1.06258	1.01614	0.996619	1	1	0.888454	0.381491	0.21604
	SMC09.T_GAATAAGTCATACGGT	SMC09	NC				1.12309	1.10659	0.995048	1.03391	0.973224	1	1	0.350372	0.80326	0.184959
	SMC09.T_GAATGAACAATCGGTT	SMC09	NC				1.09945	1.03074	1.04071	1.06811	1.11432	0.898847	0.243976	0.318825	0.583261	1
	SMC09.T_GAATGAACAGGTTTCA	SMC09	NC				1.05994	1.09178	1.04833	0.995502	1.02852	0.924709	1	0.817907	0.255378	0.607398
	SMC09.T_GACAGAGAGAGTTGGC	SMC09		SC		CRIS-C	1.05798	1.01632	0.904492	1.03623	1.00928	1	0.938377	0.0123504	1	0.767967
	SMC09.T_GACCTGGGTTCCATGA	SMC09	NC				1.08005	1.0137	0.985234	1.06461	1.06764	1	0.434023	0.197231	1	1
	SMC09.T_GACGCGTCACCCATGG	SMC09	NC				1.10618	1.08916	1.13463	1.03996	1.12408	0.931585	0.808198	1	0.358758	1
	SMC09.T_GACGGCTGTGTTTGTG	SMC09	NC				1.0582	0.986104	1.04208	1.09058	1.1076	0.866685	0.137558	0.663417	1	1
	SMC09.T_GACGGCTTCTCCAGGG	SMC09	NC				1.09745	0.97277	0.985664	0.955153	1.07246	1	0.300679	0.425309	0.177241	1
	SMC09.T_GACTAACTCCAATGGT	SMC09	NC				1.09626	1.05235	1.02245	1.04352	1.03827	1	0.658111	0.366099	0.569896	0.518217
	SMC09.T_GACTACAAGCTAGGCA	SMC09		SC		CRIS-B	1.10953	0.952372	0.989106	1.06922	1.06153	1	0.0627598	0.232369	1	1
	SMC09.T_GACTACACACCACCAG	SMC09		SC		CRIS-C	0.986156	1.03722	0.912583	1.01984	1.0173	0.322934	1	0.0178014	0.916179	0.856007
	SMC09.T_GACTACACAGTGGGAT	SMC09			MC	CRIS-C/-E	1.04092	1.04519	0.888241	1.04435	0.917191	1	1	0.00850998	1	0.0468419
	SMC09.T_GACTACAGTGCACCAC	SMC09		SC		CRIS-B	1.12579	0.906337	1.12103	0.997775	1.11794	1	0.0158686	1	0.45854	1
	SMC09.T_GACTGCGGTCTGCAAT	SMC09	NC				1.04944	1.11497	1.05021	1.01302	1.01463	0.960874	1	0.963131	0.749422	0.763406
	SMC09.T_GAGCAGACATAGAAAC	SMC09		SC		CRIS-C	1.06136	1.08964	0.932711	1.07578	1.12985	1	1	0.0199939	1	1
	SMC09.T_GAGGTGAGTACGACCC	SMC09		SC		CRIS-D	1.08149	1.03765	0.965928	0.889553	0.983399	1	1	0.209354	0.00376129	0.409156
	SMC09.T_GAGGTGATCACCCGAG	SMC09	NC				1.09434	1.08531	1.02859	1.07073	1.01376	1	0.990463	0.495238	0.897089	0.348444
	SMC09.T_GAGGTGATCCTATGTT	SMC09		SC		CRIS-A	0.945164	1.06142	1.04303	0.993065	1.03843	0.062863	1	1	0.290419	0.979875
	SMC09.T_GAGTCCGAGTCCAGGA	SMC09	NC				1.08619	1.10677	1.091	1.01874	1.06708	0.976178	1	0.999126	0.389208	0.852687
	SMC09.T_GATCAGTAGTGAATTG	SMC09			MC	CRIS-B/-C	1.0597	0.933347	0.939878	1.04469	1.04763	1	0.0825609	0.106626	1	1
	SMC09.T_GATCGATCATGTTCCC	SMC09	NC				1.22611	1.15375	1.26657	1.08414	1.15933	1	1	1	0.715515	1
	SMC09.T_GATCGATGTAAGAGAG	SMC09		SC		CRIS-B	0.975617	0.834995	1.04484	0.949015	0.987169	1	0.00155336	1	0.86865	1
	SMC09.T_GATCGCGAGGCTATCT	SMC09	NC				1.07144	1.12571	1.10187	1.0874	1.07955	0.731411	0.984669	0.916183	0.843023	0.791674
	SMC09.T_GATTCAGGTTAAGGGC	SMC09	NC				1.15497	1.06568	1.10822	1.10024	1.12647	1	0.501995	0.845415	0.792197	0.941789
	SMC09.T_GCAATCACATTTGCTT	SMC09	NC				1.18135	1.11939	1.02723	1.01792	1.08615	1	1	0.462222	0.371544	0.973003
	SMC09.T_GCAGCCAAGCACAGGT	SMC09	NC				1.10836	1.0127	1.04751	0.986211	1.06402	1	0.318031	0.722633	0.142907	0.932807
	SMC09.T_GCAGCCACAAGCGATG	SMC09	NC				0.973231	1.04512	1.00815	0.952491	1.0071	0.339004	1	0.745347	0.181298	0.731749
	SMC09.T_GCATGCGGTCTCAACA	SMC09	NC				1.0359	1.11246	0.996553	1.01734	1.1238	0.892897	1	0.531151	0.744594	1
	SMC09.T_GCCAAATGTGAAAGAG	SMC09	NC				1.14938	1.1485	1.16069	0.949953	1.18223	1	1	1	0.0291471	1
	SMC09.T_GCCAAATTCTCTTATG	SMC09	NC				1.05526	1.00945	1.00118	1.0413	1.01414	0.947902	0.553287	0.465399	0.855675	0.603594
	SMC09.T_GCCTCTACAATAACGA	SMC09		SC		CRIS-C	1.10494	1.11985	0.926348	1.0329	1.13097	1	1	0.0340473	1	1
	SMC09.T_GCGAGAACAAGGCTCC	SMC09	NC				1.12969	1.05533	1.11059	1.05593	1.04032	1	0.46052	0.933612	0.466154	0.329473
	SMC09.T_GCGCCAAAGTGGGCTA	SMC09		SC		CRIS-D	1.07606	1.04262	0.998407	0.949567	1.03044	1	1	0.367342	0.0798422	0.818239
	SMC09.T_GCTTCCACATGCCACG	SMC09	NC				1.05848	1.12728	1.08132	1.04171	1.06899	0.778843	1	0.921384	0.635846	0.853215
	SMC09.T_GGAACTTAGTTGAGAT	SMC09	NC				1.11184	1.13858	1.22558	1.07789	1.04871	0.945391	1	1	0.701965	0.428623
	SMC09.T_GGAATAAAGACCACGA	SMC09	NC				1.00609	1.02614	0.97558	0.997519	1.09001	0.518556	0.756361	0.232087	0.424243	1
	SMC09.T_GGAATAACATTCACTT	SMC09	NC				0.980938	1.04167	0.975707	1.05799	1.03	0.358192	0.981382	0.313414	1	0.886535
	SMC09.T_GGACAAGTCACCCGAG	SMC09	NC				1.07839	1.01102	1.07114	0.981882	1.10712	1	0.250995	1	0.0897311	1
	SMC09.T_GGACAAGTCCTTTACA	SMC09	NC				1.0662	1.05449	0.985513	0.950914	1.0362	1	1	0.487762	0.185301	1
	SMC09.T_GGACAGAAGCTGAAAT	SMC09	NC				0.995026	1.04204	1.08041	1.07	1.09355	0.246005	0.731109	1	0.998435	1
	SMC09.T_GGACAGACAATGTTGC	SMC09	NC				1.04959	1.05027	1.09076	1.04438	1.08067	0.630004	0.636311	0.929147	0.581729	0.875395
	SMC09.T_GGACATTCAGCTGCTG	SMC09	NC				0.986751	1.09566	0.994966	0.987898	0.970441	0.207284	1	0.26912	0.215108	0.117796
	SMC09.T_GGAGCAAAGCCCAGCT	SMC09	NC				1.10267	1.05464	1.01521	1.05543	1.03957	1	0.729144	0.340814	0.736979	0.575552
	SMC09.T_GGATGTTTCTACTATC	SMC09	NC				1.03437	0.990158	0.95296	0.977982	1.04261	0.998487	0.401562	0.126783	0.284639	1
	SMC09.T_GGATTACCATCACCCT	SMC09	NC				1.14234	1.07004	1.02248	0.988367	1.00546	1	0.981758	0.405892	0.138663	0.244222
	SMC09.T_GGCAATTCAGCTTAAC	SMC09		SC		CRIS-E	1.13276	1.13891	0.978645	1.05237	0.945122	1	1	0.453421	1	0.168326
	SMC09.T_GGCGACTCATGACATC	SMC09		SC		CRIS-B	1.07478	0.913443	1.03618	1.06291	1.08473	1	0.0138637	0.970686	1	1
	SMC09.T_GGCGACTGTACCGCTG	SMC09	NC				1.13615	1.15817	1.1287	1.01018	1.05804	1	1	1	0.277989	0.753873
	SMC09.T_GGCGACTGTATATGGA	SMC09	NC				1.11466	1.13613	1.08431	0.972348	1.13367	1	1	1	0.0606124	1
	SMC09.T_GGGAATGTCAACGAAA	SMC09	NC				1.12488	1.14791	1.21422	0.979714	1.14859	1	1	1	0.161117	1
	SMC09.T_GGGATGAGTATATCCG	SMC09	NC				1.03208	1.06968	0.975424	1.02638	0.999906	0.55009	1	0.0964328	0.478108	0.224828
	SMC09.T_GGGCACTCACTACAGT	SMC09		SC		CRIS-D	1.07593	1.0975	0.971025	0.879809	0.953926	1	1	0.952266	0.0260354	0.601786
	SMC09.T_GGGCATCCACTACAGT	SMC09			MC	CRIS-A/-C	0.931138	0.978136	0.901472	1.00331	1.02128	0.111123	0.565779	0.0278436	1	1
	SMC09.T_GGGCATCGTACTCGCG	SMC09	NC				1.03834	0.981617	1.09286	1.00267	0.989908	0.601996	0.106408	1	0.221584	0.143034
	SMC09.T_GGTATTGTCAGCTGGC	SMC09	NC				1.042	1.05425	0.974615	1.01015	1.00648	0.94193	1	0.234529	0.578424	0.535757
	SMC09.T_GTAACGTGTTCCTCCA	SMC09			MC	CRIS-B/-C	0.952905	0.951083	0.948626	1.00079	1.05413	0.112608	0.105116	0.0955122	0.496827	1
	SMC09.T_GTACTTTTCCAGAAGG	SMC09		SC		CRIS-B	1.14132	0.860558	1.08429	1.04519	0.96002	1	0.00187856	1	1	0.471676
	SMC09.T_GTAGGCCAGCGTCTAT	SMC09	NC				1.17322	1.1594	1.03056	1.07823	1.05943	1	1	0.393675	0.823902	0.662534
	SMC09.T_GTAGTCAGTTCCCGAG	SMC09	NC				1.13384	1.12393	1.14166	1.04817	1.14097	1	1	1	0.579099	1
	SMC09.T_GTCAAGTCATTACCTT	SMC09	NC				1.11788	1.12925	1.11764	1.12134	1.09172	0.915712	0.951017	0.914811	0.927804	0.784643
	SMC09.T_GTCACGGAGGTAGCCA	SMC09		SC		CRIS-C	1.0896	1.07194	0.947877	0.98506	1.01166	1	1	0.125204	0.407845	0.755723
	SMC09.T_GTCACGGCACTATCTT	SMC09	NC				1.17427	1.11739	1.10372	0.979079	1.05816	1	1	1	0.0547756	0.705652
	SMC09.T_GTCCTCAAGAAGATTC	SMC09	NC				0.982875	1.0693	1.07177	1.06048	0.994366	0.314266	1	1	1	0.42101
	SMC09.T_GTCCTCAGTACCATCA	SMC09	NC				1.04275	1.03152	0.995831	1.05198	1.04123	0.9123	0.833572	0.488521	0.963802	0.902775
	SMC09.T_GTCGGGTGTACTTGAC	SMC09		SC		CRIS-B	1.14614	0.950693	1.07042	1.07905	1.07253	1	0.0341158	1	1	1
	SMC09.T_GTCTTCGAGGGAACGG	SMC09		SC		CRIS-C	1.0112	1.03834	0.926447	1.04847	0.971516	1	1	0.0891523	1	0.416467
	SMC09.T_GTGAAGGGTTCTGGTA	SMC09	NC				1.10845	1.12229	1.01215	0.984672	1.0563	1	1	0.550008	0.277298	0.991376
	SMC09.T_GTGCATATCCACGAAT	SMC09	NC				1.17406	1.0142	1.11799	1.06953	1.06412	1	0.12509	1	0.58999	0.5257
	SMC09.T_GTGCGGTAGATCCCAT	SMC09	NC				1.15292	1.17441	1.16112	1.04885	1.15567	1	1	1	0.295725	1
	SMC09.T_GTGCTTCGTTGTCGCG	SMC09	NC				1.10241	1.07359	1.10316	1.00353	0.99297	1	0.969164	1	0.2315	0.170191
	SMC09.T_GTGTTAGCATACTACG	SMC09	NC				1.12904	1.12285	1.01104	0.978292	0.988404	1	1	0.740428	0.380126	0.482082
	SMC09.T_GTTAAGCCACCACCAG	SMC09	NC				1.1182	1.11634	1.08987	1.03484	1.0036	1	1	1	0.656876	0.336744
	SMC09.T_GTTCTCGAGCCACTAT	SMC09		SC		CRIS-D	1.06297	1.07348	0.956369	0.932943	0.953376	1	1	0.0975167	0.0375606	0.0874218
	SMC09.T_GTTTCTAGTGCTTCTC	SMC09	NC				1.11657	1.11326	1.12478	1.05453	1.1002	1	0.996405	1	0.748507	0.973797
	SMC09.T_TAAGAGACATAAAGGT	SMC09	NC				1.10463	1.11368	1.03218	1.0031	0.975397	1	1	0.853359	0.528738	0.265117
	SMC09.T_TAAGAGAGTAATCGTC	SMC09	NC				1.1222	1.08526	1.13047	1.0479	1.03712	1	0.805183	1	0.457626	0.363736
	SMC09.T_TAAGTGCCACGGCCAT	SMC09			MC	CRIS-B/-C/-E	1.02089	0.930994	0.947794	1.05574	0.94539	1	0.0650772	0.125078	1	0.114517
	SMC09.T_TACACGATCTAACTGG	SMC09		SC		CRIS-D	1.01592	1.08278	1.0179	0.897656	1.01911	1	1	1	0.0190628	1
	SMC09.T_TACCTATGTCAGATAA	SMC09		SC		CRIS-D	1.04122	1.03884	1.02608	0.903022	0.967991	1	1	1	0.0362063	0.469429
	SMC09.T_TACCTATTCTTGAGAC	SMC09	NC				0.953235	1.10194	0.992971	1.0094	1.08842	0.122183	1	0.429326	0.636369	1
	SMC09.T_TACGGATAGGCACATG	SMC09	NC				1.00996	1.12348	1.03639	1.0109	1.01575	0.66541	1	0.878392	0.674587	0.720488
	SMC09.T_TACGGTACACAGAGGT	SMC09	NC				1.10069	1.08014	1.07093	0.95419	1.05055	1	1	1	0.0803706	1
	SMC09.T_TACGGTAGTAAGGGAA	SMC09	NC				1.1109	1.10619	1.06935	1.03831	1.0294	1	1	0.797005	0.51146	0.425653
	SMC09.T_TACTCGCCAAATTGCC	SMC09	NC				1.07206	1.02448	0.963103	1.06397	1.02706	1	0.742076	0.137135	1	0.777283
	SMC09.T_TACTTGTCAAAGAATC	SMC09	NC				1.11685	1.09623	0.97411	0.970013	1.07328	1	1	0.10827	0.0928059	1
	SMC09.T_TAGACCACACCATGTA	SMC09		SC		CRIS-C	1.14145	1.08187	0.903143	0.990898	1.02014	1	1	0.0171549	0.700999	1
	SMC09.T_TAGACCAGTAGAGTGC	SMC09	NC				1.16118	1.00763	1.05374	1.13202	1.04615	1	0.210009	0.647956	1	0.564149
	SMC09.T_TAGAGCTCAGGACGTA	SMC09	NC				1.06853	1.00201	1.067	1.00986	0.986468	1	0.251261	0.989524	0.320938	0.152327
	SMC09.T_TAGCCGGCAGATCCAT	SMC09	NC				1.10933	1.12554	0.999682	1.00038	0.958091	1	1	0.719325	0.727596	0.284062
	SMC09.T_TAGGCATTCCTGCTTG	SMC09	NC				1.09377	0.986108	1.06708	1.02567	1.01966	1	0.201632	1	0.566886	0.497341
	SMC09.T_TAGTTGGTCATATCGG	SMC09			MC	CRIS-C/-E	1.00931	1.06038	0.93092	1.03453	0.936505	0.940583	1	0.109583	1	0.135263
	SMC09.T_TATCTCACAATCAGAA	SMC09	NC				0.999805	0.954967	1.02873	0.981702	1.02589	0.598375	0.18129	0.963802	0.391627	0.930954
	SMC09.T_TATTACCTCAAGAAGT	SMC09	NC				1.05897	1.08967	1.00266	1.06399	1.07957	0.904896	1	0.349773	0.941586	1
	SMC09.T_TCAACGAGTACGAAAT	SMC09		SC		CRIS-B	0.952764	0.926792	0.988713	1.00752	1.01779	0.163768	0.0586803	0.508648	0.816033	1
	SMC09.T_TCAGATGCAGCCACCA	SMC09	NC				1.08078	0.960396	1.08873	1.02881	1.12138	1	0.116595	1	0.735851	1
	SMC09.T_TCAGCAAGTGATAAAC	SMC09	NC				1.13138	1.09475	1.12141	0.960325	1.03858	1	1	1	0.0897225	0.795218
	SMC09.T_TCAGCAATCAGTACGT	SMC09	NC				1.18064	1.14097	1.09579	1.00303	1.05213	1	1	1	0.325776	0.824447
	SMC09.T_TCAGCTCTCTGTCTAT	SMC09	NC				1.12504	1.12262	0.988736	1.05313	1.00411	1	1	0.351328	0.971409	0.500787
	SMC09.T_TCAGGTATCAGGCCCA	SMC09	NC				1.12089	1.14369	1.11349	1.02548	1.1247	1	1	1	0.454816	1
	SMC09.T_TCATTACTCCGCGCAA	SMC09	NC				1.03889	1.15207	1.12283	0.973564	1.06376	0.734332	1	1	0.1173	1
	SMC09.T_TCATTTGAGATCGATA	SMC09		SC		CRIS-D	1.02687	1.06321	1.01468	0.929147	0.95848	1	1	0.834196	0.0650878	0.177917
	SMC09.T_TCATTTGCAGTCTTCC	SMC09	NC				1.07234	1.03872	1.0137	1.01615	1.03706	0.993835	0.819768	0.58634	0.611732	0.80673
	SMC09.T_TCATTTGTCGTTTATC	SMC09	NC				1.16614	1.12247	1.00383	1.0451	1.10419	1	1	0.226505	0.6203	1
	SMC09.T_TCGCGTTTCCGTAGGC	SMC09	NC				1.18095	0.997824	1.14603	1.05562	1.04948	1	0.0963761	1	0.53321	0.461979
	SMC09.T_TCGGGACCAGTATCTG	SMC09	NC				1.09668	1.13556	1.14514	1.0648	0.978884	1	1	1	1	0.183206
	SMC09.T_TCGGGACGTCCAAGTT	SMC09			MC	CRIS-C/-D	0.998591	0.928789	0.858872	0.879867	0.912708	1	0.449844	0.0138735	0.0528456	0.253031
	SMC09.T_TCGGGACTCGCCAAAT	SMC09	NC				1.09354	1.1416	1.01797	0.987622	1.11627	1	1	0.531292	0.244145	1
	SMC09.T_TCGTACCGTTGCGCAC	SMC09	NC				1.09257	1.11967	1.10523	1.02048	1.1771	0.784819	1	0.928343	0.133249	1
	SMC09.T_TCGTAGATCTCGGACG	SMC09	NC				1.03818	1.05798	1.03571	1.11056	1.08433	0.74633	0.882405	0.725935	1	0.98026
	SMC09.T_TCTGAGACACCTCGGA	SMC09	NC				1.20291	1.05931	1.11643	0.966598	1.0312	1	1	1	0.112164	0.720502
	SMC09.T_TCTGAGAGTTAAGAAC	SMC09	NC				1.0535	1.06906	1.07793	1.05091	1.02302	0.671281	0.809632	0.878955	0.646837	0.383914
	SMC09.T_TGACAACTCGCGGATC	SMC09	NC				1.10308	1.07843	1.06583	1.05695	1.05308	0.967607	0.860825	0.776785	0.705865	0.672373
	SMC09.T_TGACGGCAGAGTACAT	SMC09	NC				1.15672	1.10932	1.1	1.0586	1.03676	1	1	1	0.799669	0.608434
	SMC09.T_TGACGGCTCGAATGGG	SMC09	NC				1.13473	1.03302	1.01744	0.986007	1.08031	1	0.637528	0.454324	0.188968	1
	SMC09.T_TGACGGCTCGTCACGG	SMC09	NC				1.02301	1.08956	1.06499	0.994265	0.973567	0.637775	1	1	0.318796	0.173595
	SMC09.T_TGACTAGAGCCCGAAA	SMC09		SC		CRIS-C	0.950412	1.00038	0.885024	1.03818	0.971771	0.170703	0.854093	0.00654229	1	0.353843
	SMC09.T_TGACTAGCACGAAGCA	SMC09	NC				1.05661	1.07951	1.00483	1.05	0.984497	0.801084	1	0.212411	0.708793	0.10481
	SMC09.T_TGAGCCGGTACAGCAG	SMC09	NC				1.12631	1.12946	1.05153	1.07422	0.982034	1	1	0.792107	1	0.131418
	SMC09.T_TGAGGGAGTCGCATCG	SMC09	NC				1.12263	1.03803	1.08428	1.03064	1.08136	1	0.523191	0.912172	0.451207	0.8944
	SMC09.T_TGCCCATCATTCTCAT	SMC09	NC				1.10823	1.14577	1.06572	1.01505	1.09281	1	1	0.699714	0.220739	0.965196
	SMC09.T_TGCCCTACACGGTAGA	SMC09	NC				1.01295	0.987371	0.96417	1.09454	1.10411	0.427615	0.195	0.0927949	1	1
	SMC09.T_TGCGCAGCACATGACT	SMC09	NC				1.13753	1.09966	1.08551	1.02411	1.07138	1	0.979301	0.866316	0.270546	0.730387
	SMC09.T_TGCGCAGGTATGAAAC	SMC09		SC		CRIS-B	1.17697	0.872677	1.12427	1.03189	1.03584	1	0.000307302	1	1	1
	SMC09.T_TGCGGGTCACTTAACG	SMC09	NC				1.12792	1.04334	1.07501	1.05966	1.0242	1	0.323738	0.63986	0.479134	0.184965
	SMC09.T_TGCTACCCAGACGCTC	SMC09	NC				1.05872	1.06644	1.00814	1.0792	1.01942	0.984702	1	0.669482	1	0.776329
	SMC09.T_TGCTACCTCGGTCCGA	SMC09		SC		CRIS-A	0.809241	1.03105	0.988828	1.00433	0.986645	0.000307302	1	1	1	1
	SMC09.T_TGGACGCTCACGCATA	SMC09		SC		CRIS-B	1.01946	0.906851	1.02467	0.992936	1.06501	1	0.0201664	1	0.509728	1
	SMC09.T_TGGCGCATCTTGCAAG	SMC09	NC				1.00601	1.06032	1.00327	0.989589	1.05038	0.233951	0.838579	0.214686	0.137534	0.712444
	SMC09.T_TGGGAAGTCATTGCGA	SMC09		SC		CRIS-E	0.975599	1.02794	1.05496	0.984868	0.937307	0.290129	1	1	0.380613	0.0786004
	SMC09.T_TGGGCGTGTTTGTTTC	SMC09	NC				1.17137	1.14335	1.02374	1.04736	1.01443	1	1	0.809677	0.940935	0.73405
	SMC09.T_TGGTTCCTCCAGTATG	SMC09	NC				1.08969	1.1195	1.01255	0.989528	1.05217	1	1	0.443526	0.237095	0.886752
	SMC09.T_TGTCCCACACGAAACG	SMC09	NC				1.15321	1.13927	1.08881	1.07509	1.12131	0.997919	0.950887	0.634187	0.522194	0.863763
	SMC09.T_TTCCCAGTCAACCATG	SMC09	NC				0.971408	1.00705	1.06628	0.992684	1.07545	0.126631	0.392199	1	0.257651	1
	SMC09.T_TTCTACAAGAAACGAG	SMC09	NC				1.06661	1.10598	1.06579	1.07847	1.01667	0.793326	1	0.785646	0.897435	0.302907
	SMC09.T_TTCTCAATCAACACGT	SMC09		SC		CRIS-E	1.10922	1.10656	1.07449	1.01274	0.94097	1	1	1	0.583223	0.0454481
	SMC09.T_TTCTCCTAGGCCATAG	SMC09	NC				1.08355	1.10141	0.951252	0.975731	1.07775	1	1	0.093681	0.2105	1
	SMC09.T_TTGCGTCCACCAGATT	SMC09	NC				1.08087	1.16356	1.08589	1.08262	1.08183	0.872359	1	0.895663	0.880846	0.877178
	SMC09.T_TTGCGTCCATCGTCGG	SMC09		SC		CRIS-C	1.05277	1.02255	0.902296	1.00665	0.970384	1	1	0.0310832	1	0.484421
	SMC09.T_TTGGAACCAGACACTT	SMC09	NC				1.10098	1.06331	1.10382	1.05152	1.08829	0.926513	0.665944	0.939419	0.560912	0.855528
	SMC09.T_TTGGAACGTTACGCGC	SMC09	NC				1.06135	1.05825	0.969378	0.958723	0.992378	1	1	0.190643	0.135991	0.371747
	SMC09.T_TTGTAGGAGATCCCAT	SMC09	NC				1.03206	1.11973	0.995577	1.01191	1.01351	0.645068	1	0.277369	0.42421	0.440607
	SMC09.T_TTGTAGGCAATGGAGC	SMC09		SC		CRIS-E	1.07693	1.12292	0.969135	0.946851	0.823771	1	1	1	1	0.00142951
	SMC09.T_TTTACTGCAGTCTTCC	SMC09	NC				1.07886	1.05389	1.03425	0.957068	1.02551	1	1	1	0.195887	0.920073
	SMC09.T_TTTCCTCGTCCAAGTT	SMC09	NC				1.10558	1.07153	1.06451	1.00232	1.10165	1	0.824624	0.745838	0.153403	1
	SMC09.T_TTTCCTCTCAATAAGG	SMC09	NC				1.05475	1.10508	1.00904	1.02555	1.07931	0.696977	1	0.250135	0.389596	0.937259
	SMC10.T_AAACCTGGTCACACGC	SMC10	NC				1.01339	1.03055	1.11061	1.02584	1.04629	0.837786	0.929684	1	0.909336	0.976041
	SMC10.T_AAAGCAATCGCCCTTA	SMC10	NC				1.03517	0.966646	1.17481	1.08197	1.15684	0.79951	0.131748	1	1	1
	SMC10.T_AAAGTAGGTCTCAACA	SMC10		SC		CRIS-B	0.959201	0.846122	1.04931	0.954024	1.06622	1	0.00412888	1	0.885394	1
	SMC10.T_AAGGAGCTCTCAACTT	SMC10		SC		CRIS-A	0.88004	1.04314	1.06545	1.02559	1.10155	0.0205941	1	1	1	1
	SMC10.T_AAGGTTCCAGCCTTTC	SMC10		SC		CRIS-B	0.962519	0.782769	0.976912	1.03671	1.05182	1	6.31175e-05	1	1	1
	SMC10.T_ACACTGACACAGGTTT	SMC10		SC		CRIS-B	0.951145	0.691804	1.03739	1.0502	1.00431	1	6.83983e-05	1	1	1
	SMC10.T_ACCTTTATCTGCAAGT	SMC10		SC		CRIS-B	0.959822	0.68056	0.924166	0.999439	0.984379	1	6.83983e-05	1	1	1
	SMC10.T_ACTGAGTTCATTGCCC	SMC10		SC		CRIS-A	0.924997	0.960699	1.02365	1.03297	1.03809	0.110671	0.358805	1	1	1
	SMC10.T_ACTGCTCCATCAGTCA	SMC10		SC		CRIS-B	0.930454	0.629717	0.968485	0.978896	1.05097	1	6.83983e-05	1	1	1
	SMC10.T_AGAATAGAGGTTACCT	SMC10			MC	CRIS-A/-B/-C	0.861126	0.759667	0.872084	0.994189	0.987971	0.0828733	6.31175e-05	0.158015	1	1
	SMC10.T_AGAGCGACACATTCGA	SMC10		SC		CRIS-B	0.993506	0.835422	0.993078	1.04883	0.996247	1	0.00117848	1	1	1
	SMC10.T_AGAGCGACAGTGACAG	SMC10		SC		CRIS-B	1.103	0.85345	1.18464	1.10867	1.06765	1	0.001189	1	1	1
	SMC10.T_AGAGTGGGTATGAAAC	SMC10		SC		CRIS-B	0.952011	0.659094	1.06635	0.967968	1.00573	1	6.83983e-05	1	1	1
	SMC10.T_AGAGTGGGTCTAACGT	SMC10			MC	CRIS-B/-E	0.974183	0.839538	0.980413	1.04944	0.892875	1	0.00353707	1	1	0.102776
	SMC10.T_AGATTGCAGCTCAACT	SMC10		SC		CRIS-A	0.867745	0.948661	1.01201	1.05854	0.99978	0.0144083	0.553001	1	1	1
	SMC10.T_AGCAGCCGTAATCGTC	SMC10			MC	CRIS-A/-B	0.931493	0.900069	1.03568	1.04416	1.03621	0.118169	0.0267245	1	1	1
	SMC10.T_AGTAGTCTCACAGGCC	SMC10		SC		CRIS-B	0.99756	0.813284	1.0806	1.0564	1.07808	1	0.000475364	1	1	1
	SMC10.T_AGTGAGGTCTCAACTT	SMC10		SC		CRIS-B	1.09361	0.939029	1.14779	1.09664	1.12873	1	0.0177954	1	1	1
	SMC10.T_ATAACGCGTATCGCAT	SMC10	NC				0.975512	0.97423	1.10097	1.02905	1.11753	0.275668	0.267045	1	0.864698	1
	SMC10.T_ATAGACCGTCAGGACA	SMC10	NC				1.00285	1.05183	1.22401	1.01935	1.11552	0.500724	0.943549	1	0.680574	1
	SMC10.T_ATCCGAAAGTTCCACA	SMC10	NC				0.957174	1.00818	1.12801	0.992598	1.04734	0.120135	0.51442	1	0.340904	1
	SMC10.T_ATCTACTCACATGACT	SMC10		SC		CRIS-B	0.916672	0.804535	0.998786	1.04912	1.09055	0.323124	8.44326e-05	1	1	1
	SMC10.T_ATTGGACAGTTACCCA	SMC10			MC	CRIS-B/-C	0.901933	0.811618	0.867902	0.945643	1.00598	0.445395	0.00189314	0.0875255	1	1
	SMC10.T_CACAGGCGTCGCTTTC	SMC10		SC		CRIS-B	1.03995	0.89425	1.06822	1.06828	1.06597	1	0.0114453	1	1	1
	SMC10.T_CACATTTAGCGTGAGT	SMC10		SC		CRIS-B	0.925887	0.819425	1.00186	1.05084	1.03775	0.355365	0.000371516	1	1	1
	SMC10.T_CACCAGGAGTATCGAA	SMC10	NC				1.01339	1.06586	1.10239	1.02469	0.978554	0.771767	1	1	0.875717	0.403549
	SMC10.T_CACTCCATCGCGATCG	SMC10		SC		CRIS-B	0.963687	0.878815	1.05842	1.03747	1.04231	0.508132	0.00950172	1	1	1
	SMC10.T_CAGTAACAGACTACAA	SMC10		SC		CRIS-B	0.900408	0.825328	0.957813	1.00675	1.00154	0.250463	0.00300997	1	1	1
	SMC10.T_CATATTCTCACGCGGT	SMC10		SC		CRIS-A	0.928778	0.961226	1.02132	1.0364	0.967294	0.0805628	0.267329	1	1	0.324147
	SMC10.T_CATCAGAAGTGGTAAT	SMC10	NC				0.973067	0.979667	1.07879	1.03293	1.02831	0.177604	0.21781	1	0.77983	0.721014
	SMC10.T_CATCCACTCCCGACTT	SMC10		SC		CRIS-B	0.98335	0.798452	0.997813	1.00053	1.00898	1	6.31175e-05	1	1	1
	SMC10.T_CATGACATCCGTCATC	SMC10		SC		CRIS-A	0.939591	0.962534	1.00654	1.04562	0.988982	0.0888359	0.193602	0.670678	1	0.42426
	SMC10.T_CATTCGCTCAGGCGAA	SMC10		SC		CRIS-B	0.94606	0.757277	1.061	1.05896	1.07636	1	6.83983e-05	1	1	1
	SMC10.T_CCAATCCTCACGATGT	SMC10		SC		CRIS-B	0.980385	0.874525	1.12787	1.03499	1.05837	0.996943	0.0112313	1	1	1
	SMC10.T_CCGTACTGTTCAACCA	SMC10	NC				1.10344	1.07583	1.21052	1.10363	1.14013	0.941464	0.824034	1	0.942037	0.99918
	SMC10.T_CCGTGGACAACGATCT	SMC10		SC		CRIS-A	0.78318	1.04184	1.11666	1.06758	1.09108	6.83983e-05	1	1	1	1
	SMC10.T_CCGTGGATCCATGCTC	SMC10	NC				0.995395	0.980002	1.07614	1.01735	1.05135	0.333817	0.219203	1	0.580611	0.968876
	SMC10.T_CCGTTCACATCTGGTA	SMC10			MC	CRIS-A/-B	0.889717	0.833487	0.999944	1.02252	1.06789	0.119885	0.0032978	1	1	1
	SMC10.T_CGAACATGTCAATGTC	SMC10		SC		CRIS-E	0.984028	1.06605	1.09367	1.02736	0.946353	0.281496	1	1	0.858689	0.0826559
	SMC10.T_CGAACATGTGGCCCTA	SMC10	NC				0.948554	1.01504	1.11399	0.97674	1.0494	0.100185	0.688746	1	0.240043	1
	SMC10.T_CGATCGGGTAAGAGAG	SMC10	NC				0.951354	0.988996	1.15159	1.07077	1.07804	0.111125	0.365141	1	1	1
	SMC10.T_CGTCACTAGGATGGTC	SMC10			MC	CRIS-A/-B	0.871405	0.800511	0.96626	1.04377	1.05974	0.0391754	0.000240877	1	1	1
	SMC10.T_CGTTCTGAGCCTTGAT	SMC10		SC		CRIS-B	1.0537	0.85515	1.09609	1.07759	1.08063	1	0.00508787	1	1	1
	SMC10.T_CTAATGGCACCGAAAG	SMC10			MC	CRIS-A/-B	0.919229	0.847673	1.01446	1.05248	0.930269	0.130941	0.00137907	1	1	0.210885
	SMC10.T_CTGCCTACACATCTTT	SMC10	NC				0.972826	0.969822	1.07083	1.05698	0.957655	0.351284	0.324462	1	1	0.231286
	SMC10.T_CTGTGCTAGCCAACAG	SMC10		SC		CRIS-B	1.00474	0.942371	1.06925	1.03213	0.952494	0.834151	0.196334	1	1	0.25891
	SMC10.T_CTTAACTTCGTAGGAG	SMC10		SC		CRIS-B	0.91166	0.728681	1.02248	1.04481	1.01773	1	6.83983e-05	1	1	1
	SMC10.T_CTTCTCTGTCGACTAT	SMC10	NC				0.988036	0.990276	1.13251	1.08558	1.08451	0.223117	0.238892	1	1	1
	SMC10.T_GACAGAGTCCAAACAC	SMC10	NC				1.019	1.0416	1.18754	1.04643	1.15935	0.423702	0.648543	1	0.694128	1
	SMC10.T_GATCGATCAGCTGGCT	SMC10		SC		CRIS-B	1.01861	0.923652	1.11128	1.06261	0.968496	1	0.156582	1	1	0.569699
	SMC10.T_GATCGCGAGCCACGTC	SMC10		SC		CRIS-A	0.876833	1.03714	1.13186	1.01965	1.05851	0.00550423	1	1	1	1
	SMC10.T_GATGCTAGTACGCACC	SMC10			MC	CRIS-A/-B	0.943473	0.907473	0.993482	1.04652	1.02582	0.168246	0.0357476	0.771245	1	1
	SMC10.T_GCAGCCAAGCTGTTCA	SMC10		SC		CRIS-B	1.08789	0.778285	1.12678	1.06953	1.06478	1	6.83983e-05	1	1	1
	SMC10.T_GCAGCCACATGACGGA	SMC10		SC		CRIS-B	0.944389	0.80906	0.960956	1.03449	1.06365	1	0.00163441	1	1	1
	SMC10.T_GCGCAGTCAAGGACTG	SMC10		SC		CRIS-B	0.923043	0.795943	0.994111	0.991281	1.03018	1	0.000371516	1	1	1
	SMC10.T_GCGCCAACAACTGGCC	SMC10		SC		CRIS-B	1.04625	0.867629	1.09515	1.01601	1.05115	1	0.00291574	1	1	1
	SMC10.T_GCTCCTATCCCTCTTT	SMC10	NC				1.02257	1.10262	1.04839	1.02664	1.01305	0.801815	1	0.949299	0.832286	0.719524
	SMC10.T_GGAAAGCAGGTAGCCA	SMC10		SC		CRIS-B	0.950532	0.940003	1.05483	1.01637	0.996342	0.0895691	0.058744	1	0.675615	0.395682
	SMC10.T_GGAAAGCAGTCTCCTC	SMC10	NC				0.965585	1.01783	1.13733	1.06481	1.10702	0.245967	0.797651	1	1	1
	SMC10.T_GGAATAACACGGTAAG	SMC10	NC				0.988051	1.05549	1.06344	1.00459	0.995597	0.20708	0.891368	0.97098	0.331614	0.258
	SMC10.T_GTACTTTTCACTCTTA	SMC10		SC		CRIS-B	1.01917	0.838987	1.06535	1.03951	1.09657	1	0.000724943	1	1	1
	SMC10.T_GTCACAAAGTGCGATG	SMC10	NC				1.11066	1.08811	1.26567	1.06549	1.17366	0.98484	0.933796	1	0.825465	1
	SMC10.T_GTCACAAGTTATGTGC	SMC10	NC				1.02256	1.03583	1.1977	1.08682	0.970935	0.821585	0.951311	1	1	0.269335
	SMC10.T_GTCATTTGTTTAAGCC	SMC10	NC				1.08884	1.06959	1.13921	1.02025	1.02068	0.986973	0.8922	1	0.466162	0.470649
	SMC10.T_GTCGTAAAGCTTCGCG	SMC10		SC		CRIS-B	0.865893	0.7071	0.990063	1.00913	1.02885	0.30875	6.83983e-05	1	1	1
	SMC10.T_GTCTCGTTCAATAAGG	SMC10		SC		CRIS-B	0.912649	0.790585	0.985907	1.00797	0.987622	0.533632	0.000222671	1	1	1
	SMC10.T_GTCTCGTTCCGTAGGC	SMC10	NC				1.01664	1.10339	1.08733	1.01335	1.0261	0.610598	1	1	0.577515	0.702639
	SMC10.T_GTTCGGGGTTAAGGGC	SMC10		SC		CRIS-A	0.879049	1.05368	1.16613	1.04022	1.10311	0.00327475	1	1	1	1
	SMC10.T_TAGTTGGCACACGCTG	SMC10		SC		CRIS-B	1.08946	0.949616	1.05376	1.07936	1.06392	1	0.0839147	1	1	1
	SMC10.T_TATCAGGCAATCTGCA	SMC10		SC		CRIS-B	1.05914	0.93317	1.19961	1.11119	1.10909	1	0.0535831	1	1	1
	SMC10.T_TATTACCGTAGAGCTG	SMC10		SC		CRIS-B	0.886979	0.736543	0.926413	1.01299	0.980516	0.581932	6.83983e-05	1	1	1
	SMC10.T_TCGCGTTTCGGTTCGG	SMC10		SC		CRIS-B	0.937923	0.836085	1.1158	1.05461	1.11264	0.326906	0.000763382	1	1	1
	SMC10.T_TGAGCCGTCCTCAATT	SMC10		SC		CRIS-B	0.952598	0.873998	1.07126	1.06916	1.08302	0.274311	0.00459397	1	1	1
	SMC10.T_TGCCCATCAAGTAATG	SMC10		SC		CRIS-A	0.942081	1.01366	1.11456	1.11645	1.03748	0.0623753	0.559747	1	1	0.97075
	SMC10.T_TGCGTGGAGCGAAGGG	SMC10	NC				1.09049	1.04729	1.20415	1.09351	1.17531	0.895355	0.544595	1	0.912122	1
	SMC10.T_TGGACGCGTTCCTCCA	SMC10			MC	CRIS-B/-E	0.95969	0.853677	0.99918	1.03374	0.919782	0.409746	0.00106836	1	1	0.0769517
	SMC10.T_TGGTTCCGTAGCGCAA	SMC10	NC				0.993203	0.955222	1.16749	1.0658	1.1604	0.501701	0.173113	1	1	1
	SMC10.T_TGTGGTATCGTCGTTC	SMC10		SC		CRIS-B	0.884491	0.74349	0.8843	1.02348	0.962655	0.534396	6.83983e-05	0.528924	1	1
	SMC10.T_TTAACTCCATGGGACA	SMC10		SC		CRIS-B	0.922692	0.795011	1.02484	0.99936	1.03715	0.37201	8.44326e-05	1	1	1
	SMC10.T_TTCTTAGTCGAATGGG	SMC10	NC				0.978653	0.987846	1.06194	1.04677	1.069	0.34745	0.434523	1	1	1
	SMC10.T_TTGACTTGTTAAGATG	SMC10	NC				1.00442	1.06523	1.16031	1.03214	1.0875	0.291777	0.892434	1	0.57243	1
	SMC10.T_TTTGGTTTCCCAGGTG	SMC10	NC				0.977539	0.959314	1.20088	1.08687	1.11004	0.121552	0.066823	1	1	1
	SMC11.T_AAACGGGAGATCCGAG	SMC11			MC	CRIS-D/-E	1.11053	0.961821	1.04368	0.899642	0.826136	1	1	1	0.154335	0.0011602
	SMC11.T_AAAGCAATCTGTCAAG	SMC11	NC				1.23957	1.13181	1.1274	1.06756	1.06403	1	0.994514	0.983105	0.632011	0.600969
	SMC11.T_AAAGTAGCACAACGCC	SMC11			MC	CRIS-C/-D/-E	1.02925	0.944557	0.879446	0.879526	0.832879	1	0.900761	0.0603139	0.0606227	0.00307634
	SMC11.T_AACCATGGTCACCCAG	SMC11			MC	CRIS-D/-E	1.06711	0.938684	1.02416	0.882831	0.862098	1	0.385547	1	0.0290088	0.00785182
	SMC11.T_AACGTTGCACCGAAAG	SMC11		SC		CRIS-B	1.11587	0.91326	1.09555	1.09899	1.13885	1	0.033784	1	1	1
	SMC11.T_AACTCAGTCTTAACCT	SMC11		SC		CRIS-B	1.08662	0.818917	0.992437	0.977845	0.916651	1	0.000258489	1	1	0.207933
	SMC11.T_AAGGAGCTCGTAGATC	SMC11		SC		CRIS-E	1.21339	1.08365	1.14992	1.01695	0.93808	1	1	1	0.801771	0.0660898
	SMC11.T_AATCGGTGTAAGGGCT	SMC11	NC				1.21689	1.0154	1.1161	1.10509	1.03152	1	0.298141	1	1	0.449262
	SMC11.T_ACACCGGAGACCACGA	SMC11		SC		CRIS-B	1.1365	0.894673	1.07959	1.00623	1.04096	1	0.0149311	1	0.918891	1
	SMC11.T_ACACCGGCAACAACCT	SMC11			MC	CRIS-C/-E	1.05342	0.957701	0.834169	1.03869	0.87247	1	0.79611	0.000983187	1	0.0135529
	SMC11.T_ACACTGAGTTGGACCC	SMC11	NC				1.13539	1.00883	1.06916	1.0326	1.10983	1	0.112985	0.608904	0.240541	1
	SMC11.T_ACATCAGAGGAGCGTT	SMC11		SC		CRIS-B	1.19916	0.901138	1.02158	1.04053	1.06872	1	0.0130471	1	1	1
	SMC11.T_ACATGGTAGACTGTAA	SMC11			MC	CRIS-B/-C/-E	1.02973	0.855395	0.79518	0.969109	0.785396	1	0.0517764	0.000733674	1	0.000293469
	SMC11.T_ACCAGTAGTCTCCCTA	SMC11		SC		CRIS-D	1.21876	1.0319	1.08614	0.921262	1.00737	1	1	1	0.028088	0.648515
	SMC11.T_ACGCCAGAGAGGACGG	SMC11		SC		CRIS-E	1.15096	1.04629	1.07275	0.99272	0.831959	1	1	1	1	0.00091171
	SMC11.T_ACGCCAGTCTGTTTGT	SMC11	NC				1.19189	1.08412	1.08421	1.00609	1.01653	1	0.994783	0.995478	0.231004	0.318409
	SMC11.T_ACGGAGATCCAATGGT	SMC11	NC				1.18681	1.02186	1.0349	1.07967	1.0281	1	0.380095	0.504222	0.900572	0.438941
	SMC11.T_ACGGGTCCACTAAGTC	SMC11	NC				1.24282	1.08496	1.16602	1.00785	1.00352	1	1	1	0.250483	0.219186
	SMC11.T_ACGTCAACACTTACGA	SMC11	NC				1.25796	0.997163	1.20142	1.11943	1.05593	1	0.0880338	1	1	0.52054
	SMC11.T_ACTATCTTCTGCCAGG	SMC11	NC				1.26309	1.09899	1.18737	1.03698	1.01852	1	0.848007	1	0.27853	0.159935
	SMC11.T_ACTGATGAGTATCTCG	SMC11	NC				1.26991	1.06957	1.11733	1.02835	1.04715	1	0.877653	1	0.531312	0.704467
	SMC11.T_ACTTACTCATCTACGA	SMC11		SC		CRIS-B	1.08139	0.913147	0.991297	1.01012	0.980167	1	0.0348108	0.506445	0.845191	0.370275
	SMC11.T_ACTTACTTCGCGATCG	SMC11	NC				1.22682	1.00904	1.15277	1.07156	1.0621	1	0.156553	1	0.738103	0.626679
	SMC11.T_ACTTGTTCAAGGTGTG	SMC11		SC		CRIS-E	1.16286	1.06022	1.0833	1.06009	0.945348	1	1	1	1	0.122046
	SMC11.T_ACTTGTTCACAGGTTT	SMC11	NC				1.20462	1.07404	1.10052	0.984441	0.980044	1	1	1	0.132689	0.114677
	SMC11.T_ACTTGTTGTAGCGCTC	SMC11	NC				1.18307	1.01702	1.08918	1.03595	1.01461	1	0.136986	0.798711	0.24966	0.126796
	SMC11.T_AGAGTGGTCGGTGTTA	SMC11	NC				1.14676	0.958917	0.986989	1.07423	0.957088	1	0.0740691	0.193956	1	0.0692538
	SMC11.T_AGCATACAGCGTAATA	SMC11	NC				1.19114	1.09534	1.11485	0.981876	1.04501	1	1	1	0.112944	0.664629
	SMC11.T_AGCCTAACACGTCAGC	SMC11		SC		CRIS-E	1.15623	1.02343	1.00405	1.0093	0.924807	1	1	0.808339	0.907984	0.0561313
	SMC11.T_AGCCTAATCCAAATGC	SMC11	NC				1.16709	0.982559	1.0266	1.05051	1.09631	1	0.109834	0.436067	0.703466	1
	SMC11.T_AGCTCCTGTTGTGGCC	SMC11	NC				1.23649	1.02053	1.1492	1.0465	1.02485	1	0.303356	1	0.544924	0.340846
	SMC11.T_AGGCCGTCATGGTAGG	SMC11		SC		CRIS-E	1.19995	1.03139	0.947819	1.0226	0.916198	1	1	0.21292	1	0.0613444
	SMC11.T_AGTGTCATCTCGAGTA	SMC11	NC				1.31684	1.09779	1.13782	1.07319	1.09455	1	0.833549	0.986162	0.656246	0.813961
	SMC11.T_ATAGACCAGCAATCTC	SMC11	NC				1.13635	0.975915	0.99096	1.00957	0.950512	1	0.0773204	0.141832	0.275908	0.0241149
	SMC11.T_ATCTGCCAGACCGGAT	SMC11	NC				1.29547	1.06575	1.20348	1.0021	1.09811	1	0.81763	1	0.192101	1
	SMC11.T_ATCTGCCAGTCTCCTC	SMC11		SC		CRIS-B	1.16876	0.94591	1.04341	1.04577	0.964737	1	0.0915416	1	1	0.167229
	SMC11.T_ATCTGCCCAGTGGAGT	SMC11	NC				1.19057	0.990856	0.983001	0.974794	0.988724	1	0.256278	0.203189	0.158018	0.240794
	SMC11.T_ATGAGGGCAAGTAGTA	SMC11		SC		CRIS-B	1.17537	0.938081	1.14237	1.04379	1.03895	1	0.0523139	1	1	1
	SMC11.T_ATTATCCCACGTGAGA	SMC11			MC	CRIS-C/-D/-E	1.0564	0.985651	0.87526	0.884838	0.835795	1	1	0.0442218	0.0757595	0.00328449
	SMC11.T_CAACTAGGTATAAACG	SMC11	NC				1.30524	1.02462	1.19496	1.12617	1.09516	1	0.254881	1	1	0.912776
	SMC11.T_CAAGATCGTGTTCTTT	SMC11	NC				1.1686	1.04135	1.02815	0.996861	0.990184	1	0.728751	0.573472	0.263735	0.216417
	SMC11.T_CAAGTTGAGACGCTTT	SMC11			MC	CRIS-D/-E	1.01608	1.06704	1.02192	0.912015	0.912785	1	1	1	0.132127	0.135808
	SMC11.T_CACAGGCGTCCATCCT	SMC11	NC				1.24276	1.01658	1.1434	1.0967	1.0982	1	0.250384	1	0.995225	1
	SMC11.T_CACATAGAGACACTAA	SMC11			MC	CRIS-D/-E	1.14318	0.980273	1.02024	0.945868	0.904912	1	0.434691	1	0.155824	0.0289044
	SMC11.T_CAGATCAAGCTAGGCA	SMC11			MC	CRIS-B/-E	1.15058	0.943931	1.05455	1.00723	0.944849	1	0.0680728	1	0.532274	0.0706307
	SMC11.T_CAGTCCTGTCTTTCAT	SMC11		SC		CRIS-B	1.13373	0.836436	0.978474	1.02608	0.989508	1	0.0011602	1	1	1
	SMC11.T_CATATTCAGATCCGAG	SMC11		SC		CRIS-B	1.14928	0.941656	1.02591	1.0821	1.02493	1	0.0854052	0.895119	1	0.878127
	SMC11.T_CATCAAGCAATCGAAA	SMC11	NC				1.18889	1.02647	1.04814	1.06199	1.04939	1	0.263741	0.433058	0.559355	0.443887
	SMC11.T_CATCAAGCACCTCGTT	SMC11		SC		CRIS-E	1.16293	0.965353	1.08474	1.02534	0.906429	1	0.159602	1	0.965266	0.0112313
	SMC11.T_CATCAGATCCGTCATC	SMC11	NC				1.18083	1.13202	1.14614	0.986827	1.00419	1	1	1	0.223668	0.363756
	SMC11.T_CATTATCGTCGACTAT	SMC11	NC				1.21813	0.995728	1.05358	0.969434	1.04115	1	0.199253	0.890767	0.0884562	0.710894
	SMC11.T_CATTCGCGTCTCCACT	SMC11	NC				1.15774	1.00819	1.11011	1.05807	1.02927	1	0.184569	1	0.644597	0.3411
	SMC11.T_CCACCTATCTCAAACG	SMC11		SC		CRIS-E	1.14261	1.03174	1.01602	0.990219	0.8298	1	1	1	1	0.000487932
	SMC11.T_CCGGTAGTCTCATTCA	SMC11		SC		CRIS-B	1.07634	0.93675	1.00852	0.961706	0.985022	1	0.0511937	0.491148	0.125928	0.254967
	SMC11.T_CCGTACTTCGCGTTTC	SMC11		SC		CRIS-B	1.11701	0.886177	0.972869	1.03758	0.981073	1	0.0107586	0.443597	1	0.562117
	SMC11.T_CCGTGGAAGCCGTCGT	SMC11		SC		CRIS-D	1.18791	1.04207	0.998584	0.920116	0.998306	1	1	0.492417	0.0323624	0.488337
	SMC11.T_CCGTTCAAGACTTTCG	SMC11		SC		CRIS-E	1.09401	1.02602	0.959447	0.928401	0.767388	1	1	1	0.72967	6.31175e-05
	SMC11.T_CCTCAGTCATCGATGT	SMC11			MC	CRIS-D/-E	1.11089	1.00159	0.998181	0.863678	0.932077	1	1	1	0.00225314	0.150703
	SMC11.T_CGAATGTGTTAAGGGC	SMC11	NC				1.26529	1.11538	1.14751	0.967256	1.00646	1	1	1	0.119135	0.403108
	SMC11.T_CGACCTTGTCTAGGTT	SMC11		SC		CRIS-E	1.10131	0.962749	0.97035	0.939386	0.898857	1	0.452608	0.553449	0.228793	0.0445486
	SMC11.T_CGAGCACGTGCAACTT	SMC11	NC				1.15241	0.989436	1.17815	0.989242	1.11492	1	0.196342	1	0.195149	1
	SMC11.T_CGATCGGCATGTCCTC	SMC11		SC		CRIS-B	1.10162	0.876512	1.00779	1.04006	1.02464	1	0.0193534	1	1	1
	SMC11.T_CGCTATCTCACCGTAA	SMC11	NC				1.27502	0.991006	1.21803	1.1157	1.07921	1	0.174838	1	1	1
	SMC11.T_CGGACGTAGCGAAGGG	SMC11			MC	CRIS-B/-C	1.01533	0.822991	0.871545	1.00385	0.904717	1	0.0030172	0.079772	1	0.39493
	SMC11.T_CGGAGCTTCGGTGTTA	SMC11	NC				1.25041	1.03688	1.13275	0.99132	1.07451	1	0.443903	1	0.119532	0.892342
	SMC11.T_CGGCTAGCATCACGAT	SMC11		SC		CRIS-B	1.16392	0.814283	1.02063	1.10119	0.932479	1	0.000293469	1	1	0.474771
	SMC11.T_CGGGTCAGTCCGTTAA	SMC11	NC				1.25691	1.11571	1.16251	1.0663	0.964117	1	1	1	1	0.187363
	SMC11.T_CGGGTCAGTCCTAGCG	SMC11	NC				1.31317	1.07904	1.19831	1.13275	1.11815	1	0.646085	1	0.955036	0.899059
	SMC11.T_CGGGTCATCTGGTATG	SMC11	NC				1.15227	1.0959	1.06759	0.976889	0.961223	1	1	1	0.285902	0.176955
	SMC11.T_CGTAGCGGTTACTGAC	SMC11		SC		CRIS-D	1.13537	1.03416	1.08248	0.949437	1.00322	1	0.599665	1	0.0391285	0.250521
	SMC11.T_CGTAGGCAGGATGTAT	SMC11		SC		CRIS-D	1.20158	1.00674	1.16108	0.905755	1.08878	1	0.51129	1	0.00883502	1
	SMC11.T_CGTAGGCGTTGCTCCT	SMC11	NC				1.19999	1.0283	1.09121	1.03089	1.04394	1	0.298036	0.86721	0.319385	0.434091
	SMC11.T_CGTAGGCTCTGATTCT	SMC11			MC	CRIS-C/-E	1.12218	0.959283	0.933024	1.05218	0.864227	1	0.369772	0.145467	1	0.00218026
	SMC11.T_CGTTGGGAGCAATCTC	SMC11			MC	CRIS-B/-D	1.11133	0.905735	0.991782	0.864086	1.00431	1	0.030778	1	0.00167976	1
	SMC11.T_CTAAGACGTTTGTTTC	SMC11		SC		CRIS-E	1.16382	1.05579	1.08625	1.01054	0.918887	1	1	1	0.904694	0.0413378
	SMC11.T_CTAGAGTTCCATTCTA	SMC11			MC	CRIS-B/-C/-D	1.10818	0.903508	0.918913	0.942213	0.9541	1	0.0345189	0.0714217	0.182768	0.276967
	SMC11.T_CTCGAAAAGTGATCGG	SMC11	NC				1.25485	1.10115	1.16516	0.954565	1.0666	1	1	1	0.0787214	1
	SMC11.T_CTCTAATCAAACCCAT	SMC11			MC	CRIS-B/-E	1.11599	0.920513	0.962424	0.960911	0.908627	1	0.0672445	0.294371	0.28148	0.0393072
	SMC11.T_CTGGTCTGTCGTGGCT	SMC11		SC		CRIS-E	1.09461	0.997617	0.947711	0.993061	0.801437	1	1	0.972484	1	0.000105003
	SMC11.T_CTGTGCTAGACAAAGG	SMC11	NC				1.20299	1.03566	1.16759	1.07461	1.10658	1	0.584547	1	0.89611	1
	SMC11.T_CTTCTCTGTAACGACG	SMC11		SC		CRIS-B	1.14528	0.861684	0.994881	1.01409	0.980343	1	0.0124891	1	1	1
	SMC11.T_CTTGGCTTCGTATCAG	SMC11		SC		CRIS-D	1.06159	0.962474	0.995905	0.864487	1.0141	1	0.687004	1	0.00709921	1
	SMC11.T_GAAACTCGTCCAGTGC	SMC11		SC		CRIS-D	1.03093	0.969285	0.943888	0.70174	0.973097	1	1	1	6.83983e-05	1
	SMC11.T_GAACCTATCCCGACTT	SMC11		SC		CRIS-D	1.16879	0.998993	1.11025	0.889345	1.07773	1	1	1	0.0478541	1
	SMC11.T_GAGTCCGTCGCAAACT	SMC11			MC	CRIS-B/-E	1.12963	0.889837	0.938508	1.01933	0.845763	1	0.0551272	0.484475	1	0.00280037
	SMC11.T_GATCGATGTTAAGATG	SMC11		SC		CRIS-E	1.15237	1.01284	0.928166	0.975016	0.838033	1	1	0.25215	1	0.00071257
	SMC11.T_GATCTAGCAGCGTCCA	SMC11	NC				1.09693	0.965968	1.13706	1.03954	1.07085	1	0.0945441	1	0.779696	1
	SMC11.T_GATGAAACAATAGCAA	SMC11		SC		CRIS-E	1.22965	1.0862	1.07824	1.06946	0.862219	1	1	1	1	0.00203774
	SMC11.T_GATGCTACACTCGACG	SMC11		SC		CRIS-B	1.13726	0.854063	1.00865	1.01615	0.969346	1	0.0031314	1	1	0.897289
	SMC11.T_GCAAACTCAGTCAGAG	SMC11	NC				1.25192	1.09467	1.09343	1.12969	1.0136	1	1	1	1	0.544647
	SMC11.T_GCACATAGTAGTACCT	SMC11		SC		CRIS-E	1.21129	1.07436	1.15865	0.999354	0.934666	1	1	1	0.528322	0.0782984
	SMC11.T_GCACATATCCGTCATC	SMC11	NC				1.10103	1.0211	1.00847	1.00766	0.987543	1	0.280408	0.186649	0.181894	0.101501
	SMC11.T_GCATGCGAGCGTAGTG	SMC11		SC		CRIS-B	1.13816	0.929716	1.13018	1.02592	1.06952	1	0.0546819	1	1	1
	SMC11.T_GCATGCGGTCGAACAG	SMC11		SC		CRIS-B	1.18574	0.935494	1.12136	1.05003	0.9907	1	0.0303405	1	1	0.247631
	SMC11.T_GCCAAATCAGTATAAG	SMC11		SC		CRIS-E	1.13771	1.00697	0.997323	1.0564	0.933018	1	0.431971	0.327645	1	0.0526549
	SMC11.T_GCTGCAGCATGCAACT	SMC11	NC				1.22604	1.03463	1.11149	1.00151	1.00347	1	0.458407	1	0.181016	0.19252
	SMC11.T_GCTGCAGGTATCACCA	SMC11			MC	CRIS-B/-C	1.048	0.90648	0.887295	1.00999	0.930458	1	0.114792	0.0458349	1	0.271354
	SMC11.T_GCTGCTTGTCAACTGT	SMC11		SC		CRIS-E	1.10854	0.941261	0.957253	1.04347	0.793079	1	1	1	1	0.000125131
	SMC11.T_GCTGGGTGTCCCTTGT	SMC11		SC		CRIS-B	1.0605	0.799526	0.946807	1.05273	0.913179	1	0.000405542	1	1	0.591725
	SMC11.T_GCTTCCATCTTGAGAC	SMC11		SC		CRIS-B	1.14405	0.891557	0.989462	1.01618	0.969194	1	0.0352672	1	1	0.645141
	SMC11.T_GGAACTTAGTGACATA	SMC11		SC		CRIS-B	1.13061	0.908956	1.02156	0.963175	0.947189	1	0.0988993	1	0.51582	0.344137
	SMC11.T_GGACAGAGTGGCGAAT	SMC11			MC	CRIS-D/-E	1.05997	1.03007	1.00388	0.804738	0.862162	1	1	1	0.000405542	0.0252595
	SMC11.T_GGACATTAGTAGGCCA	SMC11		SC		CRIS-E	1.0413	0.96226	0.934936	0.97042	0.888366	1	0.659184	0.295109	0.807702	0.0413338
	SMC11.T_GGACATTGTCTTGTCC	SMC11		SC		CRIS-E	0.968133	0.991257	1.00821	0.992626	0.915724	0.347864	0.643777	0.955752	0.665592	0.0547869
	SMC11.T_GGAGCAAGTTAAGACA	SMC11		SC		CRIS-B	1.2053	0.923154	1.10476	1.05805	1.00397	1	0.0657149	1	1	0.754918
	SMC11.T_GGCAATTAGAGGGCTT	SMC11			MC	CRIS-B/-E	1.0752	0.881022	0.973596	1.04538	0.941702	1	0.0036439	0.385285	1	0.114481
	SMC11.T_GGCGTGTAGCCACCTG	SMC11		SC		CRIS-B	1.13841	0.933998	0.9987	0.97859	1.00766	1	0.0377057	0.403158	0.209385	0.52639
	SMC11.T_GGCTGGTGTGAAATCA	SMC11		SC		CRIS-B	1.10432	0.890013	0.985869	0.98478	0.973855	1	0.0150511	0.636667	0.617581	0.454691
	SMC11.T_GGGACCTTCACAATGC	SMC11	NC				1.17453	1.03289	1.17459	1.13813	1.07552	1	0.24563	1	1	0.634185
	SMC11.T_GGGCACTGTGGCTCCA	SMC11		SC		CRIS-B	1.17103	0.886832	1.07255	1.10492	1.00942	1	0.00526853	1	1	0.795862
	SMC11.T_GGGTCTGGTCTAGTCA	SMC11		SC		CRIS-E	1.15868	0.989226	0.993433	0.952244	0.909999	1	0.468393	0.529003	0.149269	0.025396
	SMC11.T_GGTGAAGCACCTGGTG	SMC11		SC		CRIS-E	1.1959	1.05138	1.13362	0.981557	0.832588	1	1	1	1	0.000339367
	SMC11.T_GGTGAAGTCGTCCGTT	SMC11		SC		CRIS-B	1.15825	0.945777	1.14057	1.06598	1.07315	1	0.0494228	1	1	1
	SMC11.T_GTACTCCCACTGAAGG	SMC11	NC				1.23317	1.01871	1.12186	1.09775	1.08132	1	0.173381	1	0.946576	0.767647
	SMC11.T_GTAGTCAGTCCCTTGT	SMC11		SC		CRIS-B	1.12934	0.901142	1.01777	1.07391	1.01328	1	0.0306456	1	1	1
	SMC11.T_GTATTCTTCAATACCG	SMC11	NC				1.18832	1.00316	1.07859	1.09042	1.02911	1	0.387068	1	1	0.650376
	SMC11.T_GTCCTCACATAACCTG	SMC11		SC		CRIS-B	1.1163	0.861236	1.07419	1.1038	1.07084	1	0.000702098	1	1	1
	SMC11.T_GTCCTCATCAGAAATG	SMC11		SC		CRIS-D	1.17393	1.09513	1.06457	0.929519	0.989815	1	1	1	0.156724	0.772892
	SMC11.T_GTCGTAAGTCCGAGTC	SMC11	NC				1.22798	0.98711	1.13854	1.09085	1.04029	1	0.0722852	1	1	0.397628
	SMC11.T_GTTAAGCGTCTTGATG	SMC11		SC		CRIS-B	1.11204	0.937514	1.02092	0.975138	1.01047	1	0.0818149	0.917908	0.293396	0.739478
	SMC11.T_GTTCGGGCATTGGCGC	SMC11		SC		CRIS-D	1.04436	0.971831	1.0071	0.7549	0.907548	1	1	1	6.83983e-05	1
	SMC11.T_TAAACCGGTAGCACGA	SMC11		SC		CRIS-E	1.2216	1.11559	1.16486	1.03746	0.915578	1	1	1	1	0.0242316
	SMC11.T_TAAGTGCTCAAAGTAG	SMC11	NC				1.25385	1.10108	1.16243	1.07835	0.961441	1	1	1	1	0.0677023
	SMC11.T_TAAGTGCTCTAACCGA	SMC11	NC				1.19971	1.01404	1.10828	1.09927	0.991031	1	0.318464	1	1	0.155485
	SMC11.T_TACAGTGCATAAGACA	SMC11	NC				1.24705	1.06317	1.15644	1.15893	1.01606	1	0.703692	1	1	0.24808
	SMC11.T_TACGGGCAGCCTATGT	SMC11		SC		CRIS-B	1.14326	0.904052	0.971739	1.01418	1.01238	1	0.0767647	0.708647	1	1
	SMC11.T_TAGAGCTAGTAGATGT	SMC11		SC		CRIS-D	1.15009	1.08381	1.07485	0.92928	0.980705	1	1	1	0.0343516	0.247198
	SMC11.T_TAGAGCTAGTGGTAAT	SMC11		SC		CRIS-D	1.03431	0.979444	0.98898	0.614478	0.963278	1	1	1	6.83983e-05	1
	SMC11.T_TAGTTGGGTGAAGGCT	SMC11	NC				1.17142	1.05475	1.05119	0.999632	0.985156	1	1	1	0.530406	0.383495
	SMC11.T_TATCAGGGTGGGTATG	SMC11		SC		CRIS-B	1.14743	0.831845	1.12762	1.07679	1.06721	1	0.00121186	1	1	1
	SMC11.T_TCAGATGTCTACCAGA	SMC11	NC				1.29713	1.11902	1.25335	1.07262	1.15639	1	0.936946	1	0.675062	1
	SMC11.T_TCAGGATTCTTACCTA	SMC11		SC		CRIS-E	1.13636	0.937098	0.948922	0.946538	0.761706	1	1	1	1	6.83983e-05
	SMC11.T_TCGCGAGGTCCTGCTT	SMC11	NC				1.20838	0.975333	1.07907	1.05877	1.01152	1	0.196661	1	1	0.531487
	SMC11.T_TCGTAGATCCTCAATT	SMC11	NC				1.1672	0.994275	1.13369	1.05602	1.08931	1	0.0539453	1	0.315955	0.587831
	SMC11.T_TCTCTAACAGATCCAT	SMC11		SC		CRIS-E	1.09752	0.95938	1.06006	0.949877	0.856235	1	0.291301	1	0.208233	0.00062366
	SMC11.T_TGACGGCGTCAGCTAT	SMC11		SC		CRIS-E	1.13654	1.02152	1.07509	1.04338	0.864727	1	1	1	1	0.0037218
	SMC11.T_TGACTTTAGCGGATCA	SMC11		SC		CRIS-B	1.18371	0.925746	0.956713	0.990884	1.01102	1	0.0677295	0.199427	0.528897	0.88082
	SMC11.T_TGATTTCGTACTTCTT	SMC11	NC				1.1891	1.00595	1.05027	1.04388	0.995415	1	0.446544	0.8961	0.840519	0.348515
	SMC11.T_TGCGCAGTCTGCAAGT	SMC11		SC		CRIS-B	1.11908	0.914914	0.963053	0.998093	1.01799	1	0.0224463	0.118843	0.346587	0.673484
	SMC11.T_TGCGGGTTCGATGAGG	SMC11	NC				1.18447	0.98664	1.12763	1.05488	1.01565	1	0.148284	1	0.813274	0.35362
	SMC11.T_TGCTGCTCATGGGACA	SMC11		SC		CRIS-B	1.12543	0.890929	1.03042	1.05286	0.987001	1	0.0195368	1	1	0.773485
	SMC11.T_TGGCCAGGTATATGAG	SMC11			MC	CRIS-D/-E	1.09627	0.966855	1.04381	0.905054	0.897477	1	0.640133	1	0.0785907	0.0551006
	SMC11.T_TGGGCGTTCACAGTAC	SMC11			MC	CRIS-D/-E	1.23329	1.0739	1.09064	0.93403	0.887805	1	1	1	0.0862375	0.00709713
	SMC11.T_TGGTTAGCACCGAATT	SMC11	NC				1.1932	1.10747	1.17126	1.04986	1.0454	1	0.804627	1	0.305122	0.273211
	SMC11.T_TGTATTCGTATGAATG	SMC11	NC				1.16917	1.0229	0.999006	0.994147	0.984823	1	0.642901	0.379446	0.335148	0.260997
	SMC11.T_TGTGGTACATTGTGCA	SMC11			MC	CRIS-B/-C	1.1451	0.931806	0.91336	1.01318	0.988791	1	0.091252	0.0400177	1	0.620934
	SMC11.T_TTAGGACTCCTGTAGA	SMC11	NC				1.17288	1.02716	1.11279	1.0058	1.0538	1	0.650446	1	0.428089	0.88492
	SMC11.T_TTAGGCACATTCCTCG	SMC11			MC	CRIS-B/-D	1.10431	0.945964	1.05804	0.941474	0.961103	1	0.0958808	1	0.0815093	0.159756
	SMC11.T_TTATGCTCACACCGCA	SMC11			MC	CRIS-B/-E	1.10129	0.944647	0.975034	1.06313	0.907839	1	0.107845	0.311584	1	0.0195394
	SMC11.T_TTATGCTTCTAACTCT	SMC11		SC		CRIS-E	1.13887	0.942363	0.966056	1.01842	0.866041	1	0.234394	0.503187	1	0.00358279
	SMC11.T_TTCTACATCTCTGAGA	SMC11		SC		CRIS-B	1.22389	0.882226	1.1591	1.04549	1.06559	1	0.0010952	1	1	1
	SMC11.T_TTCTCAAGTAATCGTC	SMC11	NC				1.11169	1.06486	1.13421	1.07296	1.09332	0.970489	0.750404	1	0.806314	0.913579
	SMC11.T_TTCTTAGGTAGTACCT	SMC11		SC		CRIS-E	1.15157	1.05971	0.98937	1.05856	0.804037	1	1	1	1	0.000105003
	SMC11.T_TTGGAACGTCGTGGCT	SMC11		SC		CRIS-B	1.20361	0.928414	1.1033	1.05675	1.01291	1	0.0210391	1	1	0.568202
	SMC11.T_TTGGCAACACCGCTAG	SMC11	NC				1.22128	0.981351	1.00474	1.03052	1.00655	1	0.167213	0.338789	0.637447	0.3569
	SMC11.T_TTTACTGAGCCGCCTA	SMC11		SC		CRIS-D	1.08884	1.04601	1.01426	0.946922	0.962781	1	1	0.688022	0.105982	0.176542
	SMC11.T_TTTCCTCTCCAGTATG	SMC11		SC		CRIS-B	1.17201	0.937643	1.02946	0.99278	0.972163	1	0.103843	1	0.531792	0.308145
	SMC14.T_ACACCGGGTCTAAAGA	SMC14		SC		CRIS-C	0.990406	1.00717	0.907454	1.04647	0.947633	0.939589	1	0.0837165	1	0.339392
	SMC14.T_AGGGATGGTAGCGTGA	SMC14		SC		CRIS-A	0.875099	0.942496	0.943649	0.999296	0.955734	0.0132132	0.308434	0.320092	1	0.467916
	SMC14.T_ATAACGCCAGTCTTCC	SMC14		SC		CRIS-C	0.96951	0.963417	0.882014	0.94786	0.917386	1	0.938486	0.0695416	0.674172	0.28778
	SMC14.T_ATCCACCAGTTCGCGC	SMC14			MC	CRIS-B/-E	0.976856	0.93849	0.979569	1.07541	0.909543	0.43839	0.142463	0.472193	1	0.0458149
	SMC14.T_CACACCTAGAAAGTGG	SMC14		SC		CRIS-B	0.930542	0.815204	0.963321	0.93477	0.912759	0.992548	0.00156317	1	1	0.525496
	SMC14.T_CAGAATCGTACGCACC	SMC14		SC		CRIS-B	0.969822	0.864567	0.961696	1.01836	1.00854	1	0.0183462	0.949015	1	1
	SMC14.T_CCACCTAGTTAAGGGC	SMC14		SC		CRIS-A	0.932819	0.955828	0.979561	1.01826	0.988243	0.120157	0.250385	0.473882	1	0.582023
	SMC14.T_CCATGTCCATGGGAAC	SMC14		SC		CRIS-B	0.970701	0.860869	1.04213	1.03803	1.01578	0.805625	0.00467591	1	1	1
	SMC14.T_CCCAATCTCCTCTAGC	SMC14			MC	CRIS-A/-B	0.899093	0.883368	0.992346	1.07092	0.985282	0.115832	0.0554446	1	1	1
	SMC14.T_CGGAGCTGTTGCCTCT	SMC14			MC	CRIS-A/-B	0.907641	0.857126	0.954051	0.99083	1.00597	0.182424	0.0124627	0.861248	1	1
	SMC14.T_GAACATCGTTAAAGAC	SMC14		SC		CRIS-B	0.948488	0.650081	0.956272	0.993646	1.00027	1	6.83983e-05	1	1	1
	SMC14.T_GAATAAGAGAAACCGC	SMC14		SC		CRIS-B	0.912812	0.760382	0.91887	0.99212	0.917951	1	8.44326e-05	1	1	1
	SMC14.T_GACACGCTCCCACTTG	SMC14		SC		CRIS-B	0.917534	0.746492	1.01081	0.914606	0.965041	1	6.83983e-05	1	1	1
	SMC14.T_GAGGTGAAGCGTGTCC	SMC14			MC	CRIS-A/-B	0.920708	0.893639	0.968731	0.996034	0.934494	0.198148	0.0661474	0.732131	1	0.306688
	SMC14.T_GCAAACTGTCTAGCCG	SMC14		SC		CRIS-B	0.896624	0.783718	0.888194	1.00645	0.961066	0.546425	0.000307302	0.374868	1	1
	SMC14.T_GCATACACACGTCAGC	SMC14		SC		CRIS-B	0.98572	0.737652	0.966533	0.985936	0.982494	1	6.83983e-05	1	1	1
	SMC14.T_GCTCTGTTCATCTGCC	SMC14			MC	CRIS-A/-B	0.912047	0.835433	0.947284	1.05368	0.944089	0.181751	0.00162742	0.714905	1	0.640684
	SMC14.T_GCTGCTTAGTGACTCT	SMC14			MC	CRIS-A/-B	0.85294	0.78217	0.92887	1.05168	1.04138	0.0242628	0.000145286	1	1	1
	SMC14.T_GTCAAGTCAGCCAATT	SMC14		SC		CRIS-B	0.950472	0.802209	0.893343	1.01837	0.942489	1	0.00116988	0.429375	1	1
	SMC14.T_GTCTTCGAGCTTATCG	SMC14		SC		CRIS-B	0.875209	0.804043	0.925254	1.01323	0.929139	0.234274	0.00253026	1	1	1
	SMC14.T_TAAGAGAAGACCACGA	SMC14			MC	CRIS-B/-E	0.931606	0.847982	0.91447	1.0108	0.803279	1	0.0489878	1	1	0.00204592
	SMC14.T_TACCTTAGTTGTGGCC	SMC14			MC	CRIS-B/-C	0.907884	0.787259	0.867024	0.967667	0.944367	0.932889	0.000522425	0.146441	1	1
	SMC14.T_TCTCTAAGTCAATACC	SMC14		SC		CRIS-B	0.906976	0.590313	1.04159	1.04849	1.01885	1	6.83983e-05	1	1	1
	SMC14.T_TGCCCTACACAGACTT	SMC14			MC	CRIS-A/-B	0.893478	0.882779	0.961888	0.947987	0.931191	0.0762321	0.0448517	0.759439	0.53456	0.329337
	SMC14.T_TGCTGCTGTCCAGTGC	SMC14		SC		CRIS-B	0.909856	0.754733	1.09765	0.990302	1.04197	1	6.83983e-05	1	1	1
	SMC14.T_TGTGTTTCACGAGGTA	SMC14			MC	CRIS-A/-B	0.864662	0.791614	0.950211	0.960454	1.00608	0.145465	0.000877996	1	1	1
	SMC15.T_AAATGCCTCTATCGCC	SMC15		SC		CRIS-C	0.976863	1.01747	0.84881	1.00732	0.965593	1	1	0.00307634	1	0.916783
	SMC15.T_ACACCCTGTTACGCGC	SMC15		SC		CRIS-A	0.864014	0.987409	0.938426	0.973646	0.906267	0.0289174	1	0.617893	1	0.221079
	SMC15.T_ACACCGGTCAAAGACA	SMC15			MC	CRIS-A/-D	0.904151	0.992849	0.943551	0.910355	0.94252	0.107556	1	0.38658	0.136814	0.376284
	SMC15.T_ACCTTTACACTGTTAG	SMC15			MC	CRIS-A/-E	0.867285	1.02948	0.909291	0.946328	0.892442	0.0540926	1	0.311281	0.812698	0.170514
	SMC15.T_ACGAGGAAGATGGCGT	SMC15			MC	CRIS-A/-E	0.851597	0.971537	0.966866	1.02408	0.862037	0.00142022	0.80624	0.695393	1	0.00321638
	SMC15.T_AGATCTGAGCGACGTA	SMC15		SC		CRIS-A	0.72866	0.979659	0.915482	1.04553	0.982555	6.83983e-05	1	1	1	1
	SMC15.T_AGCGTATTCTGCTTGC	SMC15		SC		CRIS-A	0.87915	0.964414	0.918065	0.990029	0.917497	0.041991	0.869783	0.230548	1	0.225889
	SMC15.T_AGGCCACTCAAACCGT	SMC15			MC	CRIS-A/-C	0.862172	1.02496	0.861107	0.922587	0.926618	0.0636065	1	0.0601671	0.581043	0.641164
	SMC15.T_AGTCTTTAGAACAACT	SMC15		SC		CRIS-E	0.929945	1.02177	1.0088	1.00821	0.862174	0.317879	1	1	1	0.0103008
	SMC15.T_CCTATTAGTCTAACGT	SMC15			MC	CRIS-C/-E	0.927771	1.04323	0.870351	0.928296	0.880747	0.41419	1	0.0365976	0.420338	0.0632182
	SMC15.T_CGATGTATCATGTGGT	SMC15		SC		CRIS-E	0.891556	1.03202	0.899941	0.908679	0.839875	0.299707	1	0.402475	0.531264	0.0241758
	SMC15.T_CTCTAATCAACAACCT	SMC15		SC		CRIS-E	0.96144	1.03882	0.895955	0.961012	0.823859	1	1	0.302309	1	0.00424411
	SMC15.T_GAAACTCTCGGTCCGA	SMC15			MC	CRIS-C/-E	0.956037	1.03427	0.868464	0.938027	0.874745	0.929812	1	0.0380191	0.602177	0.0532448
	SMC15.T_GCATGTACACATTTCT	SMC15		SC		CRIS-A	0.728119	1.05067	0.99612	0.96849	0.987424	6.83983e-05	1	1	1	1
	SMC15.T_GGCCGATGTTTGTTTC	SMC15			MC	CRIS-C/-E	0.969399	1.04171	0.871406	0.949399	0.848431	1	1	0.061317	1	0.0159791
	SMC15.T_GGGCATCAGCAGATCG	SMC15	NC				0.940643	1.03294	0.93139	0.956882	0.959938	0.354722	1	0.278739	0.513286	0.54651
	SMC15.T_TAGGCATAGCCGATTT	SMC15		SC		CRIS-A	0.816662	0.968668	0.89858	1.01821	0.971279	0.0022184	1	0.327485	1	1
	SMC15.T_TATCTCATCAACGCTA	SMC15			MC	CRIS-A/-C	0.909071	1.00465	0.914168	0.961082	0.914456	0.168912	1	0.199696	0.6447	0.201507
	SMC15.T_TCACAAGAGGAGTTTA	SMC15			MC	CRIS-A/-E	0.858061	1.02409	0.916496	0.971285	0.894651	0.0211669	1	0.337388	1	0.144255
	SMC15.T_TCACGAACACATGGGA	SMC15		SC		CRIS-A	0.811432	1.03148	0.94953	1.03272	0.944743	0.00174053	1	1	1	1
	SMC15.T_TGCTGCTAGTATCTCG	SMC15		SC		CRIS-E	0.940101	1.072	1.05472	0.959336	0.890653	0.33346	1	1	0.573664	0.0456616
	SMC16.T_AAACCTGGTTCGCGAC	SMC16		SC		CRIS-B	1.05186	0.922315	1.13174	1.01764	1.05736	1	0.147708	1	1	1
	SMC16.T_AAAGATGCAAGGCTCC	SMC16		SC		CRIS-A	0.829218	1.06045	1.12991	1.05492	1.14452	0.000307302	1	1	1	1
	SMC16.T_AAAGATGCACTCGACG	SMC16	NC				1.07345	0.959098	1.17406	1.05643	1.07632	1	0.0987495	1	1	1
	SMC16.T_AAAGCAACACATTTCT	SMC16	NC				1.03346	1.10079	1.15237	0.967584	1.1029	0.943972	1	1	0.240693	1
	SMC16.T_AAAGTAGGTACCTACA	SMC16	NC				0.989608	1.03158	1.17874	1.02382	1.08734	0.286682	0.71503	1	0.629063	1
	SMC16.T_AAAGTAGGTCCTAGCG	SMC16	NC				0.972095	1.11926	1.21831	1.02788	1.07615	0.205979	1	1	0.789097	1
	SMC16.T_AACACGTTCTCCCTGA	SMC16		SC		CRIS-A	0.89213	0.994079	1.02026	1.05565	1.00117	0.104553	1	1	1	1
	SMC16.T_AACCGCGGTATCGCAT	SMC16	NC				0.977251	1.02271	1.08966	1.06886	1.04998	0.295288	0.771364	1	1	1
	SMC16.T_AACGTTGGTCATCGGC	SMC16		SC		CRIS-B	0.986255	0.932549	1.12005	1.07582	1.12753	0.577505	0.11806	1	1	1
	SMC16.T_AACTCTTGTCTCTTTA	SMC16	NC				0.995633	0.97234	1.14486	0.982812	1.15525	0.343121	0.172719	1	0.237122	1
	SMC16.T_AAGACCTGTCTCTCTG	SMC16	NC				1.06136	1.12838	1.13695	1.0978	1.12339	0.873357	1	1	0.982682	1
	SMC16.T_AAGGAGCCAATCACAC	SMC16		SC		CRIS-A	0.846389	0.935388	1.04857	1.06857	1.06715	0.00569807	0.573338	1	1	1
	SMC16.T_AAGGAGCGTATAGGTA	SMC16			MC	CRIS-A/-B	0.900181	0.868079	1.00952	1.05605	1.06515	0.0703205	0.0104262	1	1	1
	SMC16.T_AAGGCAGTCAGGATCT	SMC16		SC		CRIS-A	0.916585	0.984592	1.07607	1.01473	1.04003	0.158032	0.880611	1	1	1
	SMC16.T_AATCCAGCAAAGGTGC	SMC16	NC				1.09877	1.10518	1.14309	1.0122	1.06504	1	1	1	0.74332	0.994953
	SMC16.T_AATCCAGCACCGCTAG	SMC16	NC				0.97945	1.01578	1.1494	1.0493	1.0303	0.363126	0.743389	1	1	0.88421
	SMC16.T_ACAGCCGAGTCAAGGC	SMC16	NC				1.01531	1.04301	1.16088	1.04482	1.07923	0.580944	0.828814	1	0.842131	1
	SMC16.T_ACATACGAGTTCGATC	SMC16		SC		CRIS-A	0.902997	1.0432	1.05915	1.05788	1.04438	0.0892854	1	1	1	1
	SMC16.T_ACATGGTCAATAGCGG	SMC16	NC				0.985632	1.11164	1.17136	0.993061	0.94685	0.455905	1	1	0.544758	0.155403
	SMC16.T_ACCAGTAAGCACAGGT	SMC16		SC		CRIS-A	0.870586	1.02263	1.12342	0.981918	1.00857	0.012495	1	1	1	1
	SMC16.T_ACCCACTTCCGCGGTA	SMC16	NC				0.979316	1.05393	1.17548	1.03454	1.04394	0.308261	1	1	0.881921	0.959404
	SMC16.T_ACGAGCCAGTATCGAA	SMC16			MC	CRIS-A/-B	0.883551	0.848253	0.999645	0.985403	1.01798	0.0311414	0.0029935	1	1	1
	SMC16.T_ACGAGGAAGTGCGATG	SMC16		SC		CRIS-A	0.848283	1.03871	1.11879	1.03644	0.963608	0.00449069	1	1	1	1
	SMC16.T_ACGAGGAGTTGACGTT	SMC16	NC				0.949636	1.0393	1.07515	1.01982	1.0492	0.267984	1	1	1	1
	SMC16.T_ACGATACGTACAAGTA	SMC16		SC		CRIS-A	0.929566	1.06811	1.14521	1.05363	0.985615	0.0695381	1	1	1	0.448275
	SMC16.T_ACGCCAGGTCTTGTCC	SMC16	NC				1.03981	1.02072	1.17436	1.03444	1.04703	0.720894	0.537209	1	0.671356	0.783788
	SMC16.T_ACGGCCAAGGCGACAT	SMC16	NC				0.941826	1.0673	1.06696	1.05147	1.07872	0.218835	1	1	1	1
	SMC16.T_ACGGCCAAGTGCTGCC	SMC16		SC		CRIS-A	0.901441	1.0766	1.08489	1.02827	0.944494	0.0373944	1	1	1	0.232558
	SMC16.T_ACGGGCTTCGCGCCAA	SMC16	NC				1.0569	1.02826	1.16361	1.06567	1.15726	0.79566	0.528213	1	0.860991	1
	SMC16.T_AGACGTTCAGATGGGT	SMC16	NC				1.05106	1.11124	1.22771	1.04128	1.09178	0.93197	1	1	0.89	0.999003
	SMC16.T_AGAGCGATCACAACGT	SMC16			MC	CRIS-A/-D	0.939261	0.981335	1.11759	0.941272	1.09458	0.0632309	0.296933	1	0.0687698	1
	SMC16.T_AGAGCTTAGGAGCGAG	SMC16		SC		CRIS-B	1.00116	0.952853	1.09911	0.977466	1.05361	0.359049	0.0668695	1	0.168087	1
	SMC16.T_AGAGCTTGTTGCGTTA	SMC16	NC				1.00211	1.04888	1.12186	1.04967	1.02931	0.645473	0.968554	1	0.971177	0.872394
	SMC16.T_AGCTCTCTCACGGTTA	SMC16	NC				0.955445	1.0237	1.1106	0.980115	1.1574	0.186542	0.911437	1	0.378276	1
	SMC16.T_AGGGTGACAGCGTCCA	SMC16		SC		CRIS-A	0.889464	0.981581	1.09272	0.996863	1.10896	0.0225709	0.872582	1	1	1
	SMC16.T_AGGTCATAGGGTGTTG	SMC16		SC		CRIS-B	0.954319	0.950597	1.10842	0.987552	1.09306	0.181581	0.160634	1	0.468082	1
	SMC16.T_AGGTCATTCTTTACAC	SMC16		SC		CRIS-D	0.993136	1.00627	1.11327	0.931342	1.07788	0.679417	0.883339	1	0.108722	1
	SMC16.T_AGGTCCGCAGCATACT	SMC16	NC				1.07541	1.11772	1.13165	1.08237	0.96578	1	1	1	1	0.537536
	SMC16.T_AGGTCCGTCTTGAGGT	SMC16		SC		CRIS-B	1.08828	0.94736	1.12904	1.01649	1.13046	1	0.122078	1	0.819476	1
	SMC16.T_AGTAGTCGTCTCTTTA	SMC16	NC				0.950816	1.06385	1.06705	1.00372	1.00501	0.163977	1	1	0.673365	0.689925
	SMC16.T_AGTCTTTAGAGCTATA	SMC16	NC				1.0729	1.02388	1.1856	1.11098	1.09368	0.980813	0.702633	1	1	1
	SMC16.T_AGTGGGAAGTGGAGTC	SMC16	NC				0.927339	1.03905	1.09326	1.04649	0.993052	0.210746	1	1	1	0.910986
	SMC16.T_ATAACGCAGGAGCGTT	SMC16	NC				1.01075	1.06493	1.08101	0.977335	1.03363	0.855777	1	1	0.527625	0.992613
	SMC16.T_ATAACGCGTTCAGGCC	SMC16		SC		CRIS-A	0.883447	1.05613	1.16043	1.06271	1.11324	0.0181182	1	1	1	1
	SMC16.T_ATCCACCAGACAAGCC	SMC16		SC		CRIS-B	0.946792	0.840981	1.1036	1.05027	0.982484	1	0.0106908	1	1	1
	SMC16.T_ATGGGAGAGTGTTAGA	SMC16	NC				0.950393	1.06223	0.994795	0.970793	0.948933	0.317549	1	0.781149	0.513948	0.305268
	SMC16.T_ATGTGTGTCGGACAAG	SMC16		SC		CRIS-D	1.01237	1.07018	1.11523	0.918561	1.0068	0.966822	1	1	0.0423935	0.849212
	SMC16.T_CAACCTCCACCATCCT	SMC16		SC		CRIS-A	0.85447	1.04406	1.0592	0.987093	0.937849	0.00648469	1	1	1	0.473756
	SMC16.T_CAACCTCGTTAAGAAC	SMC16	NC				0.980503	0.950694	1.05433	1.00199	0.958597	0.599017	0.301069	1	0.835556	0.370627
	SMC16.T_CAACTAGCACCGCTAG	SMC16	NC				0.976072	1.07946	1.13422	1.02933	1.10316	0.400866	1	1	0.929176	1
	SMC16.T_CAAGAAACACAACGTT	SMC16	NC				1.04143	1.02445	1.15593	1.00525	1.07487	0.694767	0.509475	1	0.318455	0.975363
	SMC16.T_CAAGGCCTCCAGAGGA	SMC16			MC	CRIS-A/-B	0.922083	0.933471	1.10766	0.975784	1.08755	0.108836	0.166747	1	0.575098	1
	SMC16.T_CAAGTTGAGTGACTCT	SMC16	NC				0.962186	1.02845	1.02745	0.929963	1.02533	0.585459	1	1	0.275785	1
	SMC16.T_CACAAACAGGTGGGTT	SMC16		SC		CRIS-A	0.947194	1.06437	1.13673	1.03878	0.946827	0.0913406	1	1	1	0.0900547
	SMC16.T_CACACCTAGTCCGTAT	SMC16	NC				1.02874	0.975891	1.18841	1.11392	1.10775	0.694895	0.171757	1	1	1
	SMC16.T_CACACCTCAGCAGTTT	SMC16		SC		CRIS-A	0.91697	0.976425	1.07313	0.95272	1.08029	0.0673711	0.528372	1	0.262706	1
	SMC16.T_CACAGGCAGCACCGCT	SMC16	NC				1.02611	1.08151	1.17983	1.07307	0.974658	0.745595	1	1	1	0.20999
	SMC16.T_CACAGTATCCACGACG	SMC16	NC				1.04762	1.00651	1.12172	1.10302	1.14683	0.922455	0.586048	1	1	1
	SMC16.T_CACATAGGTGTTTGTG	SMC16	NC				1.05874	1.07346	1.15674	1.0533	1.09935	0.836185	0.913509	1	0.799915	0.984989
	SMC16.T_CACATTTAGGGATACC	SMC16		SC		CRIS-A	0.911723	0.976132	1.06436	1.01845	1.00094	0.059405	0.569982	1	1	1
	SMC16.T_CACCACTAGGCATGGT	SMC16	NC				1.02224	1.05915	1.10658	1.02662	1.08201	0.645578	0.922296	1	0.687173	0.99842
	SMC16.T_CACCTTGCATGGGACA	SMC16	NC				0.995471	1.10597	1.17443	0.995201	1.03354	0.415121	1	1	0.412334	0.803509
	SMC16.T_CACTCCAAGTTGAGAT	SMC16	NC				0.982967	0.970997	1.02148	1.05863	1.04405	0.369386	0.268489	0.816206	1	1
	SMC16.T_CAGAGAGCAATGGACG	SMC16		SC		CRIS-B	0.953176	0.883636	1.07411	0.937384	1.05438	0.618909	0.0392608	1	0.385004	1
	SMC16.T_CAGCCGAAGGAGCGTT	SMC16	NC				1.04653	1.04635	1.10552	0.974412	1.09975	0.995096	0.993584	1	0.247199	1
	SMC16.T_CAGCTGGAGTTCGCAT	SMC16	NC				1.11125	1.04844	1.14325	1.12027	1.11452	1	0.888243	1	1	1
	SMC16.T_CAGGTGCGTGACGCCT	SMC16	NC				0.9631	0.987556	1.13061	0.954765	1.07004	0.225021	0.440848	1	0.172682	1
	SMC16.T_CATATGGAGTGTTAGA	SMC16	NC				1.0287	0.961755	1.23566	1.05132	1.05351	0.928826	0.212611	1	1	1
	SMC16.T_CATCAGACAGGATTGG	SMC16	NC				0.983014	1.05013	1.19162	0.966351	1.01571	0.392496	1	1	0.25379	0.776667
	SMC16.T_CATCGAACAAAGCGGT	SMC16	NC				0.941129	1.06439	1.0936	0.965756	1.00187	0.2042	1	1	0.394459	0.831757
	SMC16.T_CATGGCGAGGCAAAGA	SMC16	NC				0.971961	1.04607	1.08174	1.02	1.11095	0.243822	1	1	0.742178	1
	SMC16.T_CATGGCGAGGCTAGCA	SMC16		SC		CRIS-A	0.945467	1.03526	1.06563	0.994197	1.07862	0.13972	1	1	0.574837	1
	SMC16.T_CCAATCCAGGCTAGAC	SMC16	NC				0.949193	1.01288	1.11796	0.99763	1.01939	0.186119	0.856053	1	0.663464	0.933183
	SMC16.T_CCAATCCTCATACGGT	SMC16	NC				1.00954	1.01667	1.11458	1.0079	0.972366	0.926666	0.967456	1	0.915641	0.569849
	SMC16.T_CCACGGAAGAGAGCTC	SMC16		SC		CRIS-A	0.844641	0.950864	1.11835	1.03924	1.07022	0.0023295	0.693113	1	1	1
	SMC16.T_CCATTCGGTTAGAACA	SMC16		SC		CRIS-B	1.03967	0.880382	1.20067	1.05283	1.05361	1	0.00639223	1	1	1
	SMC16.T_CCCAATCAGTGTTTGC	SMC16	NC				1.06431	1.04907	1.18718	1.10613	1.13172	0.706227	0.567467	1	0.965832	1
	SMC16.T_CCCAATCGTGTGGTTT	SMC16	NC				0.962168	1.07161	1.09505	1.00265	1.01946	0.223184	1	1	0.618253	0.82472
	SMC16.T_CCGGTAGTCAGTTGAC	SMC16		SC		CRIS-A	0.878486	1.07148	1.12156	1.05712	1.01557	0.012454	1	1	1	1
	SMC16.T_CCGTACTCAATTGCTG	SMC16	NC				1.00114	1.01455	1.06222	1.05773	1.03492	0.853583	0.926469	1	1	0.984199
	SMC16.T_CCTACCATCAGCTGGC	SMC16	NC				0.99095	1.00333	1.16167	1.02602	1.07713	0.407522	0.542072	1	0.7896	1
	SMC16.T_CCTAGCTCACAACGCC	SMC16		SC		CRIS-A	0.931277	0.963584	1.10787	0.979111	1.04218	0.148779	0.398918	1	0.580597	1
	SMC16.T_CCTATTATCAACCATG	SMC16	NC				1.03167	1.05308	1.1245	1.01904	1.07243	0.812678	0.93531	1	0.707675	0.991617
	SMC16.T_CCTCTGACACATCCAA	SMC16	NC				0.990362	1.13333	1.17992	1.04803	1.11744	0.276902	1	1	0.881177	1
	SMC16.T_CCTTCGAAGTACTTGC	SMC16		SC		CRIS-D	1.03491	1.04095	1.1013	0.939095	0.986625	1	1	1	0.095826	0.443488
	SMC16.T_CGAATGTCATGTAAGA	SMC16	NC				1.00824	1.06776	1.2207	1.08149	1.07879	0.611411	1	1	1	1
	SMC16.T_CGACTTCAGGCATGGT	SMC16	NC				0.979932	1.0349	1.07767	0.983173	1.02821	0.464109	0.971138	1	0.497647	0.93136
	SMC16.T_CGAGCCAAGTCAAGGC	SMC16	NC				1.0415	0.985847	1.15301	0.983181	1.04966	0.959653	0.433933	1	0.407757	1
	SMC16.T_CGATGTAGTCGAGATG	SMC16			MC	CRIS-A/-B	0.92816	0.933196	1.11738	1.00258	1.0857	0.0632532	0.0778243	1	0.689921	1
	SMC16.T_CGATTGAGTAAGGGAA	SMC16	NC				1.03026	1.04242	1.11426	1.04895	1.08164	0.612901	0.720068	1	0.772921	0.96233
	SMC16.T_CGCCAAGAGCAATATG	SMC16		SC		CRIS-A	0.894044	1.06756	1.13978	1.01694	1.01435	0.0262376	1	1	1	1
	SMC16.T_CGCCAAGCACAAGACG	SMC16		SC		CRIS-D	1.02411	1.07449	1.14885	0.931538	1.00876	1	1	1	0.140093	0.976661
	SMC16.T_CGCGTTTTCTGAGTGT	SMC16	NC				1.03772	1.08523	1.13985	0.972973	1.10214	0.966296	1	1	0.298994	1
	SMC16.T_CGGACGTTCAGTGTTG	SMC16	NC				0.97408	1.02682	1.11074	0.97744	1.0678	0.253833	0.829176	1	0.278389	1
	SMC16.T_CGGAGCTCACACGCTG	SMC16		SC		CRIS-A	0.873004	0.989872	1.11513	1.02579	1.00066	0.00895475	1	1	1	1
	SMC16.T_CGGAGCTTCATGTCTT	SMC16	NC				1.00175	1.04546	1.15514	1.05688	1.04972	0.312163	0.758097	1	0.864799	0.79934
	SMC16.T_CGGCTAGCAAGCGATG	SMC16	NC				0.956962	1.02373	1.12791	1.02409	0.9703	0.205922	0.91801	1	0.922083	0.303068
	SMC16.T_CGGCTAGGTCTGGAGA	SMC16	NC				0.95183	1.02404	1.05762	1.01993	0.925192	0.443556	1	1	1	0.21347
	SMC16.T_CGGGTCAAGTGGGCTA	SMC16	NC				1.03041	1.02138	1.09848	1.04028	0.94835	1	1	1	1	0.235985
	SMC16.T_CGGGTCAAGTGTACGG	SMC16		SC		CRIS-A	0.929812	0.969853	1.1451	1.04946	1.14056	0.0489884	0.239503	1	1	1
	SMC16.T_CGGTTAAAGCTGCAAG	SMC16	NC				0.979548	1.0439	1.11864	1.01262	1.02762	0.332576	0.974465	1	0.685739	0.841939
[truncated: 2,293 more rows]
