# Supplementary material for: Multi-label transcriptional classification of colorectal cancer reflects tumor cell population heterogeneity
Source: Genome Med. 2023 May 15;15:37. doi: 10.1186/s13073-023-01176-5 (PMC10184353; doi:10.1186/s13073-023-01176-5)
Supplement: Supplementary file 14 — Additional file 14: Table S13. Single-label performance evaluations of the considered algorithms on testing data, comparing their results with the ones of the original NTP approach. [file 13073_2023_1176_MOESM14_ESM.xlsx]

## Sheet: Table S13
	Table S13: Single-label performance evaluations of the considered algorithms on testing data, comparing their results with the ones of the original NTP approach (focusing on primary class assignments only).
Algorithm	Version	Testing set	accuracy	precision CRIS-A	precision CRIS-B	precision CRIS-C	precision CRIS-D	precision CRIS-E	recall CRIS-A	recall CRIS-B	recall CRIS-C	recall CRIS-D	recall CRIS-E	F1-score CRIS-A	F1-score CRIS-B	F1-score CRIS-C	F1-score CRIS-D	F1-score CRIS-E	MCC CRIS-A	MCC CRIS-B	MCC CRIS-C	MCC CRIS-D	MCC CRIS-E	AUROC multiclass (David J. Hand and Robert J. Till (2001). A Simple Generalisation of the Area Under the ROC Curve for Multiple Class Classification Problems. Machine Learning 45(2), p. 171–186. DOI: doi: 10.1023/A:1010920819831.)	AUPRC (aps_weighted)	AUPRC (aps_micro)	AUPRC (aps_macro)
LSVM	Single-label	TCGA	0.798817	0.830189	0.761905	0.74	0.882353	0.821429	0.916667	0.761905	0.840909	0.714286	0.657143	0.871287	0.761905	0.787234	0.789474	0.730159	0.818665	0.728121	0.708495	0.768548	0.67557	0.859436	0.680056	0.678345	0.668821
GRBF-SVM	Single-label	TCGA	0.686391	0.869565	0.545454	0.848485	0.363636	0.628571	0.833333	0.857143	0.636364	0.380952	0.628571	0.851064	0.666667	0.727273	0.372093	0.628571	0.794068	0.62895	0.660186	0.280724	0.531556	0.834341	0.608798	0.60675	0.58948
PSVM	Single-label	TCGA	0.745562	0.737705	0.777778	0.708333	0.7	0.863636	0.9375	0.666667	0.772727	0.666667	0.542857	0.825688	0.717949	0.73913	0.682927	0.666667	0.756097	0.683992	0.642969	0.639432	0.626775	0.833597	0.569316	0.533854	0.515871
RF	Single-label	TCGA	0.781065	0.775862	1	0.651515	0.933333	1	0.9375	0.52381	0.977273	0.666667	0.542857	0.849057	0.6875	0.781818	0.777778	0.703704	0.788403	0.700469	0.713532	0.765454	0.696385	0.824021	0.665882	0.65385	0.65438
XGBoost	Single-label	TCGA	0.769231	0.8	0.684211	0.706897	0.75	0.954546	0.833333	0.619048	0.931818	0.714286	0.6	0.816326	0.65	0.803922	0.731707	0.736842	0.741677	0.604125	0.735563	0.694963	0.713563	0.843779	0.644173	0.63787	0.617627
TSP	Single-label	TCGA	0.707	0.796	0.8	0.577	0.777	0.875	0.829	0.421	0.932	0.7	0.412	0.406082	0.275839	0.356371	0.368246	0.280109	0.73528	0.544718	0.609698	0.703714	0.541542	0.807209	0.558742	0.548218	0.534333
LSVM	Single-label	PDX	0.752727	1	0.735294	0.724891	0.867647	0.684932	0.351351	0.609756	0.982248	0.776316	0.892857	0.52	0.666667	0.834171	0.819444	0.775194	0.549405	0.618176	0.764542	0.793967	0.718479	0.786198	0.624702	0.620813	0.616304
GRBF-SVM	Single-label	PDX	0.363636	1	0.232955	0.958333	0.162162	0.563636	0.243243	1	0.136095	0.0789474	0.553571	0.391304	0.37788	0.238342	0.106195	0.558559	0.451858	0.313939	0.301433	0.0186623	0.446981	0.639747	0.557219	0.54565	0.542831
PSVM	Single-label	PDX	0.696364	1	0.653846	0.671429	0.594059	0.741379	0.405405	0.621951	0.834319	0.789474	0.767857	0.576923	0.6375	0.744063	0.677966	0.754386	0.593651	0.57609	0.620318	0.626545	0.69036	0.793874	0.337694	0.259504	0.31356
RF	Single-label	PDX	0.741818	0.982759	0.916667	0.65098	0.724138	0.780702	0.513513	0.402439	0.982248	0.828947	0.794643	0.674556	0.559322	0.783019	0.773006	0.787611	0.668064	0.570327	0.692636	0.736039	0.732742	0.807645	0.609161	0.601931	0.598364
XGBoost	Single-label	PDX	0.727273	0.948276	0.712329	0.709251	0.655556	0.715686	0.495495	0.634146	0.952663	0.776316	0.651786	0.650888	0.670968	0.813131	0.710843	0.682243	0.638566	0.618624	0.730418	0.663153	0.606722	0.805696	0.586968	0.583471	0.569077
TSP	Single-label	PDX	0.672	0.974	0.811	0.701	0.815	0.513	0.343	0.385	0.893	0.611	0.9	0.253669	0.261066	0.392718	0.349204	0.326752	0.73528	0.544718	0.609698	0.703714	0.541542	0.718782	0.523127	0.508711	0.502787
