# Supplementary material for: Multi-label transcriptional classification of colorectal cancer reflects tumor cell population heterogeneity
Source: Genome Med. 2023 May 15;15:37. doi: 10.1186/s13073-023-01176-5 (PMC10184353; doi:10.1186/s13073-023-01176-5)
Supplement: Supplementary file 15 — Additional file 15: Table S14. Multi-label performance evaluations of the considered algorithm-adapted strategies on testing data, comparing their results with multi-label assignments obtained from the multiCRIS version of the NTP approach. [file 13073_2023_1176_MOESM15_ESM.xlsx]

## Sheet: Table S14
	Table S14: Multi-label performance evaluations of the considered algorithm-adapted strategies on testing data, comparing their results with multi-label assignments obtained from the multiCRIS version of the NTP approach.
Algorithm	Version	Testing set	relaxed accuracy	accuracy	average precision	Hamming loss	subset accuracy	precision CRIS-A	precision CRIS-B	precision CRIS-C	precision CRIS-D	precision CRIS-E	recall CRIS-A	recall CRIS-B	recall CRIS-C	recall CRIS-D	recall CRIS-E	F1-score CRIS-A	F1-score CRIS-B	F1-score CRIS-C	F1-score CRIS-D	F1-score CRIS-E	MCC CRIS-A	MCC CRIS-B	MCC CRIS-C	MCC CRIS-D	MCC CRIS-E
LSVM	Multi-label adapted	TCGA	0.91716	0.727318	0.926068	0.127811	0.514793	0.79452	0.634146	0.678161	0.807692	0.971429	0.966667	0.83871	0.936508	0.636364	0.618182	0.872181	0.722222	0.786667	0.711864	0.755556	0.800891	0.659105	0.650514	0.658768	0.704623
GRBF-SVM	Multi-label adapted	TCGA	0.923077	0.453156	0.857857	0.332544	0.0769231	0.915254	0.617647	0.82	0.202532	0.381944	0.9	0.677419	0.650794	0.969697	1	0.907563	0.646154	0.725664	0.335079	0.552764	0.857412	0.563046	0.599508	0.0694625	0.289413
PSVM	Multi-label adapted	TCGA	0.946746	0.565089	0.905062	0.234319	0.183432	0.822581	0.675676	0.686047	0.25	0.676056	0.85	0.806452	0.936508	1	0.872727	0.836066	0.735294	0.791946	0.4	0.761905	0.743757	0.67338	0.659457	0.260796	0.636937
RF	Multi-label adapted	TCGA	0.95858	0.507396	0.925608	0.269823	0.112426	0.901639	0.414286	0.787879	0.214286	0.745455	0.916667	0.935484	0.825397	1	0.745455	0.909091	0.574257	0.806202	0.352941	0.745455	0.858476	0.501574	0.687175	0.153735	0.622648
NN	Multi-label adapted	TCGA	0.792899	0.284714	0.687221	0.59645	0	0.35503	0.183432	0.488	0.195266	0	1	1	0.968254	1	0	0.524018	0.31	0.648936	0.326733	0	0	0	0.401621	0	0
XGBoost	Multi-label adapted	TCGA	0.887574	0.712032	0.93146	0.136095	0.497041	0.885246	0.888889	0.866667	0.469697	0.771429	0.9	0.774193	0.825397	0.939394	0.490909	0.892562	0.827586	0.845529	0.626263	0.6	0.83273	0.79483	0.757796	0.554174	0.486468
LSVM	Multi-label adapted	PDX	0.838182	0.617879	0.884141	0.182182	0.36	0.982456	0.8	0.535613	0.65625	0.663317	0.373333	0.702703	1	0.853658	0.8	0.541063	0.748201	0.697588	0.74205	0.725275	0.541868	0.666018	0.542622	0.665004	0.596965
GRBF-SVM	Multi-label adapted	PDX	0.661818	0.317909	0.659647	0.467636	0.0290909	1	0.386364	0.918033	0.223636	0.3	0.273333	0.918919	0.297872	1	1	0.429319	0.544	0.449799	0.365528	0.461539	0.463465	0.352577	0.429066	0	0
PSVM	Multi-label adapted	PDX	0.830909	0.455121	0.859763	0.318545	0.12	1	0.722222	0.547904	0.242604	0.531135	0.306667	0.702703	0.973404	1	0.878788	0.469388	0.712329	0.701149	0.390476	0.6621	0.493342	0.608501	0.540287	0.156304	0.500724
RF	Multi-label adapted	PDX	0.885455	0.483273	0.872318	0.292364	0.116364	1	0.575107	0.713726	0.227357	0.62931	0.406667	0.905405	0.968085	1	0.884849	0.578199	0.703412	0.82167	0.370482	0.735516	0.57676	0.591578	0.728993	0.0692247	0.613799
NN	Multi-label adapted	PDX	0.796364	0.273545	0.593902	0.625818	0.00181818	0.272727	0.269091	0.365048	0.223636	0	1	1	1	1	0	0.428571	0.424069	0.534851	0.365528	0	0	0	0.187869	0	0
XGBoost	Multi-label adapted	PDX	0.814546	0.603333	0.881182	0.190182	0.349091	0.985295	0.944444	0.75983	0.361636	0.756945	0.446667	0.574325	0.925532	0.93496	0.660607	0.614679	0.714286	0.834533	0.521543	0.705502	0.600957	0.673585	0.744352	0.387741	0.593844
