# Supplementary material for: Multi-label transcriptional classification of colorectal cancer reflects tumor cell population heterogeneity
Source: Genome Med. 2023 May 15;15:37. doi: 10.1186/s13073-023-01176-5 (PMC10184353; doi:10.1186/s13073-023-01176-5)
Supplement: Supplementary file 16 — Additional file 16: Table S15. Multi-label assignments of the algorithm-adapted LSVM on TCGA testing samples, compared with multi-label assignments from the multiCRIS version of the NTP approach. [file 13073_2023_1176_MOESM16_ESM.xlsx]

## Sheet: Table S15
	Table S15: Multi-label assignments of the algorithm-adapted LSVM on TCGA testing samples, compared with multi-label assignments from the multiCRIS version of the NTP approach.
TCGA NTP VS LSVM	NTP							LSVM
aliquot_id	NTP SL & primary	CRIS-A	CRIS-B	CRIS-C	CRIS-D	CRIS-E	Number of assigned classes	LSVM SL & primary	CRIS-A	CRIS-B	CRIS-C	CRIS-D	CRIS-E	Number of assigned classes
TCGA-A6-2671-01A-01R-1410-07	CRIS-D	0	0	0	1	0	1	CRIS-D	0	0	1	1	0	2
TCGA-A6-2672-01A-01R-0826-07	CRIS-A	1	1	0	0	0	2	CRIS-A	1	1	0	0	0	2
TCGA-A6-2678-01A-01R-0821-07	CRIS-E	1	0	0	0	1	2	CRIS-E	1	0	0	0	1	2
TCGA-A6-2679-01A-02R-1410-07	CRIS-E	0	0	0	0	1	1	CRIS-E	0	0	0	0	1	1
TCGA-A6-2680-01A-01R-1410-07	CRIS-E	0	0	0	0	1	1	CRIS-B	0	1	1	0	0	2
TCGA-A6-2683-01A-01R-0821-07	CRIS-E	0	0	0	0	1	1	CRIS-E	0	0	1	0	1	2
TCGA-A6-3808-01A-01R-1022-07	CRIS-A	1	0	0	0	0	1	CRIS-A	1	1	0	0	0	2
TCGA-A6-5656-01A-21R-A278-07	CRIS-C	0	0	1	0	0	1	CRIS-E	0	0	1	0	1	2
TCGA-A6-5660-01A-01R-1653-07	CRIS-C	0	0	1	0	1	2	CRIS-C	0	0	1	0	0	1
TCGA-A6-5664-01A-21R-1839-07	CRIS-D	1	0	0	1	0	2	CRIS-D	1	0	0	1	0	2
TCGA-A6-5665-01A-01R-1653-07	CRIS-A	1	0	0	0	0	1	CRIS-A	1	1	0	0	0	2
TCGA-A6-5667-01A-21R-1723-07	CRIS-C	0	0	1	0	0	1	CRIS-C	0	0	1	0	0	1
TCGA-A6-6140-01A-11R-1774-07	CRIS-C	0	0	1	0	0	1	CRIS-C	0	0	1	0	0	1
TCGA-A6-6142-01A-11R-1774-07	CRIS-D	0	1	1	1	1	4	CRIS-D	0	1	1	1	0	3
TCGA-A6-6652-01A-11R-1774-07	CRIS-D	0	0	0	1	1	2	CRIS-D	0	0	1	1	0	2
TCGA-A6-6653-01A-11R-1774-07	CRIS-A	1	0	0	0	0	1	CRIS-A	1	0	0	0	0	1
TCGA-A6-A565-01A-31R-A28H-07	CRIS-A	1	0	0	0	0	1	CRIS-A	1	1	0	0	0	2
TCGA-AA-3495-01A-01R-1410-07	CRIS-C	0	0	1	0	0	1	CRIS-C	0	0	1	0	0	1
TCGA-AA-3502-01A-01R-1410-07	CRIS-A	1	0	0	0	0	1	CRIS-A	1	0	0	0	0	1
TCGA-AA-3510-01A-01R-1410-07	CRIS-C	0	0	1	0	0	1	CRIS-A	1	0	1	0	0	2
TCGA-AA-3522-01A-01R-0821-07	CRIS-A	1	0	1	0	1	3	CRIS-A	1	0	0	0	0	1
TCGA-AA-3524-01A-02R-0821-07	CRIS-C	0	0	1	0	0	1	CRIS-C	0	0	1	0	0	1
TCGA-AA-3532-01A-01R-0821-07	CRIS-C	0	0	1	0	1	2	CRIS-C	1	0	1	0	0	2
TCGA-AA-3534-01A-01R-0821-07	CRIS-D	0	0	0	1	0	1	CRIS-D	0	0	0	1	0	1
TCGA-AA-3538-01A-01R-0821-07	CRIS-C	0	0	1	1	0	2	CRIS-C	0	0	1	0	0	1
TCGA-AA-3548-01A-01R-1873-07	CRIS-E	1	0	0	0	1	2	CRIS-A	1	0	1	0	0	2
TCGA-AA-3555-01A-01R-0821-07	CRIS-A	1	0	0	0	0	1	CRIS-A	1	0	0	0	0	1
TCGA-AA-3655-01A-02R-1723-07	CRIS-A	1	0	0	0	0	1	CRIS-A	1	0	1	0	0	2
TCGA-AA-3660-01A-01R-1723-07	CRIS-E	0	0	1	0	1	2	CRIS-E	0	0	0	0	1	1
TCGA-AA-3664-01A-01R-0905-07	CRIS-A	1	0	0	0	0	1	CRIS-A	1	0	0	0	0	1
TCGA-AA-3673-01A-01R-0905-07	CRIS-C	0	0	1	0	0	1	CRIS-A	1	0	1	0	0	2
TCGA-AA-3675-01A-02R-0905-07	CRIS-E	0	0	0	0	1	1	CRIS-E	0	0	0	0	1	1
TCGA-AA-3685-01A-02R-A32Z-07	CRIS-E	0	0	0	0	1	1	CRIS-E	1	0	1	0	1	3
TCGA-AA-3692-01A-01R-0905-07	CRIS-A	1	0	1	0	1	3	CRIS-A	1	0	1	0	0	2
TCGA-AA-3710-01A-01R-1022-07	CRIS-A	1	1	0	0	0	2	CRIS-A	1	1	0	0	0	2
TCGA-AA-3715-01A-01R-0905-07	CRIS-B	1	1	0	0	0	2	CRIS-B	1	1	0	0	0	2
TCGA-AA-3815-01A-01R-1022-07	CRIS-A	1	0	0	0	1	2	CRIS-A	1	0	0	0	0	1
TCGA-AA-3837-01A-01R-0905-07	CRIS-A	1	0	1	0	0	2	CRIS-A	1	0	1	0	0	2
TCGA-AA-3842-01A-01R-1022-07	CRIS-E	0	0	0	0	1	1	CRIS-E	0	0	0	0	1	1
TCGA-AA-3844-01A-01R-1022-07	CRIS-E	0	0	0	0	1	1	CRIS-E	1	0	0	0	1	2
TCGA-AA-3855-01A-01R-1022-07	CRIS-D	0	0	1	1	0	2	CRIS-C	0	0	1	0	0	1
TCGA-AA-3860-01A-02R-0905-07	CRIS-C	0	0	1	0	0	1	CRIS-C	1	0	1	0	0	2
TCGA-AA-3861-01A-01R-1022-07	CRIS-A	1	0	0	0	0	1	CRIS-A	1	0	0	0	0	1
TCGA-AA-3862-01A-01R-1022-07	CRIS-A	1	0	1	0	1	3	CRIS-A	1	0	1	0	0	2
TCGA-AA-3864-01A-01R-1022-07	CRIS-A	1	0	0	0	0	1	CRIS-A	1	0	0	0	0	1
TCGA-AA-3867-01A-01R-1022-07	CRIS-C	0	1	1	1	0	3	CRIS-C	0	0	1	0	0	1
TCGA-AA-3870-01A-01R-1022-07	CRIS-B	1	1	0	0	0	2	CRIS-B	1	1	0	0	0	2
TCGA-AA-3949-01A-01R-1022-07	CRIS-A	1	0	0	0	0	1	CRIS-A	1	1	0	0	0	2
TCGA-AA-3956-01A-02R-1022-07	CRIS-C	0	0	1	0	1	2	CRIS-E	0	0	1	0	1	2
TCGA-AA-3970-01A-01R-1022-07	CRIS-C	0	0	1	0	0	1	CRIS-C	0	0	1	0	0	1
TCGA-AA-3980-01A-02R-1022-07	CRIS-C	0	0	1	0	0	1	CRIS-C	1	0	1	0	0	2
TCGA-AA-3982-01A-02R-1022-07	CRIS-C	0	0	1	0	0	1	CRIS-C	0	0	1	0	0	1
TCGA-AA-A00E-01A-01R-A002-07	CRIS-A	1	0	0	0	0	1	CRIS-A	1	0	0	0	0	1
TCGA-AA-A00F-01A-01R-A002-07	CRIS-C	0	0	1	0	0	1	CRIS-C	0	0	1	0	0	1
TCGA-AA-A00L-01A-01R-A002-07	CRIS-E	0	0	1	0	1	2	CRIS-E	0	0	1	0	1	2
TCGA-AA-A00O-01A-02R-A089-07	CRIS-D	0	0	0	1	1	2	CRIS-D	0	0	0	1	0	1
TCGA-AA-A00Q-01A-01R-A002-07	CRIS-C	0	0	1	0	0	1	CRIS-C	0	0	1	0	0	1
TCGA-AA-A010-01A-01R-A089-07	CRIS-D	0	0	0	1	0	1	CRIS-A	1	0	1	0	0	2
TCGA-AA-A01F-01A-01R-A002-07	CRIS-E	0	0	0	0	1	1	CRIS-E	0	0	0	0	1	1
TCGA-AA-A01I-01A-02R-A089-07	CRIS-E	0	0	0	0	1	1	CRIS-E	0	0	0	0	1	1
TCGA-AA-A01K-01A-01R-A00A-07	CRIS-B	0	1	0	1	0	2	CRIS-B	0	1	0	1	0	2
TCGA-AA-A01R-01A-21R-A083-07	CRIS-B	0	1	0	0	0	1	CRIS-B	0	1	0	0	0	1
TCGA-AA-A01X-01A-21R-A083-07	CRIS-D	0	0	0	1	1	2	CRIS-D	0	0	0	1	0	1
TCGA-AA-A024-01A-02R-A00A-07	CRIS-A	1	0	0	0	0	1	CRIS-A	1	0	0	0	0	1
TCGA-AA-A02F-01A-01R-A089-07	CRIS-D	0	0	0	1	1	2	CRIS-E	0	0	1	0	1	2
TCGA-AA-A02K-01A-03R-A32Y-07	CRIS-C	0	0	1	0	0	1	CRIS-C	0	1	1	0	0	2
TCGA-AA-A02Y-01A-43R-A32Y-07	CRIS-E	0	0	0	0	1	1	CRIS-A	1	0	0	0	1	2
TCGA-AD-6888-01A-11R-1928-07	CRIS-E	0	0	1	1	1	3	CRIS-C	0	0	1	0	0	1
TCGA-AD-6889-01A-11R-1928-07	CRIS-A	1	0	0	0	0	1	CRIS-A	1	0	0	0	0	1
TCGA-AD-6890-01A-11R-1928-07	CRIS-D	0	0	0	1	0	1	CRIS-D	0	0	1	1	0	2
TCGA-AD-6895-01A-11R-1928-07	CRIS-B	1	1	0	0	0	2	CRIS-B	1	1	0	0	0	2
TCGA-AD-6901-01A-11R-1928-07	CRIS-E	0	0	0	0	1	1	CRIS-E	0	1	0	0	1	2
TCGA-AD-6963-01A-11R-1928-07	CRIS-C	0	0	1	0	0	1	CRIS-C	0	0	1	0	0	1
TCGA-AF-2691-01A-01R-0821-07	CRIS-E	0	0	1	0	1	2	CRIS-E	1	0	0	0	1	2
TCGA-AF-2692-01A-01R-0821-07	CRIS-A	1	0	0	0	0	1	CRIS-A	1	0	0	0	0	1
TCGA-AF-2693-01A-02R-1736-07	CRIS-C	0	0	1	0	0	1	CRIS-C	1	0	1	0	0	2
TCGA-AF-3400-01A-01R-0821-07	CRIS-A	1	0	0	0	0	1	CRIS-A	1	0	0	0	0	1
TCGA-AF-6136-01A-11R-1830-07	CRIS-E	1	0	0	0	1	2	CRIS-E	1	0	0	0	1	2
TCGA-AF-A56L-01A-31R-A39D-07	CRIS-C	0	0	1	0	0	1	CRIS-C	0	0	1	1	0	2
TCGA-AG-3578-01A-01R-0821-07	CRIS-A	1	0	0	0	0	1	CRIS-A	1	0	0	0	0	1
TCGA-AG-3591-01A-01R-1736-07	CRIS-A	1	0	0	0	0	1	CRIS-A	1	0	0	0	0	1
TCGA-AG-3592-01A-02R-1736-07	CRIS-E	0	0	1	0	1	2	CRIS-C	0	0	1	0	1	2
TCGA-AG-3728-01A-01R-0905-07	CRIS-C	0	0	1	0	1	2	CRIS-C	0	0	1	0	0	1
TCGA-AG-3732-01A-11R-1660-07	CRIS-A	1	0	0	0	0	1	CRIS-A	1	0	1	0	0	2
TCGA-AG-3887-01A-01R-1119-07	CRIS-E	1	0	0	1	1	3	CRIS-E	0	0	0	0	1	1
TCGA-AG-3902-01A-01R-A32Z-07	CRIS-B	0	1	0	0	0	1	CRIS-B	0	1	0	0	0	1
TCGA-AG-3999-01A-01R-1119-07	CRIS-D	0	1	0	1	0	2	CRIS-B	0	1	1	0	0	2
TCGA-AG-4001-01A-02R-1119-07	CRIS-C	0	0	1	1	0	2	CRIS-C	0	0	1	1	0	2
TCGA-AG-4022-01A-01R-1736-07	CRIS-E	0	0	1	0	1	2	CRIS-E	0	0	0	0	1	1
TCGA-AG-A025-01A-01R-A00A-07	CRIS-C	0	0	1	0	0	1	CRIS-C	0	0	1	0	0	1
TCGA-AG-A02G-01A-01R-A00A-07	CRIS-D	0	0	1	1	0	2	CRIS-C	0	0	1	1	0	2
TCGA-AH-6544-01A-11R-1830-07	CRIS-B	0	1	0	0	0	1	CRIS-A	1	0	1	0	0	2
TCGA-AH-6643-01A-11R-1830-07	CRIS-B	0	1	0	1	0	2	CRIS-B	0	1	0	1	0	2
TCGA-AH-6644-01A-21R-1830-07	CRIS-E	0	0	0	0	1	1	CRIS-E	0	0	0	0	1	1
TCGA-AH-6897-01A-11R-1928-07	CRIS-D	0	0	0	1	0	1	CRIS-D	0	0	1	1	0	2
TCGA-AU-6004-01A-11R-1723-07	CRIS-A	1	1	0	0	0	2	CRIS-A	1	1	0	0	0	2
TCGA-AY-4070-01A-01R-1113-07	CRIS-D	0	0	0	1	0	1	CRIS-D	0	1	0	1	0	2
TCGA-AY-A54L-01A-11R-A28H-07	CRIS-E	0	0	0	0	1	1	CRIS-E	0	0	0	0	1	1
TCGA-AZ-4615-01A-01R-1410-07	CRIS-B	1	1	0	0	0	2	CRIS-A	1	1	0	0	0	2
TCGA-AZ-5403-01A-01R-1653-07	CRIS-C	0	0	1	0	0	1	CRIS-C	0	0	1	0	0	1
TCGA-AZ-5407-01A-01R-1723-07	CRIS-A	1	0	0	0	0	1	CRIS-A	1	0	0	0	0	1
TCGA-AZ-6598-01A-11R-1774-07	CRIS-A	1	0	0	0	1	2	CRIS-A	1	0	0	0	1	2
TCGA-CA-6718-01A-11R-1839-07	CRIS-B	0	1	0	0	0	1	CRIS-B	0	1	0	0	0	1
TCGA-CA-6719-01A-11R-1839-07	CRIS-C	0	0	1	0	0	1	CRIS-B	0	1	1	0	0	2
TCGA-CI-6623-01B-11R-1830-07	CRIS-C	0	0	1	0	0	1	CRIS-C	0	0	1	0	0	1
TCGA-CI-6624-01C-11R-1830-07	CRIS-C	1	0	1	0	0	2	CRIS-C	1	0	1	0	0	2
TCGA-CK-4947-01B-11R-1653-07	CRIS-C	0	0	1	0	0	1	CRIS-A	1	0	1	0	0	2
TCGA-CK-4948-01B-11R-1653-07	CRIS-B	0	1	1	0	0	2	CRIS-B	0	1	1	0	0	2
TCGA-CK-4950-01A-01R-1723-07	CRIS-A	1	0	0	0	0	1	CRIS-A	1	0	0	0	0	1
TCGA-CK-4951-01A-01R-1410-07	CRIS-A	1	1	0	0	0	2	CRIS-A	1	0	0	0	0	1
TCGA-CK-5916-01A-11R-1653-07	CRIS-A	1	0	0	0	0	1	CRIS-B	1	1	0	0	0	2
TCGA-CM-4746-01A-01R-1410-07	CRIS-A	1	0	0	0	0	1	CRIS-A	1	0	0	0	0	1
TCGA-CM-5341-01A-01R-1410-07	CRIS-C	0	0	1	0	0	1	CRIS-C	0	0	1	0	0	1
TCGA-CM-5861-01A-01R-1653-07	CRIS-A	1	1	0	0	0	2	CRIS-A	1	1	0	0	0	2
TCGA-CM-6164-01A-11R-1653-07	CRIS-C	0	0	1	0	0	1	CRIS-C	0	0	1	0	0	1
TCGA-D5-5537-01A-21R-1928-07	CRIS-E	1	0	0	1	1	3	CRIS-C	0	0	1	0	0	1
TCGA-D5-5539-01A-01R-1653-07	CRIS-A	1	0	0	0	0	1	CRIS-A	1	0	0	0	0	1
TCGA-D5-5541-01A-01R-1653-07	CRIS-C	0	0	1	0	0	1	CRIS-C	0	0	1	1	0	2
TCGA-D5-6529-01A-11R-1774-07	CRIS-B	0	1	0	0	0	1	CRIS-A	1	0	1	0	0	2
TCGA-D5-6533-01A-11R-1723-07	CRIS-C	0	0	1	1	0	2	CRIS-C	0	0	1	0	0	1
TCGA-D5-6536-01A-11R-1723-07	CRIS-E	1	0	0	1	1	3	CRIS-D	1	0	0	1	1	3
TCGA-DC-5337-01A-01R-1660-07	CRIS-E	0	0	1	0	1	2	CRIS-C	0	0	1	0	0	1
TCGA-DC-6156-01A-11R-1660-07	CRIS-B	0	1	1	0	0	2	CRIS-C	0	1	1	0	0	2
TCGA-DC-6157-01A-11R-1660-07	CRIS-C	0	0	1	0	0	1	CRIS-C	0	0	1	0	0	1
TCGA-DM-A0X9-01A-11R-A155-07	CRIS-E	0	0	0	0	1	1	CRIS-E	0	0	0	0	1	1
TCGA-DM-A0XD-01A-12R-A155-07	CRIS-B	0	1	0	0	0	1	CRIS-B	0	1	0	0	0	1
TCGA-DM-A1D0-01A-11R-A155-07	CRIS-C	0	0	1	0	0	1	CRIS-C	0	0	1	0	0	1
TCGA-DM-A1D7-01A-11R-A155-07	CRIS-E	0	0	0	0	1	1	CRIS-C	0	0	1	0	0	1
TCGA-DM-A1D9-01A-11R-A155-07	CRIS-E	0	0	0	0	1	1	CRIS-E	1	0	0	0	1	2
TCGA-DM-A1HA-01A-11R-A155-07	CRIS-B	0	1	0	0	0	1	CRIS-B	0	1	0	1	0	2
TCGA-DM-A1HB-01A-21R-A180-07	CRIS-A	1	1	0	0	0	2	CRIS-A	1	1	0	0	0	2
TCGA-DM-A282-01A-12R-A16W-07	CRIS-D	0	0	0	1	0	1	CRIS-D	0	0	1	1	0	2
TCGA-DM-A28E-01A-11R-A32Y-07	CRIS-E	0	0	0	0	1	1	CRIS-E	0	0	1	0	1	2
TCGA-DM-A28M-01A-12R-A16W-07	CRIS-A	1	0	0	0	1	2	CRIS-E	1	0	0	0	1	2
TCGA-DY-A0XA-01A-11R-A155-07	CRIS-C	0	0	1	0	0	1	CRIS-C	0	0	1	0	0	1
TCGA-DY-A1DC-01A-31R-A155-07	CRIS-C	0	0	1	0	0	1	CRIS-C	0	0	1	0	0	1
TCGA-DY-A1DG-01A-11R-A32Y-07	CRIS-C	0	0	1	0	0	1	CRIS-C	0	0	1	0	0	1
TCGA-F4-6460-01A-11R-1774-07	CRIS-D	0	0	0	1	1	2	CRIS-D	0	0	0	1	1	2
TCGA-F4-6461-01A-11R-1774-07	CRIS-A	1	0	0	0	0	1	CRIS-A	1	0	0	0	0	1
TCGA-F4-6463-01A-11R-1723-07	CRIS-D	0	0	0	1	0	1	CRIS-D	0	0	0	1	0	1
TCGA-F4-6703-01A-11R-1839-07	CRIS-B	0	1	0	0	0	1	CRIS-B	0	1	0	1	0	2
TCGA-F4-6805-01A-11R-1839-07	CRIS-A	1	0	0	0	0	1	CRIS-B	1	1	0	0	0	2
TCGA-F4-6855-01A-11R-1928-07	CRIS-A	1	0	0	0	0	1	CRIS-A	1	0	0	0	0	1
TCGA-F5-6702-01A-11R-1830-07	CRIS-B	0	1	0	1	0	2	CRIS-B	0	1	1	0	0	2
TCGA-F5-6812-01A-11R-1830-07	CRIS-E	0	0	0	0	1	1	CRIS-C	0	0	1	0	1	2
TCGA-F5-6813-01A-11R-1830-07	CRIS-E	0	0	0	0	1	1	CRIS-C	0	0	1	0	1	2
TCGA-F5-6863-01A-11R-1928-07	CRIS-D	0	0	0	1	0	1	CRIS-D	0	0	1	1	0	2
TCGA-G4-6293-01A-11R-1723-07	CRIS-B	0	1	1	0	1	3	CRIS-C	0	0	1	0	0	1
TCGA-G4-6294-01A-11R-1774-07	CRIS-E	0	0	0	0	1	1	CRIS-E	0	0	1	0	1	2
TCGA-G4-6299-01A-11R-1774-07	CRIS-B	0	1	0	1	0	2	CRIS-B	0	1	0	0	0	1
TCGA-G4-6303-01A-11R-1774-07	CRIS-C	0	0	1	0	0	1	CRIS-C	0	1	1	0	0	2
TCGA-G4-6306-01A-11R-1774-07	CRIS-E	0	1	1	0	1	3	CRIS-E	0	1	1	0	1	3
TCGA-G4-6307-01A-11R-1723-07	CRIS-C	0	0	1	0	0	1	CRIS-C	0	0	1	0	0	1
TCGA-G4-6310-01A-11R-1723-07	CRIS-E	0	0	0	0	1	1	CRIS-C	0	0	1	0	0	1
TCGA-G4-6314-01A-11R-1723-07	CRIS-D	0	0	0	1	0	1	CRIS-D	0	0	0	1	0	1
TCGA-G4-6315-01A-11R-1723-07	CRIS-D	0	0	0	1	0	1	CRIS-C	0	0	1	1	0	2
TCGA-G4-6317-01A-11R-1723-07	CRIS-C	0	0	1	0	0	1	CRIS-C	0	0	1	0	0	1
TCGA-G4-6320-01A-11R-1723-07	CRIS-A	1	0	0	0	0	1	CRIS-A	1	0	0	0	0	1
TCGA-G4-6322-01A-11R-1723-07	CRIS-A	1	0	0	0	0	1	CRIS-A	1	0	0	0	0	1
TCGA-G4-6586-01A-11R-1774-07	CRIS-A	1	0	0	0	0	1	CRIS-A	1	1	0	0	0	2
TCGA-G4-6588-01A-11R-1774-07	CRIS-A	1	0	0	0	0	1	CRIS-A	1	1	0	0	0	2
TCGA-G5-6233-01A-11R-1736-07	CRIS-B	0	1	0	0	1	2	CRIS-B	0	1	0	0	0	1
TCGA-G5-6235-01A-11R-1736-07	CRIS-C	0	0	1	0	1	2	CRIS-E	0	0	1	0	1	2
TCGA-G5-6641-01A-11R-A32Z-07	CRIS-A	1	0	1	0	0	2	CRIS-A	1	0	1	0	0	2
TCGA-NH-A50U-01A-33R-A37K-07	CRIS-B	0	1	0	0	0	1	CRIS-B	0	1	1	0	0	2
TCGA-QG-A5YW-01A-11R-A28H-07	CRIS-A	1	0	0	0	0	1	CRIS-A	1	0	1	0	0	2
TCGA-QG-A5Z2-01A-11R-A28H-07	CRIS-A	1	0	0	0	0	1	CRIS-A	1	1	0	0	0	2
TCGA-RU-A8FL-01A-11R-A37K-07	CRIS-C	0	0	1	0	1	2	CRIS-C	0	0	1	0	0	1
TCGA-WS-AB45-01A-11R-A41B-07	CRIS-A	1	0	0	0	0	1	CRIS-D	1	0	0	1	0	2
