# Supplementary material for: Multi-label transcriptional classification of colorectal cancer reflects tumor cell population heterogeneity
Source: Genome Med. 2023 May 15;15:37. doi: 10.1186/s13073-023-01176-5 (PMC10184353; doi:10.1186/s13073-023-01176-5)
Supplement: Supplementary file 17 — Additional file 17: Table S16. Multi-label assignments of the algorithm-adapted LSVM on PDX samples, compared with multi-label assignments from the multiCRIS version of the NTP approach. [file 13073_2023_1176_MOESM17_ESM.xlsx]

## Sheet: Table S16
	Table S16: Multi-label assignments of the algorithm-adapted LSVM on PDX samples, compared with multi-label assignments from the multiCRIS version of the NTP approach.
PDX NTP VS LSVM	NTP							LSVM
aliquot_id	NTP SL & primary	CRIS-A	CRIS-B	CRIS-C	CRIS-D	CRIS-E	Number of assigned classes	LSVM SL & primary	CRIS-A	CRIS-B	CRIS-C	CRIS-D	CRIS-E	Number of assigned classes
CRC0014LMX0B02202TUMR01000	CRIS-C	0	0	1	0	0	1	CRIS-C	0	0	1	0	1	2
CRC0019LMX0B02202TUMR02000	CRIS-B	1	1	0	0	0	2	CRIS-E	0	0	0	0	1	1
CRC0021LMX0B02201TUMR02000	CRIS-A	1	1	0	0	0	2	CRIS-B	0	1	0	0	0	1
CRC0022LMX0B02204TUMR03000	CRIS-B	0	1	0	0	1	2	CRIS-E	0	1	0	0	1	2
CRC0024LMX0A02201TUMR07000	CRIS-A	1	1	0	0	0	2	CRIS-B	1	1	0	0	0	2
CRC0025LMX0B02201TUMR05000	CRIS-A	1	0	0	0	0	1	CRIS-D	0	1	0	1	0	2
CRC0029LMX0A02204TUMR05000	CRIS-C	0	0	1	0	0	1	CRIS-C	0	0	1	0	0	1
CRC0030LMX0B02204TUMR02000	CRIS-D	0	0	0	1	1	2	CRIS-D	0	0	0	1	1	2
CRC0030LMX0B05310TUMR02000	CRIS-E	0	0	0	1	1	2	CRIS-E	0	0	0	1	1	2
CRC0030LMX0B05346TUMR02000	CRIS-E	0	0	0	0	1	1	CRIS-E	0	0	1	1	1	3
CRC0031LMX0A02201TUMR02000	CRIS-E	0	0	0	0	1	1	CRIS-E	0	0	0	0	1	1
CRC0031LMX0A05005TUMR05000	CRIS-E	0	0	0	0	1	1	CRIS-E	0	0	0	1	1	2
CRC0031LMX0A05012TUMR01000	CRIS-E	0	0	0	0	1	1	CRIS-E	0	0	0	1	1	2
CRC0031LMX0B02201TUMR04000	CRIS-E	0	0	0	0	1	1	CRIS-E	0	0	0	0	1	1
CRC0032LMX0A02204TUMR05000	CRIS-E	0	0	0	0	1	1	CRIS-C	0	0	1	0	1	2
CRC0032LMX0A04020TUMR02000	CRIS-E	0	0	0	0	1	1	CRIS-C	0	0	1	0	1	2
CRC0032LMX0A04037TUMR02000	CRIS-E	0	0	0	1	1	2	CRIS-C	0	0	1	0	1	2
CRC0054LMX0B02201TUMR05000	CRIS-E	0	0	0	1	1	2	CRIS-E	0	0	1	1	1	3
CRC0055LMX0A02201TUMR02000	CRIS-A	1	0	0	0	0	1	CRIS-C	1	0	1	0	0	2
CRC0056LMX0A02204TUMR03000	CRIS-C	0	0	1	0	0	1	CRIS-C	0	0	1	0	1	2
CRC0057LMX0A02202TUMR01000	CRIS-C	0	0	1	1	0	2	CRIS-C	0	0	1	1	0	2
CRC0058LMX0A02201TUMR04000	CRIS-A	1	1	0	0	1	3	CRIS-A	1	0	0	0	0	1
CRC0059LMX0B02202TUMR04000	CRIS-C	0	0	1	0	0	1	CRIS-C	0	0	1	0	0	1
CRC0059LMX0B04201TUMR05000	CRIS-C	0	0	1	0	0	1	CRIS-C	0	0	1	0	0	1
CRC0059LMX0B04204TUMR05000	CRIS-C	0	0	1	0	0	1	CRIS-C	0	0	1	0	0	1
CRC0061LMX0A02202TUMR03000	CRIS-B	0	1	0	0	0	1	CRIS-B	0	1	0	1	0	2
CRC0062LMX0A02201TUMR03000	CRIS-B	0	1	0	0	0	1	CRIS-D	0	1	0	1	0	2
CRC0063LMX0A02201TUMR02000	CRIS-A	1	0	0	0	0	1	CRIS-A	1	1	0	0	0	2
CRC0064LMX0A02204TUMR02000	CRIS-A	1	1	0	0	0	2	CRIS-B	0	1	0	0	0	1
CRC0065LMX0B02202TUMR02000	CRIS-C	0	0	1	0	0	1	CRIS-C	0	0	1	1	0	2
CRC0066LMX0A02204TUMR08000	CRIS-C	0	0	1	0	0	1	CRIS-C	0	0	1	0	0	1
CRC0066LMX0A05006TUMR02000	CRIS-C	0	0	1	0	0	1	CRIS-C	0	0	1	0	0	1
CRC0066LMX0A05033TUMR02000	CRIS-C	0	0	1	0	0	1	CRIS-C	0	0	1	0	0	1
CRC0068LMX0A02204TUMR19000	CRIS-B	1	1	0	0	0	2	CRIS-B	0	1	1	0	0	2
CRC0069LMX0A03201TUMR20000	CRIS-D	0	1	0	1	0	2	CRIS-D	0	0	1	1	0	2
CRC0069LMX0A03204TUMR13000	CRIS-B	0	1	0	1	0	2	CRIS-C	0	0	1	0	0	1
CRC0069LMX0A07018TUMR13000	CRIS-D	0	1	0	1	0	2	CRIS-D	0	0	1	1	0	2
CRC0069LMX0A07045TUMR09000	CRIS-B	0	1	0	1	0	2	CRIS-D	0	0	1	1	0	2
CRC0069LMX0B02201TUMR02000	CRIS-B	0	1	0	1	0	2	CRIS-C	0	0	1	0	0	1
CRC0070LMX0B02204TUMR14000	CRIS-D	0	0	0	1	0	1	CRIS-B	0	1	1	1	0	3
CRC0072LMX0B02204TUMR02000	CRIS-E	0	1	0	0	1	2	CRIS-E	0	1	0	0	1	2
CRC0073LMX0A02202TUMR01000	CRIS-E	0	0	0	0	1	1	CRIS-E	0	0	0	0	1	1
CRC0076LMX0B02204TUMR08000	CRIS-C	0	0	1	0	0	1	CRIS-C	0	0	1	0	0	1
CRC0076LMX0B04201TUMR24000	CRIS-C	1	0	1	0	0	2	CRIS-C	0	0	1	0	0	1
CRC0076LMX0B04205TUMR12000	CRIS-C	0	0	1	0	0	1	CRIS-C	0	0	1	0	0	1
CRC0078LMX0A04033TUMR01000	CRIS-C	0	0	1	0	1	2	CRIS-C	0	0	1	0	0	1
CRC0078LMX0A04057TUMR02000	CRIS-C	0	0	1	0	0	1	CRIS-C	0	0	1	0	0	1
CRC0078LMX0A05004TUMR01000	CRIS-C	0	0	1	0	1	2	CRIS-C	0	0	1	0	0	1
CRC0078LMX0A05007TUMR02000	CRIS-C	0	0	1	0	0	1	CRIS-C	0	0	1	0	0	1
CRC0079LMX0A02204TUMR02000	CRIS-A	1	0	0	0	0	1	CRIS-A	1	0	0	0	1	2
CRC0080LMX0B02204TUMR05000	CRIS-D	0	1	0	1	0	2	CRIS-E	0	1	0	0	1	2
CRC0081LMX0B02204TUMR02000	CRIS-D	0	0	0	1	0	1	CRIS-D	0	1	0	1	1	3
CRC0082LMX0A02202TUMR02000	CRIS-A	1	0	0	0	0	1	CRIS-A	1	0	0	0	0	1
CRC0085LMX0B02201TUMR02000	CRIS-E	0	0	0	0	1	1	CRIS-E	0	0	0	0	1	1
CRC0086LMX0A02204TUMR01000	CRIS-B	0	1	0	0	0	1	CRIS-B	1	1	0	0	0	2
CRC0094LMX0B02203TUMR01000	CRIS-A	1	0	0	0	0	1	CRIS-C	0	0	1	0	0	1
CRC0095LMX0B02204TUMR03000	CRIS-D	0	0	0	1	0	1	CRIS-D	0	0	1	1	0	2
CRC0096LMX0A02201TUMR04000	CRIS-C	0	1	1	0	0	2	CRIS-C	0	0	1	0	0	1
CRC0096LMX0A03206TUMR05000	CRIS-C	0	0	1	0	1	2	CRIS-C	0	0	1	0	0	1
CRC0096LMX0A03206TUMR09000	CRIS-C	0	0	1	0	1	2	CRIS-C	0	0	1	0	0	1
CRC0098LMX0A02202TUMR04000	CRIS-C	0	0	1	0	0	1	CRIS-C	0	0	1	0	1	2
CRC0098LMX0B04201TUMR09000	CRIS-C	0	0	1	1	0	2	CRIS-C	0	0	1	1	0	2
CRC0098LMX0B04220TUMR09000	CRIS-C	0	0	1	1	0	2	CRIS-C	0	0	1	1	0	2
CRC0099LMX0B05099TUMR02000	CRIS-C	0	0	1	0	1	2	CRIS-C	0	0	1	0	0	1
CRC0100LMX0A02201TUMR05000	CRIS-B	0	1	0	0	0	1	CRIS-B	0	1	1	0	0	2
CRC0101LMX0A02201TUMR05000	CRIS-C	0	0	1	0	0	1	CRIS-C	0	0	1	0	0	1
CRC0102LMX0B02204TUMR05000	CRIS-D	0	0	0	1	0	1	CRIS-D	0	0	0	1	0	1
CRC0102LMX0B03201TUMR12000	CRIS-D	0	1	0	1	0	2	CRIS-D	0	0	0	1	0	1
CRC0102LMX0B03205TUMR12000	CRIS-B	0	1	0	1	0	2	CRIS-D	0	0	0	1	0	1
CRC0103LMX0B02201TUMR05000	CRIS-C	0	0	1	0	0	1	CRIS-C	0	0	1	0	0	1
CRC0105LMX0A02204TUMR02000	CRIS-E	0	0	0	1	1	2	CRIS-E	0	0	1	1	1	3
CRC0106LMX0B02202TUMR02000	CRIS-A	1	0	0	0	0	1	CRIS-A	1	0	0	0	0	1
CRC0108LMX0B02201TUMR02000	CRIS-C	0	1	1	0	0	2	CRIS-C	0	0	1	0	0	1
CRC0109LMX0A02204TUMR06000	CRIS-A	1	0	0	0	0	1	CRIS-C	0	0	1	0	0	1
CRC0110LMX0A02204TUMR02000	CRIS-B	1	1	0	0	0	2	CRIS-B	0	1	0	0	0	1
CRC0112LMX0A02202TUMR01000	CRIS-D	0	0	0	1	0	1	CRIS-E	0	0	0	0	1	1
CRC0113LMX0B02201TUMR05000	CRIS-C	0	0	1	0	0	1	CRIS-C	0	0	1	0	0	1
CRC0114LMX0B02202TUMR01000	CRIS-E	0	1	0	0	1	2	CRIS-E	0	0	0	0	1	1
CRC0115LMX0A02202TUMR01000	CRIS-C	0	0	1	0	0	1	CRIS-C	0	0	1	0	0	1
CRC0116LMX0A02201TUMR05000	CRIS-C	0	0	1	0	0	1	CRIS-C	0	0	1	1	0	2
CRC0116LMX0B03204TUMR03000	CRIS-C	0	0	1	1	0	2	CRIS-C	0	0	1	1	0	2
CRC0116LMX0B03206TUMR02000	CRIS-C	0	0	1	0	0	1	CRIS-C	0	0	1	1	0	2
CRC0117LMX0A02201TUMR04000	CRIS-B	1	1	0	0	0	2	CRIS-B	0	1	1	0	0	2
CRC0117LMX0A04219TUMR02000	CRIS-B	0	1	0	0	0	1	CRIS-B	0	1	1	0	0	2
CRC0118LMX0A02204TUMR04000	CRIS-A	1	1	0	0	0	2	CRIS-B	1	1	0	0	0	2
CRC0119LMX0B02201TUMR02000	CRIS-E	0	0	0	0	1	1	CRIS-E	0	0	0	0	1	1
CRC0120LMX0A02204TUMR03000	CRIS-B	0	1	0	0	0	1	CRIS-E	0	0	1	0	1	2
CRC0121LMX0A02204TUMR04000	CRIS-E	0	0	0	0	1	1	CRIS-E	0	0	0	1	1	2
CRC0121LMX0A07208TUMR02000	CRIS-E	0	0	0	0	1	1	CRIS-E	0	0	0	1	1	2
CRC0121LMX0A07210TUMR02000	CRIS-E	0	0	0	1	1	2	CRIS-E	0	0	0	1	1	2
CRC0123LMX0A02204TUMR02000	CRIS-A	1	0	0	0	0	1	CRIS-A	1	1	0	0	0	2
CRC0124LMX0B02201TUMR04000	CRIS-C	0	0	1	0	0	1	CRIS-C	0	0	1	0	0	1
CRC0125LMX0A02201TUMR03000	CRIS-A	1	1	0	0	0	2	CRIS-A	1	1	0	0	0	2
CRC0128LMX0A02201TUMR03000	CRIS-A	1	0	0	0	0	1	CRIS-A	1	0	0	0	0	1
CRC0129LMX0A02201TUMR05000	CRIS-A	1	0	1	0	0	2	CRIS-C	0	0	1	0	0	1
CRC0130LMX0A02201TUMR02000	CRIS-E	0	1	0	0	1	2	CRIS-E	0	0	0	0	1	1
CRC0131LMX0A02204TUMR05000	CRIS-C	0	0	1	0	0	1	CRIS-C	0	0	1	0	0	1
CRC0134LMX0B02204TUMR02000	CRIS-C	0	0	1	0	0	1	CRIS-C	0	0	1	0	0	1
CRC0135LMX0A02204TUMR02000	CRIS-E	1	0	0	0	1	2	CRIS-E	0	0	0	0	1	1
CRC0136LMX0B02201TUMR04000	CRIS-C	0	0	1	0	0	1	CRIS-C	0	0	1	0	0	1
CRC0137LMX0A02201TUMR04000	CRIS-E	0	0	0	0	1	1	CRIS-E	0	0	1	0	1	2
CRC0138LMX0B02201TUMR01000	CRIS-B	0	1	0	1	0	2	CRIS-B	0	1	0	1	0	2
CRC0139LMX0A02204TUMR04000	CRIS-E	0	0	0	0	1	1	CRIS-E	0	0	0	0	1	1
CRC0140LMX0A02203TUMR01000	CRIS-E	0	0	0	0	1	1	CRIS-E	0	0	0	1	1	2
CRC0141LMX0B02204TUMR02000	CRIS-B	0	1	0	0	1	2	CRIS-B	0	1	0	0	1	2
CRC0143LMX0B02202TUMR02000	CRIS-E	0	0	0	0	1	1	CRIS-E	0	0	0	1	1	2
CRC0145LMX0B02203TUMR01000	CRIS-D	0	0	0	1	1	2	CRIS-D	0	0	0	1	1	2
CRC0146LMX0B02204TUMR02000	CRIS-C	0	0	1	0	0	1	CRIS-C	0	0	1	0	1	2
CRC0146LMX0B04023TUMR02000	CRIS-C	0	0	1	0	0	1	CRIS-C	0	0	1	0	0	1
CRC0146LMX0B04049TUMR02000	CRIS-C	0	0	1	0	0	1	CRIS-C	0	0	1	0	0	1
CRC0147LMX0B02202TUMR05000	CRIS-C	0	1	1	0	1	3	CRIS-C	0	0	1	0	1	2
CRC0148LMX0A02201TUMR08000	CRIS-E	0	0	0	0	1	1	CRIS-E	0	0	0	1	1	2
CRC0149LMX0A02201TUMR02000	CRIS-D	0	0	0	1	0	1	CRIS-D	0	1	0	1	0	2
CRC0150LMX0A02204TUMR04000	CRIS-B	0	1	0	0	1	2	CRIS-E	0	1	0	0	1	2
CRC0152LMX0B02201TUMR04000	CRIS-B	0	1	0	0	0	1	CRIS-B	0	1	0	0	1	2
CRC0153LMX0B02204TUMR04000	CRIS-C	0	0	1	0	0	1	CRIS-C	0	0	1	0	0	1
CRC0153LMX0B05010TUMR02000	CRIS-D	0	0	0	1	1	2	CRIS-C	0	0	1	0	0	1
CRC0153LMX0B05026TUMR02000	CRIS-C	0	0	1	0	0	1	CRIS-C	0	0	1	0	0	1
CRC0154LMX0A02204TUMR02000	CRIS-E	0	0	0	0	1	1	CRIS-E	0	0	0	0	1	1
CRC0155LMX0B02204TUMR02000	CRIS-A	1	0	1	0	1	3	CRIS-E	0	0	1	0	1	2
CRC0158LMX0A02201TUMR02000	CRIS-A	1	0	0	0	0	1	CRIS-E	0	0	0	0	1	1
CRC0159LMX0A02203TUMR01000	CRIS-C	0	0	1	0	0	1	CRIS-C	0	0	1	1	0	2
CRC0160LMX0B02211TUMR02000	CRIS-A	1	0	0	0	1	2	CRIS-E	0	0	0	0	1	1
CRC0161LMX0A02204TUMR04000	CRIS-B	0	1	0	0	0	1	CRIS-B	0	1	0	0	0	1
CRC0162LMX0B02204TUMR02000	CRIS-B	0	1	0	0	0	1	CRIS-B	0	1	0	0	0	1
CRC0165LMX0A02208TUMR03000	CRIS-E	0	0	0	0	1	1	CRIS-E	0	0	0	1	1	2
CRC0166LMX0A05009TUMR01000	CRIS-D	0	0	1	1	0	2	CRIS-C	0	0	1	1	0	2
CRC0166LMX0A05011TUMR05000	CRIS-C	0	0	1	1	0	2	CRIS-C	0	0	1	1	0	2
CRC0166LMX0A05015TUMR02000	CRIS-D	0	0	1	1	0	2	CRIS-C	0	0	1	1	0	2
CRC0166LMX0A05027TUMR09000	CRIS-D	0	0	0	1	0	1	CRIS-D	0	0	1	1	0	2
CRC0167LMX0B02201TUMR02000	CRIS-E	0	0	0	0	1	1	CRIS-E	0	0	1	0	1	2
CRC0168LMX0A02204TUMR02000	CRIS-A	1	0	0	0	0	1	CRIS-A	1	0	0	0	1	2
CRC0169LMX0A02202TUMR02000	CRIS-D	0	0	0	1	0	1	CRIS-D	0	0	1	1	0	2
CRC0170LMX0A02204TUMR02000	CRIS-A	1	0	0	0	0	1	CRIS-A	1	1	0	0	0	2
CRC0171LMX0B02202TUMR05000	CRIS-A	1	0	0	0	0	1	CRIS-E	1	0	1	0	1	3
CRC0174LMX0A02202TUMR02000	CRIS-C	0	0	1	0	0	1	CRIS-C	0	0	1	0	0	1
CRC0175LMX0A02202TUMR03000	CRIS-D	0	0	0	1	0	1	CRIS-D	0	0	0	1	1	2
CRC0176LMX0B02203TUMR05000	CRIS-B	0	1	0	0	0	1	CRIS-E	0	1	1	0	1	3
CRC0177LMX0A02201TUMR05000	CRIS-D	0	0	0	1	0	1	CRIS-D	0	0	1	1	0	2
CRC0178LMX0B02201TUMR02000	CRIS-C	0	0	1	0	0	1	CRIS-C	0	0	1	0	0	1
CRC0179LMX0A02202TUMR04000	CRIS-C	0	0	1	0	0	1	CRIS-C	0	0	1	0	0	1
CRC0184LMX0B02201TUMR02000	CRIS-A	1	0	0	0	0	1	CRIS-A	1	1	0	0	0	2
CRC0185LMX0B04054TUMR05000	CRIS-E	0	0	0	1	1	2	CRIS-E	0	0	1	1	1	3
CRC0186LMX0A02201TUMR04000	CRIS-B	0	1	0	0	0	1	CRIS-E	0	1	0	0	1	2
CRC0187LMX0A02201TUMR01000	CRIS-E	0	0	0	0	1	1	CRIS-E	0	0	0	0	1	1
CRC0188LMX0A01201TUMR01000	CRIS-E	0	0	0	0	1	1	CRIS-E	0	0	1	1	1	3
CRC0190LMX0B02201TUMR05000	CRIS-C	0	0	1	0	0	1	CRIS-C	0	0	1	0	0	1
CRC0196LMX0B02201TUMR11000	CRIS-A	1	0	0	0	0	1	CRIS-E	1	0	0	0	1	2
CRC0197LMX0B02201TUMR02000	CRIS-E	0	0	0	0	1	1	CRIS-E	0	0	0	0	1	1
CRC0198LMX0B02203TUMR02000	CRIS-B	0	1	0	0	0	1	CRIS-B	0	1	1	0	0	2
CRC0199LMX0B02204TUMR05000	CRIS-A	1	0	0	0	0	1	CRIS-A	1	0	0	0	0	1
CRC0202LMX0B02201TUMR04000	CRIS-D	0	0	0	1	0	1	CRIS-D	0	0	1	1	0	2
CRC0202LMX0B06012TUMR02000	CRIS-B	0	1	0	0	0	1	CRIS-D	0	1	1	1	0	3
CRC0202LMX0B06034TUMR02000	CRIS-D	0	0	0	1	0	1	CRIS-D	0	0	1	1	0	2
CRC0204LMX0A02201TUMR05000	CRIS-C	0	0	1	0	0	1	CRIS-C	0	0	1	0	0	1
CRC0207LMX0A02202TUMR02000	CRIS-D	0	0	0	1	0	1	CRIS-D	0	0	1	1	0	2
CRC0214LMX0A02201TUMR02000	CRIS-D	0	0	0	1	0	1	CRIS-D	0	0	0	1	0	1
CRC0216LMX0A02201TUMR02000	CRIS-B	1	1	0	0	0	2	CRIS-B	0	1	1	0	0	2
CRC0217LMX0A02201TUMR02000	CRIS-E	0	0	0	0	1	1	CRIS-E	0	0	1	0	1	2
CRC0218LMX0A02202TUMR02000	CRIS-E	0	0	0	1	1	2	CRIS-E	0	0	1	0	1	2
CRC0219LMX0A02201TUMR03000	CRIS-C	0	0	1	0	0	1	CRIS-C	0	0	1	0	0	1
CRC0219LMX0B03202TUMR02000	CRIS-C	0	0	1	0	0	1	CRIS-C	0	0	1	0	0	1
CRC0219LMX0B03205TUMR03000	CRIS-C	0	0	1	0	0	1	CRIS-C	0	0	1	0	0	1
CRC0221LMX0B02202TUMR02000	CRIS-C	0	0	1	0	0	1	CRIS-E	0	0	1	0	1	2
CRC0229LMX0B02201TUMR02000	CRIS-A	1	0	0	1	0	2	CRIS-E	0	0	0	1	1	2
CRC0231LMX0A02201TUMR02000	CRIS-A	1	0	0	0	0	1	CRIS-A	1	0	0	0	0	1
CRC0242LMX0B02204TUMR02000	CRIS-D	0	0	0	1	0	1	CRIS-D	0	0	1	1	0	2
CRC0243LMX0A02203TUMR01000	CRIS-C	0	0	1	0	0	1	CRIS-C	0	0	1	0	1	2
CRC0252LMX0A02201TUMR01000	CRIS-C	0	0	1	0	0	1	CRIS-C	0	0	1	0	0	1
CRC0252LMX0A03201TUMR03000	CRIS-C	0	0	1	0	0	1	CRIS-C	0	0	1	0	0	1
CRC0252LMX0A03206TUMR02000	CRIS-C	0	0	1	0	0	1	CRIS-C	0	0	1	0	0	1
CRC0253LMX0A02201TUMR02000	CRIS-D	0	0	0	1	0	1	CRIS-D	0	0	1	1	0	2
CRC0254LMX0B02201TUMR04000	CRIS-D	0	0	0	1	0	1	CRIS-C	0	0	1	1	0	2
CRC0257LMX0A02202TUMR03000	CRIS-C	0	0	1	0	0	1	CRIS-C	0	0	1	0	1	2
CRC0257LMX0A05006TUMR02000	CRIS-C	0	0	1	0	1	2	CRIS-C	0	0	1	0	0	1
CRC0257LMX0A05020TUMR02000	CRIS-C	0	0	1	0	1	2	CRIS-C	0	0	1	0	1	2
CRC0261LMX0A02201TUMR02000	CRIS-A	1	0	0	0	0	1	CRIS-C	0	0	1	0	1	2
CRC0262LMX0A02202TUMR02000	CRIS-B	0	1	0	0	0	1	CRIS-C	0	1	1	0	0	2
CRC0262LMX0B03207TUMR21000	CRIS-B	0	1	1	0	0	2	CRIS-C	0	0	1	0	0	1
CRC0262LMX0B03211TUMR09000	CRIS-B	0	1	1	0	0	2	CRIS-C	0	1	1	0	0	2
CRC0264LMX0A02201TUMR05000	CRIS-C	0	0	1	0	0	1	CRIS-C	0	0	1	0	1	2
CRC0264LMX0A05007TUMR03000	CRIS-C	0	0	1	0	0	1	CRIS-C	0	0	1	0	1	2
CRC0264LMX0A05033TUMR02000	CRIS-E	0	0	0	0	1	1	CRIS-C	0	0	1	0	0	1
CRC0265LMX0B02202TUMR03000	CRIS-B	0	1	0	0	0	1	CRIS-B	0	1	0	1	1	3
CRC0274LMX0A01201TUMR01000	CRIS-D	0	0	0	1	0	1	CRIS-E	0	0	1	1	1	3
CRC0277LMX0A02201TUMR03000	CRIS-A	1	0	0	0	0	1	CRIS-A	1	0	0	0	0	1
CRC0285LMX0A02204TUMR02000	CRIS-D	0	0	0	1	0	1	CRIS-D	0	0	1	1	0	2
CRC0291LMX0A02201TUMR02000	CRIS-B	0	1	0	0	0	1	CRIS-B	0	1	0	0	0	1
CRC0292LMX0A02201TUMR02000	CRIS-A	1	0	0	0	1	2	CRIS-C	0	0	1	0	1	2
CRC0297LMX0A03210TUMR17000	CRIS-D	0	0	1	1	0	2	CRIS-C	0	0	1	1	0	2
CRC0305LMX0B02203TUMR03000	CRIS-E	0	0	0	0	1	1	CRIS-E	0	0	1	0	1	2
CRC0307LMX0A02201TUMR04000	CRIS-C	0	0	1	0	0	1	CRIS-C	0	0	1	1	0	2
CRC0310LMX0B02203TUMR02000	CRIS-D	0	0	0	1	0	1	CRIS-D	0	0	1	1	0	2
CRC0312LMX0B02201TUMR03000	CRIS-E	0	0	0	0	1	1	CRIS-E	0	0	1	1	1	3
CRC0313LMX0B02201TUMR02000	CRIS-E	0	0	1	0	1	2	CRIS-E	0	0	1	0	1	2
CRC0314LMX0A02202TUMR02000	CRIS-E	0	1	0	0	1	2	CRIS-E	0	0	0	0	1	1
CRC0316LMX0A01201TUMR01000	CRIS-C	0	0	1	0	0	1	CRIS-C	0	0	1	0	0	1
CRC0318LMX0A02201TUMR01000	CRIS-A	1	0	0	0	0	1	CRIS-E	0	1	0	0	1	2
CRC0321LMX0A02201TUMR04000	CRIS-C	0	0	1	0	0	1	CRIS-C	0	0	1	0	0	1
CRC0322LMX0A02202TUMR01000	CRIS-C	0	0	1	0	0	1	CRIS-C	0	0	1	1	0	2
CRC0322LMX0A04014TUMR02000	CRIS-C	0	1	1	1	0	3	CRIS-C	0	1	1	0	0	2
CRC0322LMX0A04018TUMR02000	CRIS-C	0	1	1	0	0	2	CRIS-C	0	0	1	1	0	2
CRC0322LMX0A04094TUMR05000	CRIS-C	0	0	1	0	0	1	CRIS-C	0	0	1	0	0	1
CRC0322LMX0A04114TUMR01000	CRIS-C	0	0	1	1	0	2	CRIS-C	0	0	1	1	0	2
CRC0323LMX0A02004TUMR02000	CRIS-A	1	0	0	0	0	1	CRIS-A	1	0	0	0	0	1
CRC0324LMX0A02201TUMR02000	CRIS-A	1	0	0	0	0	1	CRIS-A	1	0	1	0	0	2
CRC0327LMX0B02201TUMR07000	CRIS-C	0	0	1	0	0	1	CRIS-C	0	0	1	0	0	1
CRC0327LMX0B03202TUMR05000	CRIS-C	0	0	1	0	0	1	CRIS-C	0	0	1	0	0	1
CRC0327LMX0B03205TUMR05000	CRIS-C	0	0	1	0	0	1	CRIS-C	0	0	1	0	0	1
CRC0328LMX0A02002TUMR03000	CRIS-E	1	0	0	0	1	2	CRIS-E	0	0	1	0	1	2
CRC0329LMX0A02201TUMR01000	CRIS-A	1	0	0	0	0	1	CRIS-C	0	0	1	0	0	1
CRC0330LMX0A02201TUMR02000	CRIS-A	1	0	0	0	0	1	CRIS-C	0	0	1	0	0	1
CRC0330LMX0A02203TUMR01000	CRIS-B	0	1	0	0	1	2	CRIS-C	0	0	1	0	0	1
CRC0330LMX0A06002TUMR05000	CRIS-B	0	1	0	0	0	1	CRIS-E	0	0	1	0	1	2
CRC0330LMX0A06006TUMR01000	CRIS-E	0	0	0	0	1	1	CRIS-E	0	0	1	0	1	2
CRC0332LMX0A02002TUMR02000	CRIS-A	1	1	0	0	0	2	CRIS-C	0	1	1	0	0	2
CRC0333LMX0A02202TUMR02000	CRIS-E	0	0	0	1	1	2	CRIS-E	0	0	1	1	1	3
CRC0334LMX0B02201TUMR05000	CRIS-D	0	0	0	1	0	1	CRIS-D	0	0	0	1	1	2
CRC0339LMX0A02201TUMR01000	CRIS-E	0	0	0	0	1	1	CRIS-E	0	0	1	0	1	2
CRC0343LMX0A02201TUMR07000	CRIS-E	0	0	0	0	1	1	CRIS-E	0	0	1	0	1	2
CRC0344LMX0A02003TUMR12000	CRIS-A	1	0	0	0	0	1	CRIS-C	0	0	1	0	0	1
CRC0348LMX0A02002TUMR02000	CRIS-A	1	0	1	1	0	3	CRIS-C	0	0	1	0	0	1
CRC0348LMX0A02003TUMR02000	CRIS-A	1	0	1	0	0	2	CRIS-C	0	0	1	0	0	1
CRC0348LMX0A03003TUMR05000	CRIS-D	0	0	0	1	0	1	CRIS-D	0	0	1	1	0	2
CRC0348LMX0A03006TUMR01000	CRIS-D	0	0	0	1	0	1	CRIS-D	0	0	1	1	0	2
CRC0348LMX0A03009TUMR02000	CRIS-D	0	0	0	1	1	2	CRIS-D	0	0	1	1	0	2
CRC0348LMX0A03012TUMR01000	CRIS-D	0	0	0	1	0	1	CRIS-D	0	0	1	1	0	2
CRC0349LMX0A02201TUMR02000	CRIS-A	1	1	0	0	0	2	CRIS-A	1	1	0	0	0	2
CRC0349LMX0A02203TUMR08000	CRIS-A	1	1	0	0	0	2	CRIS-A	1	1	1	0	0	3
CRC0349LMX0A03008TUMR01000	CRIS-A	1	1	0	0	0	2	CRIS-A	1	1	1	0	0	3
CRC0349LMX0A03011TUMR01000	CRIS-A	1	1	0	0	0	2	CRIS-A	1	1	0	0	0	2
CRC0354LMX0A02003TUMR02000	CRIS-A	1	0	0	0	0	1	CRIS-C	0	0	1	0	0	1
CRC0356LMX0A03001TUMR05000	CRIS-C	0	0	1	0	0	1	CRIS-C	0	0	1	0	0	1
CRC0356LMX0A03003TUMR01000	CRIS-C	0	0	1	0	0	1	CRIS-C	0	0	1	0	0	1
CRC0356LMX0A03005TUMR01000	CRIS-C	0	0	1	0	0	1	CRIS-C	0	0	1	0	0	1
CRC0356LMX0A03006TUMR05000	CRIS-C	0	0	1	0	0	1	CRIS-C	0	0	1	0	0	1
CRC0357LMX0B02003TUMR01000	CRIS-A	1	1	0	0	0	2	CRIS-B	0	1	0	0	0	1
CRC0362LMX0B02204TUMR06000	CRIS-C	0	0	1	0	0	1	CRIS-E	0	0	1	0	1	2
CRC0370LMX0B02001TUMR04000	CRIS-C	0	0	1	0	0	1	CRIS-C	0	1	1	0	0	2
CRC0371LMX0B02004TUMR03000	CRIS-B	0	1	0	0	0	1	CRIS-B	0	1	0	1	0	2
CRC0377LMX0A02002TUMR02000	CRIS-A	1	1	0	0	1	3	CRIS-A	1	0	0	0	0	1
CRC0378LMX0A02004TUMR08000	CRIS-C	0	0	1	0	0	1	CRIS-C	0	0	1	0	0	1
CRC0378LMX0A03005TUMR05000	CRIS-C	0	0	1	0	1	2	CRIS-C	0	0	1	0	0	1
CRC0378LMX0A03007TUMR05000	CRIS-C	0	0	1	0	0	1	CRIS-C	0	0	1	0	0	1
CRC0379LMX0A02201TUMR05000	CRIS-E	0	0	0	0	1	1	CRIS-E	0	0	1	0	1	2
CRC0382LMX0A02002TUMR02000	CRIS-A	1	0	0	0	0	1	CRIS-A	1	0	0	0	0	1
CRC0391LMX0A02002TUMR03000	CRIS-E	1	0	0	0	1	2	CRIS-E	0	0	1	0	1	2
CRC0396LMX0A02003TUMR05000	CRIS-E	0	0	0	0	1	1	CRIS-E	0	0	0	1	1	2
CRC0396LMX0A03004TUMR05000	CRIS-E	0	0	0	0	1	1	CRIS-E	0	0	0	1	1	2
CRC0396LMX0A03010TUMR01000	CRIS-E	0	0	0	0	1	1	CRIS-E	0	0	0	1	1	2
CRC0399LMX0A03004TUMR01000	CRIS-A	1	0	0	0	0	1	CRIS-E	0	0	1	0	1	2
CRC0399LMX0A03007TUMR09000	CRIS-A	1	0	0	0	1	2	CRIS-E	0	0	1	0	1	2
CRC0399LMX0B02001TUMR04000	CRIS-A	1	0	0	0	0	1	CRIS-C	0	0	1	0	0	1
CRC0399LMX0B03001TUMR04000	CRIS-A	1	0	0	0	0	1	CRIS-E	0	0	1	0	1	2
CRC0399LMX0B03008TUMR01000	CRIS-E	1	0	1	0	1	3	CRIS-E	0	0	1	0	1	2
CRC0400LMX0A02002TUMR01000	CRIS-E	0	0	0	1	1	2	CRIS-D	0	0	1	1	0	2
CRC0403LMX0A02003TUMR03000	CRIS-D	0	0	0	1	0	1	CRIS-C	0	0	1	1	0	2
CRC0404LMX0B02002TUMR04000	CRIS-C	0	0	1	0	0	1	CRIS-C	0	0	1	0	0	1
CRC0404LMX0B03003TUMR05000	CRIS-D	0	0	0	1	0	1	CRIS-C	0	0	1	1	0	2
CRC0404LMX0B03009TUMR09000	CRIS-C	0	0	1	1	1	3	CRIS-C	0	0	1	0	1	2
CRC0406LMX0B02003TUMR02000	CRIS-D	0	1	0	1	0	2	CRIS-D	0	1	0	1	0	2
CRC0418LMX0A02005TUMR02000	CRIS-A	1	0	0	0	0	1	CRIS-B	1	1	0	0	0	2
CRC0419LMX0A03005TUMR01000	CRIS-C	0	0	1	1	1	3	CRIS-C	0	0	1	1	0	2
CRC0419LMX0A03009TUMR05000	CRIS-C	0	0	1	1	0	2	CRIS-C	0	0	1	1	0	2
CRC0419LMX0B03001TUMR04000	CRIS-C	0	0	1	0	0	1	CRIS-C	0	0	1	1	0	2
CRC0419LMX0B03005TUMR01000	CRIS-E	0	0	1	0	1	2	CRIS-C	0	0	1	0	0	1
CRC0420LMX0A02001TUMR06000	CRIS-C	0	0	1	0	0	1	CRIS-C	0	0	1	0	0	1
CRC0422LMX0B02002TUMR02000	CRIS-C	0	0	1	0	0	1	CRIS-C	0	0	1	0	0	1
CRC0426LMX0A02001TUMR01000	CRIS-E	0	1	0	0	1	2	CRIS-E	0	1	0	0	1	2
CRC0427LMX0A02004TUMR02000	CRIS-B	0	1	0	0	0	1	CRIS-C	0	0	1	0	0	1
CRC0431LMX0A02003TUMR08000	CRIS-C	0	0	1	0	0	1	CRIS-C	0	0	1	0	0	1
CRC0435LMX0A02001TUMR04000	CRIS-C	0	0	1	0	0	1	CRIS-C	0	0	1	0	0	1
CRC0435LMX0A03002TUMR05000	CRIS-C	0	0	1	0	0	1	CRIS-C	0	0	1	0	0	1
CRC0435LMX0A03005TUMR03000	CRIS-C	0	0	1	0	0	1	CRIS-C	0	0	1	0	0	1
CRC0438LMX0A02001TUMR01000	CRIS-B	0	1	0	0	0	1	CRIS-B	0	1	0	0	0	1
CRC0438LMX0A02003TUMR01000	CRIS-B	1	1	0	0	0	2	CRIS-B	0	1	0	0	0	1
CRC0438LMX0A03002TUMR01000	CRIS-B	1	1	0	0	0	2	CRIS-B	0	1	0	0	0	1
CRC0438LMX0A03003TUMR01000	CRIS-B	0	1	0	0	0	1	CRIS-B	0	1	0	0	0	1
CRC0438LMX0A03011TUMR01000	CRIS-B	0	1	0	1	0	2	CRIS-B	0	1	0	1	0	2
CRC0440LMX0A03002TUMR05000	CRIS-E	0	0	0	1	1	2	CRIS-E	0	0	1	1	1	3
CRC0440LMX0B03009TUMR05000	CRIS-D	0	0	0	1	0	1	CRIS-D	0	0	1	1	1	3
CRC0440LMX0B03012TUMR01000	CRIS-D	0	0	0	1	0	1	CRIS-D	0	0	1	1	1	3
CRC0441LMX0A02001TUMR04000	CRIS-C	0	0	1	0	0	1	CRIS-C	0	0	1	0	1	2
CRC0442LMX0B02001TUMR04000	CRIS-D	0	0	0	1	0	1	CRIS-D	0	0	0	1	0	1
CRC0451LMX0A02001TUMR01000	CRIS-B	0	1	0	0	1	2	CRIS-E	0	1	0	0	1	2
CRC0452LMX0A02004TUMR01000	CRIS-A	1	0	0	0	0	1	CRIS-C	0	0	1	0	0	1
CRC0454LMX0A02001TUMR05000	CRIS-E	1	0	0	0	1	2	CRIS-E	0	0	0	0	1	1
CRC0456LMX0A03003TUMR01000	CRIS-C	0	0	1	0	0	1	CRIS-C	0	0	1	0	0	1
CRC0456LMX0A03004TUMR01000	CRIS-C	0	0	1	0	0	1	CRIS-C	0	0	1	0	0	1
CRC0456LMX0B02001TUMR05000	CRIS-C	0	0	1	0	0	1	CRIS-C	0	0	1	0	0	1
CRC0456LMX0B03003TUMR01000	CRIS-C	0	0	1	0	0	1	CRIS-C	0	0	1	0	0	1
CRC0456LMX0B03012TUMR01000	CRIS-C	0	0	1	0	0	1	CRIS-C	0	0	1	0	0	1
CRC0458LMX0B02004TUMR08000	CRIS-C	0	0	1	0	0	1	CRIS-C	0	0	1	1	0	2
CRC0461LMX0A02003TUMR01000	CRIS-A	1	1	0	0	0	2	CRIS-B	0	1	1	0	0	2
CRC0467LMX0A02001TUMR01000	CRIS-B	0	1	0	0	0	1	CRIS-B	0	1	1	0	0	2
CRC0468LMX0B03004TUMR01000	CRIS-B	0	1	0	0	0	1	CRIS-C	0	0	1	0	0	1
CRC0468LMX0B03012TUMR01000	CRIS-A	1	0	0	0	0	1	CRIS-A	1	0	1	0	0	2
CRC0471LMX0A02002TUMR01000	CRIS-A	1	1	0	0	0	2	CRIS-A	1	1	0	0	0	2
CRC0471LMX0A02003TUMR01000	CRIS-A	1	1	0	0	0	2	CRIS-A	1	1	0	0	0	2
CRC0471LMX0A05002TUMR01000	CRIS-A	1	0	0	0	0	1	CRIS-A	1	0	0	0	0	1
CRC0471LMX0A05006TUMR01000	CRIS-A	1	1	0	0	0	2	CRIS-A	1	1	0	0	0	2
CRC0471LMX0A05007TUMR01000	CRIS-A	1	0	0	0	0	1	CRIS-A	1	0	0	0	1	2
CRC0475LMX0B02004TUMR02000	CRIS-B	0	1	0	0	0	1	CRIS-B	0	1	1	0	0	2
CRC0477LMX0A02004TUMR02000	CRIS-E	0	0	1	0	1	2	CRIS-E	0	0	1	0	1	2
CRC0479LMX0A02002TUMR01000	CRIS-A	1	0	0	0	0	1	CRIS-A	1	1	0	0	0	2
CRC0480LMX0B02001TUMR02000	CRIS-B	0	1	0	1	0	2	CRIS-B	0	1	0	0	0	1
CRC0481LMX0A03008TUMR01000	CRIS-E	0	0	0	0	1	1	CRIS-E	0	0	1	0	1	2
CRC0484LMX0A02001TUMR02000	CRIS-E	0	0	0	0	1	1	CRIS-E	0	0	0	0	1	1
CRC0486LMX0A02004TUMR01000	CRIS-A	1	1	0	0	1	3	CRIS-B	0	1	0	0	0	1
CRC0488LMX0B02002TUMR01000	CRIS-C	1	0	1	0	0	2	CRIS-C	0	0	1	0	0	1
CRC0490LMX0A02002TUMR03000	CRIS-C	0	0	1	0	0	1	CRIS-C	0	0	1	0	1	2
CRC0490LMX0A03008TUMR09000	CRIS-C	0	0	1	0	0	1	CRIS-C	0	0	1	0	1	2
CRC0490LMX0A03009TUMR01000	CRIS-C	0	0	1	0	0	1	CRIS-C	0	0	1	0	0	1
CRC0492LMX0B02001TUMR01000	CRIS-A	1	0	0	0	1	2	CRIS-E	1	0	0	0	1	2
CRC0493LMX0A02003TUMR05000	CRIS-C	0	0	1	0	0	1	CRIS-C	0	0	1	0	0	1
CRC0493LMX0A03003TUMR01000	CRIS-C	0	0	1	0	0	1	CRIS-C	0	0	1	0	0	1
CRC0493LMX0A03004TUMR05000	CRIS-C	0	0	1	0	0	1	CRIS-C	0	0	1	0	0	1
CRC0494LMX0A02004TUMR06000	CRIS-D	0	0	0	1	0	1	CRIS-D	0	0	1	1	0	2
CRC0494LMX0A05016TUMR02000	CRIS-D	0	0	0	1	0	1	CRIS-D	0	0	1	1	1	3
CRC0494LMX0A05032TUMR02000	CRIS-D	0	0	1	1	1	3	CRIS-C	0	0	1	0	0	1
CRC0495LMX0B02003TUMR06000	CRIS-C	0	0	1	0	0	1	CRIS-C	0	1	1	0	0	2
CRC0495LMX0B03007TUMR05000	CRIS-C	0	0	1	0	0	1	CRIS-C	0	0	1	1	0	2
CRC0495LMX0B03012TUMR01000	CRIS-C	0	0	1	0	0	1	CRIS-C	0	0	1	0	0	1
CRC0498LMX0A02002TUMR01000	CRIS-B	1	1	0	0	0	2	CRIS-B	0	1	0	0	0	1
CRC0498LMX0B02001TUMR01000	CRIS-A	1	1	0	0	0	2	CRIS-B	0	1	0	0	0	1
CRC0502LMX0A02001TUMR01000	CRIS-D	0	0	0	1	0	1	CRIS-D	0	0	1	1	1	3
CRC0503LMX0A02001TUMR01000	CRIS-E	0	0	0	0	1	1	CRIS-E	0	0	0	0	1	1
CRC0504LMX0A03002TUMR02000	CRIS-A	1	1	0	0	0	2	CRIS-A	1	1	1	0	0	3
CRC0504LMX0A03005TUMR02000	CRIS-A	1	0	0	0	0	1	CRIS-A	1	1	0	0	0	2
CRC0504LMX0A03005TUMR03000	CRIS-A	1	0	0	0	0	1	CRIS-B	1	1	0	0	0	2
CRC0505LMX0A02004TUMR02000	CRIS-D	0	0	0	1	0	1	CRIS-D	0	1	0	1	0	2
CRC0507LMX0A02003TUMR01000	CRIS-A	1	0	0	0	0	1	CRIS-E	0	0	0	0	1	1
CRC0508LMX0A02004TUMR09000	CRIS-C	0	0	1	0	0	1	CRIS-C	0	0	1	1	0	2
CRC0508LMX0A03002TUMR05000	CRIS-C	0	0	1	1	0	2	CRIS-C	0	0	1	1	0	2
CRC0508LMX0A03005TUMR05000	CRIS-C	0	0	1	1	0	2	CRIS-C	0	0	1	1	0	2
CRC0512LMX0B02003TUMR02000	CRIS-E	0	0	0	0	1	1	CRIS-E	0	0	1	0	1	2
CRC0513LMX0A02002TUMR01000	CRIS-E	0	0	0	0	1	1	CRIS-E	0	0	1	0	1	2
CRC0515LMX0A02002TUMR02000	CRIS-E	0	0	0	0	1	1	CRIS-E	0	0	1	0	1	2
CRC0515LMX0A03003TUMR05000	CRIS-C	0	0	1	0	1	2	CRIS-E	0	0	1	0	1	2
CRC0515LMX0A03007TUMR05000	CRIS-E	0	0	1	0	1	2	CRIS-E	0	0	1	0	1	2
CRC0516LMX0B01001TUMR02000	CRIS-C	0	0	1	0	0	1	CRIS-C	0	0	1	0	1	2
CRC0516LMX0B03006TUMR09000	CRIS-C	0	0	1	0	0	1	CRIS-C	0	0	1	0	0	1
CRC0516LMX0B03010TUMR09000	CRIS-C	0	1	1	0	0	2	CRIS-C	0	0	1	0	0	1
CRC0517LMX0A02002TUMR01000	CRIS-D	0	0	0	1	0	1	CRIS-D	0	0	0	1	0	1
CRC0518LMX0A02002TUMR05000	CRIS-B	0	1	0	1	0	2	CRIS-B	0	1	0	1	0	2
CRC0520LMX0A02001TUMR01000	CRIS-D	1	1	1	1	0	4	CRIS-D	0	1	1	1	0	3
CRC0521LMX0A02001TUMR01000	CRIS-B	0	1	0	0	0	1	CRIS-C	0	1	1	0	0	2
CRC0525LMX0A02003TUMR06000	CRIS-D	0	0	0	1	0	1	CRIS-D	0	0	1	1	0	2
CRC0526LMX0A02001TUMR01000	CRIS-A	1	0	0	0	0	1	CRIS-A	1	0	0	0	0	1
CRC0527LMX0B02003TUMR02000	CRIS-A	1	0	0	0	0	1	CRIS-E	0	0	0	0	1	1
CRC0528LMX0B02004TUMR01000	CRIS-A	1	1	0	0	0	2	CRIS-B	0	1	0	0	0	1
CRC0529LMX0A02003TUMR02000	CRIS-C	0	0	1	0	0	1	CRIS-C	0	0	1	0	0	1
CRC0530LMX0A02001TUMR01000	CRIS-E	0	0	0	0	1	1	CRIS-E	0	0	1	0	1	2
CRC0534LMX0A04013TUMR01000	CRIS-B	0	1	0	0	0	1	CRIS-C	0	0	1	0	0	1
CRC0534LMX0A04026TUMR01000	CRIS-C	0	0	1	0	0	1	CRIS-C	0	0	1	0	0	1
CRC0534LMX0A04035TUMR01000	CRIS-C	0	0	1	0	0	1	CRIS-C	0	1	1	0	0	2
CRC0534LMX0A04038TUMR09000	CRIS-C	0	1	1	0	0	2	CRIS-C	0	0	1	0	0	1
CRC0535LMX0B02001TUMR02000	CRIS-E	0	0	0	0	1	1	CRIS-E	0	1	0	0	1	2
CRC0536LMX0B02003TUMR02000	CRIS-D	0	0	0	1	1	2	CRIS-D	0	0	1	1	0	2
CRC0537LMX0B02001TUMR02000	CRIS-D	0	1	0	1	0	2	CRIS-D	0	0	0	1	0	1
CRC0538LMX0A02003TUMR01000	CRIS-C	0	0	1	0	0	1	CRIS-C	0	0	1	0	0	1
CRC0539LMX0A02001TUMR02000	CRIS-D	0	0	0	1	0	1	CRIS-D	0	0	1	1	0	2
CRC0540LMX0A02001TUMR01000	CRIS-C	0	0	1	0	0	1	CRIS-C	0	0	1	0	0	1
CRC0551LMX0A02004TUMR01000	CRIS-A	1	0	0	0	1	2	CRIS-A	1	0	0	0	1	2
CRC0552LMX0A02001TUMR01000	CRIS-B	0	1	0	0	1	2	CRIS-E	0	1	0	1	1	3
CRC0554LMX0A02002TUMR01000	CRIS-A	1	0	0	0	0	1	CRIS-A	1	0	0	0	0	1
CRC0555LMX0A02002TUMR01000	CRIS-A	1	0	0	0	0	1	CRIS-C	0	0	1	0	0	1
CRC0556LMX0B02004TUMR02000	CRIS-E	0	0	0	1	1	2	CRIS-E	0	0	1	1	1	3
CRC0557LMX0A02001TUMR01000	CRIS-C	0	0	1	0	0	1	CRIS-C	0	0	1	0	0	1
CRC0558LMX0A02003TUMR05000	CRIS-B	1	1	0	0	0	2	CRIS-B	0	1	0	0	0	1
CRC0559LMX0B02004TUMR06000	CRIS-C	0	0	1	0	0	1	CRIS-C	0	0	1	1	1	3
CRC0560LMX0A02001TUMR01000	CRIS-C	0	0	1	0	0	1	CRIS-C	0	0	1	0	0	1
CRC0561LMX0A02003TUMR01000	CRIS-B	0	1	0	0	1	2	CRIS-B	0	1	0	0	0	1
CRC0569LMX0A02002TUMR05000	CRIS-B	0	1	0	0	0	1	CRIS-B	0	1	1	0	0	2
CRC0570LMX0A02004TUMR01000	CRIS-E	0	0	0	0	1	1	CRIS-E	0	0	0	1	1	2
CRC0572LMX0B02001TUMR01000	CRIS-D	0	1	0	1	1	3	CRIS-D	0	0	0	1	1	2
CRC0574LMX0A04001TUMR05000	CRIS-C	0	0	1	0	0	1	CRIS-C	0	0	1	0	0	1
CRC0574LMX0A04005TUMR03000	CRIS-C	0	0	1	0	0	1	CRIS-C	0	0	1	0	0	1
CRC0574LMX0A04007TUMR01000	CRIS-C	0	0	1	0	0	1	CRIS-C	0	0	1	0	0	1
CRC0574LMX0A04011TUMR01000	CRIS-C	0	0	1	0	0	1	CRIS-C	0	0	1	0	0	1
CRC0576LMX0B02004TUMR02000	CRIS-A	1	0	0	0	0	1	CRIS-D	0	0	1	1	0	2
CRC0578LMX0A02002TUMR02000	CRIS-C	0	0	1	0	1	2	CRIS-C	0	0	1	0	0	1
CRC0578LMX0A03001TUMR02000	CRIS-C	0	0	1	0	1	2	CRIS-C	0	0	1	0	1	2
CRC0578LMX0A03005TUMR02000	CRIS-C	0	0	1	0	1	2	CRIS-C	0	0	1	0	1	2
CRC0580LMX0B02002TUMR01000	CRIS-C	0	0	1	0	0	1	CRIS-C	0	0	1	1	0	2
CRC0581LMX0A02004TUMR01000	CRIS-A	1	0	0	0	0	1	CRIS-D	0	0	1	1	0	2
CRC0591LMX0A02002TUMR01000	CRIS-A	1	0	0	0	0	1	CRIS-B	0	1	0	0	0	1
CRC0593LMX0A02001TUMR01000	CRIS-D	0	0	0	1	0	1	CRIS-D	0	1	1	1	0	3
CRC0594LMX0A02001TUMR01000	CRIS-A	1	0	0	0	0	1	CRIS-C	0	0	1	0	0	1
CRC0597LMX0A02001TUMR01000	CRIS-E	0	0	0	1	1	2	CRIS-E	0	0	0	1	1	2
CRC0600LMX0B02003TUMR01000	CRIS-A	1	0	0	0	1	2	CRIS-C	0	0	1	0	0	1
CRC0602LMX0B02004TUMR01000	CRIS-B	1	1	0	0	0	2	CRIS-B	0	1	0	0	0	1
CRC0604LMX0A02001TUMR01000	CRIS-E	0	0	0	0	1	1	CRIS-E	0	0	0	1	1	2
CRC0607LMX0A02002TUMR01000	CRIS-D	0	1	0	1	1	3	CRIS-D	0	0	0	1	0	1
CRC0609LMX0A02002TUMR01000	CRIS-B	1	1	0	0	0	2	CRIS-B	0	1	0	0	0	1
CRC0610LMX0A02002TUMR01000	CRIS-D	0	0	0	1	0	1	CRIS-D	0	0	0	1	0	1
CRC0616LMX0A02002TUMR01000	CRIS-E	0	0	0	0	1	1	CRIS-E	0	0	0	0	1	1
CRC0619LMX0B02001TUMR01000	CRIS-E	0	0	0	0	1	1	CRIS-C	0	0	1	0	1	2
CRC0624LMX0A02002TUMR01000	CRIS-D	0	0	0	1	0	1	CRIS-D	0	0	1	1	0	2
CRC0625LMX0A02002TUMR01000	CRIS-A	1	0	0	0	0	1	CRIS-E	1	0	0	0	1	2
CRC0626LMX0A02002TUMR01000	CRIS-A	1	1	1	0	1	4	CRIS-C	0	0	1	0	0	1
CRC0691LMX0A02002TUMR02000	CRIS-A	1	0	0	0	0	1	CRIS-E	1	0	1	0	1	3
CRC0692LMX0A02004TUMR01000	CRIS-A	1	1	0	0	0	2	CRIS-B	0	1	0	0	0	1
CRC0705LMX0A02001TUMR02000	CRIS-D	0	0	0	1	0	1	CRIS-D	0	0	0	1	1	2
CRC0706LMX0A02001TUMR01000	CRIS-B	0	1	0	0	0	1	CRIS-C	0	1	1	0	0	2
CRC0708LMX0A02003TUMR01000	CRIS-E	0	0	0	0	1	1	CRIS-E	0	1	0	0	1	2
CRC0716LMX0B02002TUMR01000	CRIS-E	0	1	0	0	1	2	CRIS-C	0	0	1	0	1	2
CRC0717LMX0A02002TUMR01000	CRIS-B	0	1	0	0	0	1	CRIS-B	0	1	0	0	0	1
CRC0718LMX0A02001TUMR01000	CRIS-C	0	0	1	0	1	2	CRIS-C	0	0	1	0	1	2
CRC0719LMX0A02001TUMR01000	CRIS-D	1	0	0	1	0	2	CRIS-B	0	1	1	0	0	2
CRC0721LMX0A02001TUMR01000	CRIS-E	0	0	0	0	1	1	CRIS-E	0	0	0	0	1	1
CRC0729LMX0A02001TUMR02000	CRIS-D	0	0	0	1	0	1	CRIS-D	0	1	0	1	0	2
CRC0730LMX0A02002TUMR01000	CRIS-E	0	0	0	0	1	1	CRIS-E	0	0	0	1	1	2
CRC0731LMX0A02002TUMR01000	CRIS-E	0	0	0	0	1	1	CRIS-E	0	0	1	0	1	2
CRC0734LMX0A02002TUMR01000	CRIS-C	0	0	1	0	0	1	CRIS-C	0	0	1	0	0	1
CRC0743LMX0A02001TUMR01000	CRIS-B	0	1	0	0	0	1	CRIS-C	0	1	1	0	0	2
CRC0743LMX0A06007TUMR01000	CRIS-B	0	1	0	0	0	1	CRIS-C	0	0	1	0	0	1
CRC0743LMX0A06010TUMR01000	CRIS-B	0	1	0	0	0	1	CRIS-C	0	0	1	0	0	1
CRC0743LMX0B04007TUMR01000	CRIS-D	0	0	0	1	0	1	CRIS-C	0	0	1	0	0	1
CRC0743LMX0B04008TUMR01000	CRIS-C	0	0	1	0	0	1	CRIS-C	0	1	1	0	0	2
CRC0753LMX0A02001TUMR01000	CRIS-B	1	1	0	0	1	3	CRIS-C	0	0	1	0	0	1
CRC0771LMX0B03005TUMR05000	CRIS-C	0	0	1	0	0	1	CRIS-C	0	0	1	0	0	1
CRC0771LMX0B03012TUMR05000	CRIS-C	0	0	1	0	0	1	CRIS-C	0	0	1	0	0	1
CRC0772LMX0A02004TUMR02000	CRIS-C	0	0	1	0	0	1	CRIS-C	0	0	1	0	0	1
CRC0773LMX0A02001TUMR01000	CRIS-A	1	1	0	1	0	3	CRIS-B	0	1	0	0	0	1
CRC0778LMX0B02002TUMR02000	CRIS-E	0	0	0	1	1	2	CRIS-D	0	0	1	1	1	3
CRC0781LMX0B02004TUMR01000	CRIS-B	1	1	0	0	0	2	CRIS-B	0	1	0	0	0	1
CRC0783LMX0B02001TUMR01000	CRIS-C	0	0	1	0	0	1	CRIS-C	0	0	1	0	0	1
CRC1064LMX0B02003TUMR01000	CRIS-D	0	0	0	1	0	1	CRIS-D	0	0	1	1	0	2
CRC1067LMX0A03002TUMR02000	CRIS-C	0	0	1	0	0	1	CRIS-C	0	0	1	0	1	2
CRC1067LMX0A03011TUMR02000	CRIS-C	0	0	1	0	0	1	CRIS-C	0	0	1	0	1	2
CRC1072LMX0A02001TUMR01000	CRIS-C	0	1	1	0	0	2	CRIS-C	0	1	1	0	0	2
CRC1075LMX0A02002TUMR01000	CRIS-B	0	1	1	0	0	2	CRIS-C	0	1	1	0	0	2
CRC1078LMX0A02002TUMR02000	CRIS-E	0	0	0	0	1	1	CRIS-E	0	0	1	0	1	2
CRC1083LMX0A02001TUMR02000	CRIS-E	0	0	0	0	1	1	CRIS-E	0	0	0	0	1	1
CRC1084LMX0A02003TUMR01000	CRIS-E	0	0	0	0	1	1	CRIS-E	0	0	0	0	1	1
CRC1090LMX0A02001TUMR01000	CRIS-A	1	0	0	0	0	1	CRIS-E	0	0	0	0	1	1
CRC1137LMX0A02002TUMR01000	CRIS-E	1	0	0	0	1	2	CRIS-E	0	0	0	0	1	1
CRC1139LMX0A02001TUMR06000	CRIS-E	0	1	0	0	1	2	CRIS-E	0	0	0	0	1	1
CRC1144LMX0A02002TUMR01000	CRIS-C	0	0	1	0	0	1	CRIS-C	0	0	1	0	1	2
CRC1145LMX0A02002TUMR01000	CRIS-C	0	0	1	0	0	1	CRIS-C	0	0	1	0	0	1
CRC1147LMX0A02002TUMR01000	CRIS-B	0	1	0	0	0	1	CRIS-B	0	1	1	0	1	3
CRC1157LMX0A02002TUMR01000	CRIS-C	0	0	1	0	0	1	CRIS-C	0	0	1	0	0	1
CRC1162LMX0A02003TUMR01000	CRIS-E	0	0	0	0	1	1	CRIS-E	0	0	0	0	1	1
CRC1166LMX0A02002TUMR01000	CRIS-D	0	0	0	1	0	1	CRIS-D	0	0	1	1	0	2
CRC1169LMX0A01001TUMR02000	CRIS-E	0	0	0	1	1	2	CRIS-E	0	0	0	1	1	2
CRC1182LMX0A03007TUMR05000	CRIS-C	1	0	1	0	0	2	CRIS-C	0	0	1	0	0	1
CRC1182LMX0A03009TUMR01000	CRIS-C	1	0	1	0	0	2	CRIS-C	1	0	1	0	0	2
CRC1198LMX0B02002TUMR01000	CRIS-B	1	1	0	0	0	2	CRIS-B	0	1	0	0	0	1
CRC1239LMX0A02004TUMR01000	CRIS-D	0	0	0	1	0	1	CRIS-D	0	0	1	1	0	2
CRC1240LMX0B02001TUMR05000	CRIS-B	1	1	0	0	0	2	CRIS-B	0	1	0	0	0	1
CRC1241LMX0A02002TUMR01000	CRIS-B	1	1	0	0	0	2	CRIS-B	0	1	0	0	0	1
CRC1241LMX0B03005TUMR05000	CRIS-B	1	1	0	0	0	2	CRIS-B	0	1	0	0	0	1
CRC1245LMX0A02001TUMR01000	CRIS-B	0	1	0	0	0	1	CRIS-B	0	1	0	0	0	1
CRC1251LMX0A02003TUMR01000	CRIS-D	0	0	0	1	0	1	CRIS-D	0	1	0	1	0	2
CRC1257LMX0A02001TUMR06000	CRIS-A	1	0	0	0	0	1	CRIS-C	0	0	1	0	0	1
CRC1261LMX0A02002TUMR01000	CRIS-B	0	1	0	0	0	1	CRIS-B	0	1	1	0	0	2
CRC1264LMX0A02001TUMR01000	CRIS-A	1	0	0	0	0	1	CRIS-E	0	0	1	0	1	2
CRC1264LMX0A02003TUMR01000	CRIS-A	1	0	0	0	0	1	CRIS-E	0	0	1	0	1	2
CRC1264LMX0A03013TUMR01000	CRIS-A	1	0	0	0	1	2	CRIS-E	0	0	1	0	1	2
CRC1264LMX0A03033TUMR01000	CRIS-A	1	0	0	0	1	2	CRIS-C	1	0	1	0	0	2
CRC1272LMX0A02004TUMR01000	CRIS-C	0	0	1	0	0	1	CRIS-C	0	0	1	1	0	2
CRC1272LMX0A05003TUMR05000	CRIS-C	0	0	1	0	0	1	CRIS-C	0	0	1	1	0	2
CRC1272LMX0A05007TUMR09000	CRIS-C	0	0	1	1	0	2	CRIS-C	0	0	1	1	0	2
CRC1277LMX0A02003TUMR01000	CRIS-D	0	0	0	1	0	1	CRIS-D	0	0	0	1	1	2
CRC1278LMX0A02001TUMR01000	CRIS-C	0	0	1	0	0	1	CRIS-C	0	0	1	0	0	1
CRC1281LMX0A02003TUMR01000	CRIS-E	0	0	0	0	1	1	CRIS-E	0	0	0	0	1	1
CRC1306LMX0A02001TUMR01000	CRIS-C	0	0	1	0	0	1	CRIS-C	0	0	1	0	0	1
CRC1307LMX0A02002TUMR01000	CRIS-E	0	0	0	0	1	1	CRIS-E	0	0	1	0	1	2
CRC1313LMX0B02001TUMR01000	CRIS-E	0	0	0	1	1	2	CRIS-E	0	0	1	1	1	3
CRC1313LMX0B03001TUMR05000	CRIS-E	0	0	0	1	1	2	CRIS-E	0	0	1	1	1	3
CRC1313LMX0B03005TUMR05000	CRIS-E	0	0	0	0	1	1	CRIS-E	0	0	1	1	1	3
CRC1318LMX0B02004TUMR01000	CRIS-A	1	1	0	0	0	2	CRIS-B	1	1	0	0	0	2
CRC1321LMX0B02002TUMR01000	CRIS-D	0	0	0	1	0	1	CRIS-D	0	0	0	1	1	2
CRC1326LMX0A02001TUMR01000	CRIS-A	1	0	0	0	0	1	CRIS-A	1	0	0	0	0	1
CRC1331LMX0A04004TUMR01000	CRIS-C	0	0	1	0	0	1	CRIS-C	0	0	1	0	0	1
CRC1331LMX0B04011TUMR01000	CRIS-C	0	0	1	0	0	1	CRIS-C	0	0	1	0	0	1
CRC1336LMX0A02001TUMR01000	CRIS-E	0	1	0	1	1	3	CRIS-B	0	1	0	0	0	1
CRC1337LMX0A02002TUMR01000	CRIS-C	0	0	1	0	0	1	CRIS-C	0	0	1	0	0	1
CRC1342LMX0B02001TUMR01000	CRIS-C	0	0	1	0	0	1	CRIS-C	0	0	1	0	0	1
CRC1344LMX0A02001TUMR01000	CRIS-A	1	0	0	0	1	2	CRIS-A	1	0	0	0	1	2
CRC1350LMX0B02002TUMR01000	CRIS-A	1	0	0	0	0	1	CRIS-A	1	0	0	0	0	1
CRC1355LMX0A02002TUMR01000	CRIS-E	1	0	0	0	1	2	CRIS-E	0	0	0	1	1	2
CRC1359LMX0A02003TUMR01000	CRIS-E	0	1	0	0	1	2	CRIS-E	0	1	0	0	1	2
CRC1360LMX0B05005TUMR01000	CRIS-A	1	0	0	0	0	1	CRIS-E	0	0	1	0	1	2
CRC1360LMX0B05010TUMR05000	CRIS-A	1	0	0	0	0	1	CRIS-E	0	0	1	0	1	2
CRC1367LMX0A02002TUMR01000	CRIS-D	0	0	0	1	0	1	CRIS-D	0	0	1	1	0	2
CRC1369LMX0B02001TUMR01000	CRIS-E	0	0	0	0	1	1	CRIS-E	0	0	1	1	1	3
CRC1376LMX0A02001TUMR01000	CRIS-E	0	0	0	0	1	1	CRIS-E	0	0	0	1	1	2
CRC1387LMX0A01001TUMR01000	CRIS-B	0	1	0	0	0	1	CRIS-B	0	1	1	0	0	2
CRC1389LMX0A02001TUMR01000	CRIS-C	0	0	1	0	0	1	CRIS-C	0	0	1	1	0	2
CRC1390LMX0A02001TUMR01000	CRIS-A	1	1	0	0	0	2	CRIS-A	1	1	0	0	0	2
CRC1399LMX0A02003TUMR01000	CRIS-D	0	0	0	1	0	1	CRIS-E	0	0	1	1	1	3
CRC1408LMX0A01001TUMR01000	CRIS-E	0	0	0	1	1	2	CRIS-E	0	0	1	1	1	3
CRC1412LMX0A02001TUMR01000	CRIS-A	1	0	0	0	0	1	CRIS-E	0	0	0	0	1	1
CRC1430LMX0A02004TUMR01000	CRIS-D	0	1	1	1	0	3	CRIS-C	0	1	1	0	0	2
CRC1445LMX0A02001TUMR01000	CRIS-B	1	1	0	0	0	2	CRIS-B	1	1	0	0	0	2
CRC1446LMX0B02003TUMR05000	CRIS-D	0	0	0	1	0	1	CRIS-D	0	0	1	1	1	3
CRC1449LMX0B01001TUMR01000	CRIS-D	0	0	0	1	0	1	CRIS-D	0	0	1	1	0	2
CRC1460LMX0B02002TUMR01000	CRIS-D	0	1	0	1	0	2	CRIS-D	0	1	1	1	0	3
CRC1472LMX0A02001TUMR01000	CRIS-E	1	0	0	0	1	2	CRIS-E	0	0	0	0	1	1
CRC1473LMX0B02001TUMR01000	CRIS-A	1	1	0	0	0	2	CRIS-E	0	0	0	0	1	1
CRC1473LMX0B02003TUMR01000	CRIS-B	0	1	0	0	0	1	CRIS-E	0	0	0	0	1	1
CRC1473LMX0B03003TUMR01000	CRIS-A	1	0	0	0	0	1	CRIS-E	0	0	0	0	1	1
CRC1473LMX0B03012TUMR01000	CRIS-A	1	0	0	0	0	1	CRIS-E	0	0	1	0	1	2
CRC1502LMX0A02001TUMR02000	CRIS-A	1	1	0	0	0	2	CRIS-C	0	0	1	0	0	1
CRC1502LMX0A03008TUMR01000	CRIS-A	1	1	0	0	1	3	CRIS-C	0	0	1	0	0	1
CRC1502LMX0A03012TUMR05000	CRIS-A	1	1	0	0	0	2	CRIS-C	0	0	1	0	0	1
CRC1523LMX0A02001TUMR01000	CRIS-E	1	0	0	0	1	2	CRIS-E	0	0	0	0	1	1
CRC1562LMX0A02001TUMR01000	CRIS-B	1	1	0	0	0	2	CRIS-B	0	1	0	1	0	2
CRC1562LMX0B02001TUMR01000	CRIS-B	1	1	0	1	0	3	CRIS-B	0	1	0	1	0	2
CRC1562LMX0B04005TUMR01000	CRIS-B	1	1	0	1	0	3	CRIS-B	0	1	0	1	0	2
CRC1562LMX0B04007TUMR01000	CRIS-B	1	1	0	0	0	2	CRIS-B	0	1	0	1	0	2
CRC1563LMX0A02001TUMR01000	CRIS-C	0	0	1	0	0	1	CRIS-C	0	0	1	0	0	1
CRC1566LMX0B02002TUMR01000	CRIS-E	0	1	0	1	1	3	CRIS-E	0	1	0	1	1	3
CRC1568LMX0B02002TUMR01000	CRIS-E	0	0	0	0	1	1	CRIS-E	0	0	0	0	1	1
CRC1586LMX0A01001TUMR01000	CRIS-B	0	1	0	0	1	2	CRIS-E	0	1	0	0	1	2
CRC1586LMX0B02001TUMR01000	CRIS-B	0	1	0	0	1	2	CRIS-B	0	1	0	0	0	1
CRC1588LMX0B02003TUMR01000	CRIS-E	0	0	0	0	1	1	CRIS-E	0	0	0	1	1	2
CRC1589LMX0B02003TUMR01000	CRIS-E	0	0	0	0	1	1	CRIS-E	0	0	1	1	1	3
CRC1598LMX0B02003TUMR01000	CRIS-A	1	1	0	0	1	3	CRIS-E	0	0	0	0	1	1
CRC1599LMX0A02002TUMR05000	CRIS-C	0	0	1	0	0	1	CRIS-C	0	0	1	1	0	2
CRC1605LMX0B04001TUMR01000	CRIS-E	0	1	0	0	1	2	CRIS-E	0	1	0	0	1	2
CRC1605LMX0B04005TUMR01000	CRIS-E	0	1	0	0	1	2	CRIS-E	0	1	0	0	1	2
CRC1605LMX0B04011TUMR01000	CRIS-E	0	1	0	0	1	2	CRIS-E	0	1	0	0	1	2
CRC1614LMX0A02003TUMR01000	CRIS-B	0	1	0	1	1	3	CRIS-B	0	1	0	1	0	2
CRC1620LMX0A02003TUMR01000	CRIS-E	0	0	0	0	1	1	CRIS-E	0	0	0	1	1	2
CRC1621LMX0B02001TUMR05000	CRIS-A	1	0	0	0	0	1	CRIS-C	0	0	1	0	0	1
CRC1629LMX0B02004TUMR01000	CRIS-E	0	0	0	1	1	2	CRIS-C	0	0	1	0	0	1
CRC1675LMX0A02003TUMR01000	CRIS-B	1	1	0	0	0	2	CRIS-C	1	0	1	0	0	2
CRC1723LMX0A02002TUMR05000	CRIS-C	0	0	1	0	0	1	CRIS-C	0	0	1	0	0	1
CRC1729LMX0A02002TUMR01000	CRIS-A	1	1	0	0	0	2	CRIS-A	1	1	0	0	0	2
CRC1744LMX0B02003TUMR01000	CRIS-A	1	1	0	0	1	3	CRIS-E	0	0	0	0	1	1
CRC1745LMX0A02001TUMR01000	CRIS-E	0	0	0	0	1	1	CRIS-E	0	0	0	1	1	2
CRC1750LMX0B01001TUMR01000	CRIS-C	0	0	1	0	1	2	CRIS-C	0	0	1	0	0	1
CRC1757LMX0A02002TUMR01000	CRIS-B	1	1	0	0	0	2	CRIS-B	1	1	0	0	0	2
CRC1774LMX0A02003TUMR01000	CRIS-C	0	0	1	0	0	1	CRIS-C	0	0	1	1	0	2
CRC1779LMX0B02003TUMR01000	CRIS-C	0	0	1	0	0	1	CRIS-C	0	0	1	1	0	2
CRC1875LMX0A02001TUMR01000	CRIS-C	0	0	1	0	0	1	CRIS-C	0	0	1	0	0	1
CRC1883LMX0A02002TUMR01000	CRIS-E	0	1	0	0	1	2	CRIS-E	0	0	0	0	1	1
CRC1888LMX0A02002TUMR01000	CRIS-A	1	0	0	0	0	1	CRIS-C	1	0	1	0	0	2
CRC1895LMX0B02003TUMR01000	CRIS-D	0	0	0	1	0	1	CRIS-D	0	0	1	1	0	2
CRC1897LMX0B02002TUMR01000	CRIS-E	0	0	0	0	1	1	CRIS-E	0	0	1	0	1	2
CRC1900LMX0A01001TUMR01000	CRIS-D	0	0	0	1	0	1	CRIS-C	0	0	1	1	0	2
CRC1903LMX0B02001TUMR01000	CRIS-E	0	0	0	0	1	1	CRIS-C	0	0	1	0	0	1
CRC1916LMX0B02002TUMR01000	CRIS-C	0	0	1	0	0	1	CRIS-C	0	0	1	0	0	1
CRC1961LMX0A02003TUMR01000	CRIS-A	1	0	0	0	0	1	CRIS-E	0	0	0	0	1	1
CRC1979LMX0A02001TUMR01000	CRIS-E	0	0	0	0	1	1	CRIS-E	0	0	1	0	1	2
CRC2041LMX0A02001TUMR01000	CRIS-C	0	0	1	0	0	1	CRIS-C	0	0	1	0	0	1
CRC2113LMX0B02001TUMR01000	CRIS-D	0	0	0	1	0	1	CRIS-D	0	1	0	1	0	2
							774							897
