# Supplementary material for: Multi-label transcriptional classification of colorectal cancer reflects tumor cell population heterogeneity
Source: Genome Med. 2023 May 15;15:37. doi: 10.1186/s13073-023-01176-5 (PMC10184353; doi:10.1186/s13073-023-01176-5)
Supplement: Supplementary file 18 — Additional file 18: Table S17. Genes selected based on feature importance. [file 13073_2023_1176_MOESM18_ESM.xlsx]

## Sheet: Selected Feat Imp Genes
		Feature Importance Scores						Table S17: Genes selected based on feature importance.
CRIS Class	Gene	CRIS-A score	CRIS-B score	CRIS-C score	CRIS-D score	CRIS-E score	Entrez gene link	Functional clues - I	Functional clues - II	Functional summary
CRIS-A	ANKRD37	0.0631519	-0.0240713	-0.00447331	-0.0400335	-0.0188108	https://www.ncbi.nlm.nih.gov/gene/353322	ANKRD37 (ankyrin repeat domain 37) is a direct HIF-1 target that is highly induced in hypoxia.	HIF-1a regulates hypoxia-induced autophagy via translocation of ANKRD37 in colon cancer	Two genes asscociated with CRIS-A: FCGBP, an immunoglobulin-binding mucin involved in humoral immune responses in CRC, and ANKRD37, induced by hypoxia and likely involved in autophagy.
CRIS-A	FCGBP	0.0614901	-0.0372917	-0.0164427	0.011325	-0.0207921	https://www.ncbi.nlm.nih.gov/gene/8857	Role of the mucin-like glycoprotein FCGBP in mucosal immunity and cancer	IgG Fc Binding Protein ( FCGBP) is Down-Regulated in Metastatic Lesions and Predicts Survival in Metastatic Colorectal Cancer Patients
CRIS-B	KLK10	0.0110985	0.100176	-0.0186802	-0.00134523	-0.0447749	https://www.ncbi.nlm.nih.gov/gene/5655	Aberrant upregulation of Kallikrein 10 promotes metastasis via enhancement of EMT and FAK/SRC/ERK axis in PDAC		Three genes, Kallikreins 10 and 6, and IGF2BP3, all known to promote cancer metastasis, consistently with the poor prognosis of the CRIS-B subtype.
CRIS-B	C6orf15	-0.0170068	0.0924127	-0.0575165	-0.0161534	0.0135037	https://www.ncbi.nlm.nih.gov/gene/29113	Not clear. Predicted to enable several functions, including collagen V binding activity; fibronectin binding activity; and glycosaminoglycan binding activity. Predicted to be involved in extracellular matrix organization. Predicted to be located in interstitial matrix. Predicted to be active in extracellular matrix. [provided by Alliance of Genome Resources, Apr 2022]
CRIS-B	CLIC3	-0.0180543	0.0776539	0.0110759	-0.0446803	-0.0171524	https://www.ncbi.nlm.nih.gov/gene/9022	Not clear. Chloride intracellular channel 3 is a member of the p64 family and is predominantly localized in the nucleus and stimulates chloride ion channel activity. In addition, this protein may participate in cellular growth control, based on its association with ERK7, a member of the MAP kinase family. [provided by RefSeq, Jul 2008]
CRIS-B	KLK6	0.00781719	0.067659	-0.02813	-0.018295	-0.00064468	https://www.ncbi.nlm.nih.gov/gene/5653	Kallikrein-Related Peptidase 6 (KLK6) as a Contributor toward an Aggressive Cancer Cell Phenotype: A Potential Role in Colon Cancer Peritoneal Metastasis
CRIS-B	IGF2BP3	-0.0268897	0.0649678	-0.0276118	-0.00604834	0.0144354	https://www.ncbi.nlm.nih.gov/gene/10643	RNA m6A reader IGF2BP3 promotes metastasis of triple-negative breast cancer via SLIT2 repression	IGF2BP3 promotes cell metastasis and is associated with poor patient survival in nasopharyngeal carcinoma
CRIS-C	CES2	-0.0328031	0.00345872	0.073073	-0.00718313	0.0161219	https://www.ncbi.nlm.nih.gov/gene/8824	Overexpressed carboxylesterase-2 has prognostic value in CRC and knockdown CES2 reverses oxaliplatin resistance in CRC cells by inhibition of the PI3K signaling pathway	Prognostic Impact of Carboxylesterase 2 in Cholangiocarcinoma	Two metabolic enzymes, CES2 and QPRT, both involved in promoting resistance to antineoplastic agents, highlighting CRIS-C-specific possible therapeutic strategies.
CRIS-C	QPRT	-0.0402513	0.00863905	0.0699789	-0.013685	-0.0283721	https://www.ncbi.nlm.nih.gov/gene/23475	Not Clear. This gene encodes a key enzyme in catabolism of quinolinate, an intermediate in the tryptophan-nicotinamide adenine dinucleotide pathway. Quinolinate acts as a most potent endogenous exitotoxin to neurons. Elevation of quinolinate levels in the brain has been linked to the pathogenesis of neurodegenerative disorders such as epilepsy, Alzheimer's disease, and Huntington's disease. Alter…	Targeting NAD+ Biosynthesis Overcomes Panobinostat and Bortezomib-Induced Malignant Glioma Resistance
CRIS-D	NELL2	-0.00646445	0.00870736	-0.00733531	0.0744902	0.0192596	https://www.ncbi.nlm.nih.gov/gene/4753	Not clear. The protein encoded by this gene is a glycoprotein containing several von Willebrand factor C domains and epidermal growth factor (EGF)-like domains. The encoded protein acts as a homotrimer and is found in the cytoplasm. Several variants encoding a few different isoforms exist, and at least one isoform appears to be a secreted protein. Studies in mouse suggest that this protein plays …	In CRC is downregulated by vitamin D through miR-22	Three genes involved in the WNT pathway, enhanced in CRIS-D, either as a modulator (NOTUM), a target (FGF20) and a non-canonical mediator (PTK7).
CRIS-D	NOTUM	0.0034051	-0.014975	-0.0303869	0.0705806	0.00461909	https://www.ncbi.nlm.nih.gov/gene/147111	NOTUM from Apc-mutant cells biases clonal competition to initiate cancer	WNT deactivating enzyme upregulated in APC-mutant colon cells
CRIS-D	PTK7	-0.000950232	-0.00870205	-0.0264714	0.0625029	-0.0323177	https://www.ncbi.nlm.nih.gov/gene/5754	This gene encodes a member of the receptor protein tyrosine kinase family of proteins that transduce extracellular signals across the cell membrane. The encoded protein lacks detectable catalytic tyrosine kinase activity, is involved in the Wnt signaling pathway and plays a role in multiple cellular processes including polarity and adhesion. Alternatively spliced transcript variants encoding mult…	Involved in non-canonical WNT signaling
CRIS-D	FGF20	-0.022965	-0.0133102	0.00848217	0.0589255	-0.0395853	https://www.ncbi.nlm.nih.gov/gene/26281	FGF20 is among WNT targets
CRIS-E	FREM1	0.00213839	-0.0236939	-0.0328202	-0.021694	0.0876016	https://www.ncbi.nlm.nih.gov/gene/158326	Not clear. This gene encodes a basement membrane protein that may play a role in craniofacial and renal development. Mutations in this gene have been associated with bifid nose with or without anorectal and renal anomalies. Alternatively spliced transcript variants encoding different isoforms have been described. PubMed ID 19940113 describes one such variant that initiates transcription within a …		PTPRO, a tyrosine phosphatase receptor induced by the WNT pathway
CRIS-E	PTPRO	-0.00735148	0.0159579	-0.00290515	0.0122182	0.0803349	https://www.ncbi.nlm.nih.gov/gene/5800	Not clear. This gene encodes a member of the R3 subtype family of receptor-type protein tyrosine phosphatases. These proteins are localized to the apical surface of polarized cells and may have tissue-specific functions through activation of Src family kinases. This gene contains two distinct promoters, and alternatively spliced transcript variants encoding multiple isoforms have been observed. T…	The tyrosine phosphatase PTPRO sensitizes colon cancer cells to anti-EGFR therapy through activation of SRC-mediated EGFR signaling
CRIS-E	ADGRG7	-0.00982695	-0.00919261	-0.019124	-0.00462036	0.0747663	https://www.ncbi.nlm.nih.gov/gene/84873	Not clear. Predicted to enable G protein-coupled receptor activity. Predicted to be involved in adenylate cyclase-activating G protein-coupled receptor signaling pathway. Predicted to be integral component of membrane. Predicted to be integral component of plasma membrane. [provided by Alliance of Genome Resources, Apr 2022]
CRIS-E	CLYBL	-0.0121943	-0.00419401	-0.0146807	-0.0361075	0.0640172	https://www.ncbi.nlm.nih.gov/gene/171425	Not clear. Enables (S)-citramalyl-CoA lyase activity; magnesium ion binding activity; and malate synthase activity. Involved in protein homotrimerization and regulation of cobalamin metabolic process. Predicted to be located in mitochondrion. Predicted to be integral component of membrane. [provided by Alliance of Genome Resources, Apr 2022]
